# Supplementary material for: Hyperfunction of post-synaptic density protein 95 promotes seizure response in early-stage aβ pathology
Source: EMBO Rep. 2024 Feb 27;25(3):19. doi: 10.1038/s44319-024-00090-0 (PMC10933348; doi:10.1038/s44319-024-00090-0)
Supplement: Supplementary file 1 — Dataset EV1 [file 44319_2024_90_MOESM1_ESM.xlsx]

## Sheet: Full gene list
Protein IDs	Protein names	Gene names	Fasta headers	Intensity WT1	Intensity WT2	Intensity WT3	Intensity WT4	Intensity APP1	Intensity APP2	Intensity APP3	Intensity APP4		p value	APP/WT fold changes
P16330	2,3-cyclic-nucleotide 3-phosphodiesterase	Cnp	sp|P16330|CN37_MOUSE 2,3-cyclic-nucleotide 3-phosphodiesterase OS=Mus musculus OX=10090 GN=Cnp PE=1 SV=3	3.50159	2.30917	2.91512	3.26332	2.82432	2.33266	2.27638	2.62609		0.064767	0.839042
P99026	Proteasome subunit beta type-4	Psmb4	sp|P99026|PSB4_MOUSE Proteasome subunit beta type-4 OS=Mus musculus OX=10090 GN=Psmb4 PE=1 SV=1	0.00165193	0.000940088	0.00151469	0.00157401	0.00519507	0.00397773	0.00310061	0.00416864		0.00750235	2.89436
P68510	14-3-3 protein eta	Ywhah	sp|P68510|1433F_MOUSE 14-3-3 protein eta OS=Mus musculus OX=10090 GN=Ywhah PE=1 SV=2	0.0630416	0.0463065	0.0543651	0.0619688	0.0817275	0.0700964	0.0578598	0.0691367		0.0686311	1.23546
Q7TN99;Q7TN98	Cytoplasmic polyadenylation element-binding protein 3;Cytoplasmic polyadenylation element-binding protein 4	Cpeb3;Cpeb4	sp|Q7TN99|CPEB3_MOUSE Cytoplasmic polyadenylation element-binding protein 3 OS=Mus musculus OX=10090 GN=Cpeb3 PE=1 SV=1;sp|Q7TN98|CPEB4_MOUSE Cytoplasmic polyadenylation element-binding protein 4 OS=Mus musculus OX=10090 GN=Cpeb4 PE=1 SV=1	0.000613239	0.000500884	0.000601863	0.000653832	0.000830608	0.000706942	0.000547596	0.000582952		0.416338	1.12587
P12023;P08592;P05067	Amyloid beta A4 protein;N-APP;Soluble APP-alpha;Soluble APP-beta;C99;Beta-amyloid protein 42;Beta-amyloid protein 40;C83;P3(42);P3(40);C80;Gamma-secretase C-terminal fragment 59;Gamma-secretase C-terminal fragment 57;Gamma-secretase C-terminal fragment 50;C31	App;APP	sp|P12023|A4_MOUSE Amyloid-beta A4 protein OS=Mus musculus OX=10090 GN=App PE=1 SV=3;sp|P08592|A4_RAT Amyloid-beta A4 protein OS=Rattus norvegicus OX=10116 GN=App PE=1 SV=2;sp|P05067|A4_HUMAN Amyloid-beta A4 protein OS=Homo sapiens OX=9606 GN=APP PE=1 SV=3	0.00508952	0.0025299	0.00412983	0.00372392	0.0144979	0.0149859	0.0104865	0.0119346		0.00571789	3.35451
P43024	Cytochrome c oxidase subunit 6A1, mitochondrial	Cox6a1	sp|P43024|CX6A1_MOUSE Cytochrome c oxidase subunit 6A1, mitochondrial OS=Mus musculus OX=10090 GN=Cox6a1 PE=1 SV=2	0.311481	0.264103	0.359631	0.310304	0.876586	0.696511	0.614459	0.706672		0.00751488	2.32371
Q61885	Myelin-oligodendrocyte glycoprotein	Mog	sp|Q61885|MOG_MOUSE Myelin-oligodendrocyte glycoprotein OS=Mus musculus OX=10090 GN=Mog PE=1 SV=1	0.319967	0.242242	0.341394	0.327944	0.300502	0.165809	0.233448	0.238329		0.0310975	0.761715
Q80YA9;Q8BMA3;Q6P9H4;Q5SGD7	Connector enhancer of kinase suppressor of ras 2	Cnksr2	sp|Q80YA9|CNKR2_MOUSE Connector enhancer of kinase suppressor of ras 2 OS=Mus musculus OX=10090 GN=Cnksr2 PE=1 SV=1	0.0320901	0.0236647	0.0283793	0.0285949	0.0265293	0.03005	0.0169572	0.0173003		0.281896	0.805798
Q8VDD5;P35579	Myosin-9	Myh9;MYH9	sp|Q8VDD5|MYH9_MOUSE Myosin-9 OS=Mus musculus OX=10090 GN=Myh9 PE=1 SV=4;sp|P35579|MYH9_HUMAN Myosin-9 OS=Homo sapiens OX=9606 GN=MYH9 PE=1 SV=4	0.0433412	0.0399577	0.0477267	0.0503837	0.0445058	0.0387702	0.0395421	0.0353828		0.210412	0.872066
O54833	Casein kinase II subunit alpha	Csnk2a2	sp|O54833|CSK22_MOUSE Casein kinase II subunit alpha OS=Mus musculus OX=10090 GN=Csnk2a2 PE=1 SV=1	0.00945613	0.00836551	0.0120377	0.0125314	0.00945256	0.00897593	0.00676137	0.0059062		0.22063	0.733558
Q3ULJ0	Glycerol-3-phosphate dehydrogenase 1-like protein	Gpd1l	sp|Q3ULJ0|GPD1L_MOUSE Glycerol-3-phosphate dehydrogenase 1-like protein OS=Mus musculus OX=10090 GN=Gpd1l PE=1 SV=2	0	0	0	0	0.000595901	0.000845155	0.000372969	0.000557796		0.00883495	#DIV/0!
Q8CHG7	Rap guanine nucleotide exchange factor 2	Rapgef2	sp|Q8CHG7|RPGF2_MOUSE Rap guanine nucleotide exchange factor 2 OS=Mus musculus OX=10090 GN=Rapgef2 PE=1 SV=2	0.0061915	0.00449923	0.00548866	0.00616306	0.00421323	0.00483598	0.00473609	0.0027753		0.169173	0.741217
Q80UP3	Diacylglycerol kinase zeta	Dgkz	sp|Q80UP3|DGKZ_MOUSE Diacylglycerol kinase zeta OS=Mus musculus OX=10090 GN=Dgkz PE=1 SV=2	0.00726337	0.00606383	0.00734227	0.00842173	0.0112294	0.00923427	0.00757886	0.00882718		0.133695	1.26738
P99027	60S acidic ribosomal protein P2	Rplp2	sp|P99027|RLA2_MOUSE 60S acidic ribosomal protein P2 OS=Mus musculus OX=10090 GN=Rplp2 PE=1 SV=3	0.041478	0.0295684	0.0359079	0.0295402	0.0321644	0.0232063	0.0128339	0.0237176		0.0706733	0.67345
Q9D6F9	Tubulin beta-4A chain	Tubb4a	sp|Q9D6F9|TBB4A_MOUSE Tubulin beta-4A chain OS=Mus musculus OX=10090 GN=Tubb4a PE=1 SV=3	0.184749	0.139329	0.128993	0.171383	0.169352	0.1431	0.123384	0.131689		0.225182	0.908834
Q7TT50;Q80UW5	Serine/threonine-protein kinase MRCK beta	Cdc42bpb	sp|Q7TT50|MRCKB_MOUSE Serine/threonine-protein kinase MRCK beta OS=Mus musculus OX=10090 GN=Cdc42bpb PE=1 SV=2	0.00906317	0.00888589	0.00917252	0.0115742	0.0103169	0.00939302	0.00783916	0.00766251		0.503886	0.909958
Q8JZM0	Dimethyladenosine transferase 1, mitochondrial	Tfb1m	sp|Q8JZM0|TFB1M_MOUSE Dimethyladenosine transferase 1, mitochondrial OS=Mus musculus OX=10090 GN=Tfb1m PE=1 SV=1	0.00107662	0.000904691	0.00102198	0.00114101	0.00147037	0.00115489	0.00106892	0.00121743		0.0983431	1.18515
Q8C7M3	E3 ubiquitin-protein ligase TRIM9	Trim9	sp|Q8C7M3|TRIM9_MOUSE E3 ubiquitin-protein ligase TRIM9 OS=Mus musculus OX=10090 GN=Trim9 PE=1 SV=2	0.00263906	0.00221409	0.00235371	0.00330584	0.0033447	0.00235052	0.00224848	0.00259044		0.986618	1.00204
Q9Z0Y1	Dynactin subunit 3	Dctn3	sp|Q9Z0Y1|DCTN3_MOUSE Dynactin subunit 3 OS=Mus musculus OX=10090 GN=Dctn3 PE=1 SV=2	0.00567826	0.00401961	0.00569618	0.00716672	0.0172543	0.0140285	0.0112964	0.0108812		0.0246734	2.36962
P68368	Tubulin alpha-4A chain	Tuba4a	sp|P68368|TBA4A_MOUSE Tubulin alpha-4A chain OS=Mus musculus OX=10090 GN=Tuba4a PE=1 SV=1	0.191984	0.150856	0.14858	0.190428	0.200259	0.160984	0.15998	0.161724		0.979141	1.00161
Q8BNW9	Kelch repeat and BTB domain-containing protein 11	Kbtbd11	sp|Q8BNW9|KBTBB_MOUSE Kelch repeat and BTB domain-containing protein 11 OS=Mus musculus OX=10090 GN=Kbtbd11 PE=1 SV=3	0.00234225	0.00199952	0.00211189	0.00278987	0.00235595	0.00242878	0.00165222	0.0024904		0.713594	0.965794
Q9WTT4	V-type proton ATPase subunit G 2	Atp6v1g2	sp|Q9WTT4|VATG2_MOUSE V-type proton ATPase subunit G 2 OS=Mus musculus OX=10090 GN=Atp6v1g2 PE=1 SV=1	0.0560438	0.0260815	0.0400473	0.0439365	0.136869	0.105407	0.0769358	0.0986754		0.00940782	2.51574
Q811D0	Disks large homolog 1	Dlg1	sp|Q811D0|DLG1_MOUSE Disks large homolog 1 OS=Mus musculus OX=10090 GN=Dlg1 PE=1 SV=1	0.0866542	0.0657181	0.0831457	0.0917176	0.141459	0.116349	0.0962449	0.108778		0.0532177	1.41436
P68369;P05214;Q0WV25;P29511;B9DGT7;P11139	Tubulin alpha-1A chain;Tubulin alpha-3 chain	Tuba1a;Tuba3a	sp|P68369|TBA1A_MOUSE Tubulin alpha-1A chain OS=Mus musculus OX=10090 GN=Tuba1a PE=1 SV=1;sp|P05214|TBA3_MOUSE Tubulin alpha-3 chain OS=Mus musculus OX=10090 GN=Tuba3a PE=1 SV=1	2.128	1.73438	1.61307	2.2033	2.35939	1.87364	1.64533	1.82869		0.961095	1.00368
Q7TQG1	Pleckstrin homology domain-containing family A member 6	Plekha6	sp|Q7TQG1|PKHA6_MOUSE Pleckstrin homology domain-containing family A member 6 OS=Mus musculus OX=10090 GN=Plekha6 PE=1 SV=1	0.00710671	0.00608729	0.00867074	0.00649867	0.00632717	0.00535118	0.00373839	0.00313259		0.0974222	0.653988
Q91X97	Neurocalcin-delta	Ncald	sp|Q91X97|NCALD_MOUSE Neurocalcin-delta OS=Mus musculus OX=10090 GN=Ncald PE=1 SV=4	0.00774184	0.00584705	0.006396	0.0071589	0.00856543	0.00696573	0.00680371	0.00745229		0.0403441	1.09738
Q7M750	Opalin	Opalin	sp|Q7M750|OPALI_MOUSE Opalin OS=Mus musculus OX=10090 GN=Opalin PE=1 SV=1	0.00144377	0.000881946	0.000810252	0.00119332	0	0	0	0.000745367		0.0223942	0.172169
Q60771	Claudin-11	Cldn11	sp|Q60771|CLD11_MOUSE Claudin-11 OS=Mus musculus OX=10090 GN=Cldn11 PE=1 SV=1	0.155317	0.123909	0.124507	0.118699	0.120443	0.0888117	0.0960036	0.0961966		0.00207719	0.768436
O70589	Peripheral plasma membrane protein CASK	Cask	sp|O70589|CSKP_MOUSE Peripheral plasma membrane protein CASK OS=Mus musculus OX=10090 GN=Cask PE=1 SV=2	0.0462409	0.0395232	0.042709	0.0479413	0.0472571	0.0466532	0.0415821	0.0475643		0.441341	1.03765
O70318	Band 4.1-like protein 2	Epb41l2	sp|O70318|E41L2_MOUSE Band 4.1-like protein 2 OS=Mus musculus OX=10090 GN=Epb41l2 PE=1 SV=2	0.0111316	0.00962411	0.0105797	0.0116296	0.0134969	0.0126939	0.0104832	0.0101743		0.425622	1.09038
Q8BH95	Enoyl-CoA hydratase, mitochondrial	Echs1	sp|Q8BH95|ECHM_MOUSE Enoyl-CoA hydratase, mitochondrial OS=Mus musculus OX=10090 GN=Echs1 PE=1 SV=1	0.0146951	0.0109383	0.0154899	0.0173183	0.0355725	0.0360243	0.0263745	0.0361235		0.00789834	2.29451
Q60932	Voltage-dependent anion-selective channel protein 1	Vdac1	sp|Q60932|VDAC1_MOUSE Voltage-dependent anion-selective channel protein 1 OS=Mus musculus OX=10090 GN=Vdac1 PE=1 SV=3	6.00039	4.10498	5.60469	6.54771	14.0762	9.93203	8.45807	10.3502		0.0212927	1.92367
Q61503	5-nucleotidase	Nt5e	sp|Q61503|5NTD_MOUSE 5-nucleotidase OS=Mus musculus OX=10090 GN=Nt5e PE=1 SV=2	0.00434542	0.00321352	0.00452612	0.00542539	0.0118233	0.00956244	0.00699261	0.0080347		0.0347667	2.0795
Q8BGN3;Q58D68	Ectonucleotide pyrophosphatase/phosphodiesterase family member 6	Enpp6	sp|Q8BGN3|ENPP6_MOUSE Ectonucleotide pyrophosphatase/phosphodiesterase family member 6 OS=Mus musculus OX=10090 GN=Enpp6 PE=1 SV=1	0.0575877	0.0464824	0.0427957	0.0550687	0.0600214	0.0448635	0.0432267	0.0498694		0.586919	0.980421
Q9DBJ1;O70250	Phosphoglycerate mutase 1	Pgam1	sp|Q9DBJ1|PGAM1_MOUSE Phosphoglycerate mutase 1 OS=Mus musculus OX=10090 GN=Pgam1 PE=1 SV=3	0.006766	0.00369083	0.00723521	0.00630486	0.0164241	0.0146535	0.0109284	0.0136457		0.0156871	2.31913
Q9R0N7;Q62747;O43581	Synaptotagmin-7	Syt7;SYT7	sp|Q9R0N7|SYT7_MOUSE Synaptotagmin-7 OS=Mus musculus OX=10090 GN=Syt7 PE=1 SV=1;sp|Q62747|SYT7_RAT Synaptotagmin-7 OS=Rattus norvegicus OX=10116 GN=Syt7 PE=1 SV=1;sp|O43581|SYT7_HUMAN Synaptotagmin-7 OS=Homo sapiens OX=9606 GN=SYT7 PE=1 SV=3	0.0862533	0.0781984	0.0802681	0.0926619	0.0898545	0.0909685	0.0794912	0.0813766		0.843068	1.01277
P70408	Cadherin-10	Cdh10	sp|P70408|CAD10_MOUSE Cadherin-10 OS=Mus musculus OX=10090 GN=Cdh10 PE=1 SV=3	0.00245828	0.00164632	0.00273442	0.00228162	0.00262615	0.00197361	0.00175628	0.00205182		0.583884	0.921849
Q8JZW4;Q8BT60;Q0VE82	Copine-5	Cpne5	sp|Q8JZW4|CPNE5_MOUSE Copine-5 OS=Mus musculus OX=10090 GN=Cpne5 PE=1 SV=1	0.0365445	0.0294934	0.032778	0.0387481	0.0505159	0.0464423	0.0357459	0.0428773		0.0728197	1.27636
Q9D2P8	Myelin-associated oligodendrocyte basic protein	Mobp	sp|Q9D2P8|MOBP_MOUSE Myelin-associated oligodendrocyte basic protein OS=Mus musculus OX=10090 GN=Mobp PE=1 SV=1	0.225012	0.19901	0.178164	0.19294	0.137929	0.13226	0.154993	0.140853		0.0237115	0.711881
O35382	Exocyst complex component 4	Exoc4	sp|O35382|EXOC4_MOUSE Exocyst complex component 4 OS=Mus musculus OX=10090 GN=Exoc4 PE=1 SV=2	0.00921092	0.00808277	0.0105629	0.0101236	0.0124305	0.0109255	0.0087525	0.0101824		0.432972	1.1135
Q8BNN1	Spermatogenesis-associated protein 2-like protein	Spata2l	sp|Q8BNN1|SPA2L_MOUSE Spermatogenesis-associated protein 2-like protein OS=Mus musculus OX=10090 GN=Spata2l PE=1 SV=1	0.00644431	0.00449106	0.00521924	0.00590092	0.00775328	0.00651403	0.00593681	0.00639441		0.0450621	1.20598
Q80TE7	Leucine-rich repeat-containing protein 7	Lrrc7	sp|Q80TE7|LRRC7_MOUSE Leucine-rich repeat-containing protein 7 OS=Mus musculus OX=10090 GN=Lrrc7 PE=1 SV=2	0.146647	0.136945	0.154426	0.149303	0.145067	0.152166	0.130538	0.127175		0.447107	0.944877
P23819	Glutamate receptor 2	Gria2	sp|P23819|GRIA2_MOUSE Glutamate receptor 2 OS=Mus musculus OX=10090 GN=Gria2 PE=1 SV=3	0.187389	0.166622	0.21664	0.201266	0.208271	0.211128	0.174036	0.180748		0.978856	1.00294
Q922F4;CON__ENSEMBL:ENSBTAP00000025008;A2AQ07	Tubulin beta-6 chain	Tubb6	sp|Q922F4|TBB6_MOUSE Tubulin beta-6 chain OS=Mus musculus OX=10090 GN=Tubb6 PE=1 SV=1	0.064517	0.0534368	0.0383646	0.0848354	0.00208764	0.0416488	0.0081395	0.00167886		0.060813	0.222077
Q3TPX4	Exocyst complex component 5	Exoc5	sp|Q3TPX4|EXOC5_MOUSE Exocyst complex component 5 OS=Mus musculus OX=10090 GN=Exoc5 PE=1 SV=2	0.0036991	0.00354595	0.00429663	0.0045488	0.00448441	0.00386412	0.0034561	0.00236116		0.520822	0.880383
Q8BUV3	Gephyrin;Molybdopterin adenylyltransferase;Molybdopterin molybdenumtransferase	Gphn	sp|Q8BUV3|GEPH_MOUSE Gephyrin OS=Mus musculus OX=10090 GN=Gphn PE=1 SV=2	0.0497414	0.0365555	0.041321	0.0443795	0.06403	0.0471195	0.039808	0.0527661		0.100345	1.18446
P63101	14-3-3 protein zeta/delta	Ywhaz	sp|P63101|1433Z_MOUSE 14-3-3 protein zeta/delta OS=Mus musculus OX=10090 GN=Ywhaz PE=1 SV=1	0.238929	0.167977	0.22362	0.242599	0.345352	0.309417	0.239193	0.270799		0.0961689	1.33401
P20917	Myelin-associated glycoprotein	Mag	sp|P20917|MAG_MOUSE Myelin-associated glycoprotein OS=Mus musculus OX=10090 GN=Mag PE=1 SV=2	0.0747306	0.0448539	0.0469361	0.0613873	0.0602949	0.0490419	0.0413967	0.0540969		0.229667	0.898742
Q9D051	Pyruvate dehydrogenase E1 component subunit beta, mitochondrial	Pdhb	sp|Q9D051|ODPB_MOUSE Pyruvate dehydrogenase E1 component subunit beta, mitochondrial OS=Mus musculus OX=10090 GN=Pdhb PE=1 SV=1	1.51688	1.01865	1.57729	1.81183	3.5471	2.93455	2.3527	2.63608		0.0265527	1.93605
Q80TN7	Neuron navigator 3	Nav3	sp|Q80TN7|NAV3_MOUSE Neuron navigator 3 OS=Mus musculus OX=10090 GN=Nav3 PE=1 SV=2	0.000262114	0.000243549	0.000350621	0.000328795	0	0	0	0.000270446		0.0336948	0.228209
P63038;Q93ZM7	60 kDa heat shock protein, mitochondrial	Hspd1	sp|P63038|CH60_MOUSE 60 kDa heat shock protein, mitochondrial OS=Mus musculus OX=10090 GN=Hspd1 PE=1 SV=1	0.146332	0.0793799	0.123137	0.139761	0.297147	0.240038	0.191909	0.239881		0.0115457	1.98313
Q9DCT2	NADH dehydrogenase [ubiquinone] iron-sulfur protein 3, mitochondrial	Ndufs3	sp|Q9DCT2|NDUS3_MOUSE NADH dehydrogenase [ubiquinone] iron-sulfur protein 3, mitochondrial OS=Mus musculus OX=10090 GN=Ndufs3 PE=1 SV=2	0.708944	0.530388	0.7417	0.896292	1.96538	1.37395	1.23127	1.31078		0.0299763	2.04405
P35486;P35487	Pyruvate dehydrogenase E1 component subunit alpha, somatic form, mitochondrial	Pdha1	sp|P35486|ODPA_MOUSE Pyruvate dehydrogenase E1 component subunit alpha, somatic form, mitochondrial OS=Mus musculus OX=10090 GN=Pdha1 PE=1 SV=1	2.14854	1.31821	1.94184	2.25106	4.76067	3.71095	3.00919	3.2629		0.0251195	1.92486
Q9CQR2	40S ribosomal protein S21	Rps21	sp|Q9CQR2|RS21_MOUSE 40S ribosomal protein S21 OS=Mus musculus OX=10090 GN=Rps21 PE=1 SV=1	0	0	0	0	0.000377121	0.000814818	0.000374331	0.00044975		0.0172366	#DIV/0!
P67871;P67870	Casein kinase II subunit beta	Csnk2b;CSNK2B	sp|P67871|CSK2B_MOUSE Casein kinase II subunit beta OS=Mus musculus OX=10090 GN=Csnk2b PE=1 SV=1;sp|P67870|CSK2B_HUMAN Casein kinase II subunit beta OS=Homo sapiens OX=9606 GN=CSNK2B PE=1 SV=1	0.0266807	0.0185359	0.0211386	0.026373	0.0327789	0.0262102	0.021981	0.0300028		0.055215	1.19675
Q68EF6	Brain-enriched guanylate kinase-associated protein	Begain	sp|Q68EF6|BEGIN_MOUSE Brain-enriched guanylate kinase-associated protein OS=Mus musculus OX=10090 GN=Begain PE=1 SV=2	0.236148	0.160806	0.261475	0.221467	0.659976	0.459338	0.437863	0.42802		0.0156549	2.25617
Q9CQR4	Acyl-coenzyme A thioesterase 13;Acyl-coenzyme A thioesterase 13, N-terminally processed	Acot13	sp|Q9CQR4|ACO13_MOUSE Acyl-coenzyme A thioesterase 13 OS=Mus musculus OX=10090 GN=Acot13 PE=1 SV=1	0.0043979	0.0027238	0.00430225	0.00391714	0.00881209	0.00840268	0.00630691	0.00798752		0.0130839	2.05391
P59823	Interleukin-1 receptor accessory protein-like 1	Il1rapl1	sp|P59823|IRPL1_MOUSE Interleukin-1 receptor accessory protein-like 1 OS=Mus musculus OX=10090 GN=Il1rapl1 PE=1 SV=1	0.000812753	0.000349952	0.000698137	0.000488876	0.000315527	0.000247752	0.00026235	0.000267695		0.0421845	0.4653
Q9Z2H5	Band 4.1-like protein 1	Epb41l1	sp|Q9Z2H5|E41L1_MOUSE Band 4.1-like protein 1 OS=Mus musculus OX=10090 GN=Epb41l1 PE=1 SV=2	0.0353635	0.0313334	0.034096	0.0366212	0.0431527	0.0383224	0.0353077	0.0386037		0.0761507	1.13079
P08249;P40926	Malate dehydrogenase, mitochondrial	Mdh2;MDH2	sp|P08249|MDHM_MOUSE Malate dehydrogenase, mitochondrial OS=Mus musculus OX=10090 GN=Mdh2 PE=1 SV=3;sp|P40926|MDHM_HUMAN Malate dehydrogenase, mitochondrial OS=Homo sapiens OX=9606 GN=MDH2 PE=1 SV=3	0.268122	0.183109	0.27082	0.329872	0.701133	0.586563	0.395339	0.599856		0.022334	2.17021
Q8C3Q5	Protein shisa-7	Shisa7	sp|Q8C3Q5|SHSA7_MOUSE Protein shisa-7 OS=Mus musculus OX=10090 GN=Shisa7 PE=1 SV=3	0.039316	0.0328023	0.0414856	0.0370998	0.0472543	0.0403986	0.0373461	0.0396625		0.304564	1.09262
Q8K406	Leucine-rich repeat LGI family member 3	Lgi3	sp|Q8K406|LGI3_MOUSE Leucine-rich repeat LGI family member 3 OS=Mus musculus OX=10090 GN=Lgi3 PE=1 SV=1	0.0191213	0.0126812	0.0140881	0.0151112	0.0195898	0.0176115	0.0131741	0.0145313		0.522029	1.06401
Q7TMM9	Tubulin beta-2A chain	Tubb2a	sp|Q7TMM9|TBB2A_MOUSE Tubulin beta-2A chain OS=Mus musculus OX=10090 GN=Tubb2a PE=1 SV=1	0.451708	0.405566	0.375069	0.534698	0.524891	0.514418	0.362498	0.402081		0.874728	1.02085
F8VPU2	FERM, RhoGEF and pleckstrin domain-containing protein 1	Farp1	sp|F8VPU2|FARP1_MOUSE FERM, ARHGEF and pleckstrin domain-containing protein 1 OS=Mus musculus OX=10090 GN=Farp1 PE=1 SV=1	0.0153003	0.0153365	0.018267	0.0183961	0.0127598	0.0137047	0.0157466	0.0128677		0.0370384	0.818409
Q812E0	Cytoplasmic polyadenylation element-binding protein 2	Cpeb2	sp|Q812E0|CPEB2_MOUSE Cytoplasmic polyadenylation element-binding protein 2 OS=Mus musculus OX=10090 GN=Cpeb2 PE=1 SV=1	0.00926361	0.00816478	0.00902504	0.00916207	0.0130696	0.00975766	0.00872099	0.00850524		0.358548	1.12461
Q9CY16	28S ribosomal protein S28, mitochondrial	Mrps28	sp|Q9CY16|RT28_MOUSE 28S ribosomal protein S28, mitochondrial OS=Mus musculus OX=10090 GN=Mrps28 PE=1 SV=1	0.00962127	0.00795337	0.00699014	0.00856284	0.0257217	0.0171353	0.0160914	0.0170022		0.00959204	2.29266
Q810U3	Neurofascin	Nfasc	sp|Q810U3|NFASC_MOUSE Neurofascin OS=Mus musculus OX=10090 GN=Nfasc PE=1 SV=1	0.236409	0.192184	0.24934	0.257293	0.313441	0.277518	0.233399	0.300704		0.131001	1.20299
Q8CHT1	Ephexin-1	Ngef	sp|Q8CHT1|NGEF_MOUSE Ephexin-1 OS=Mus musculus OX=10090 GN=Ngef PE=1 SV=1	0.0111034	0.00822582	0.00712451	0.0100475	0.00920674	0.00665344	0.00773773	0.00834081		0.147921	0.875005
Q6NS60	F-box only protein 41	Fbxo41	sp|Q6NS60|FBX41_MOUSE F-box only protein 41 OS=Mus musculus OX=10090 GN=Fbxo41 PE=1 SV=3	0.0703457	0.0670419	0.0779288	0.0760892	0.101023	0.0833819	0.0652667	0.0740542		0.462774	1.11091
P47955	60S acidic ribosomal protein P1	Rplp1	sp|P47955|RLA1_MOUSE 60S acidic ribosomal protein P1 OS=Mus musculus OX=10090 GN=Rplp1 PE=1 SV=1	0.0351549	0.0206576	0.0261435	0.031235	0.0320798	0.0338637	0.0251272	0.025302		0.863731	1.02811
Q9CR95	Adaptin ear-binding coat-associated protein 1	Necap1	sp|Q9CR95|NECP1_MOUSE Adaptin ear-binding coat-associated protein 1 OS=Mus musculus OX=10090 GN=Necap1 PE=1 SV=2	0.0330331	0.0211911	0.0290595	0.0248274	0.0850905	0.061974	0.0431594	0.0589206		0.021432	2.30452
Q9WUA3	ATP-dependent 6-phosphofructokinase, platelet type	Pfkp	sp|Q9WUA3|PFKAP_MOUSE ATP-dependent 6-phosphofructokinase, platelet type OS=Mus musculus OX=10090 GN=Pfkp PE=1 SV=1	0.0601484	0.0430254	0.0441709	0.0664729	0.0701161	0.0620062	0.0490202	0.0530242		0.51065	1.09517
Q9EQZ7	Regulating synaptic membrane exocytosis protein 2	Rims2	sp|Q9EQZ7|RIMS2_MOUSE Regulating synaptic membrane exocytosis protein 2 OS=Mus musculus OX=10090 GN=Rims2 PE=1 SV=1	0.0038424	0.0031617	0.00342163	0.00312439	0.00307521	0.00300078	0.00239078	0.00374866		0.430939	0.901499
Q8BLU0		Flrt2	sp|Q8BLU0|FLRT2_MOUSE Leucine-rich repeat transmembrane protein FLRT2 OS=Mus musculus OX=10090 GN=Flrt2 PE=1 SV=1	0.00124636	0.00070622	0.0006611	0.0010269	0.000842645	0.000359263	0.000610914	0.00030012		0.0704719	0.580387
P84075;P84074	Neuron-specific calcium-binding protein hippocalcin	Hpca;HPCA	sp|P84075|HPCA_MOUSE Neuron-specific calcium-binding protein hippocalcin OS=Mus musculus OX=10090 GN=Hpca PE=1 SV=2;sp|P84074|HPCA_HUMAN Neuron-specific calcium-binding protein hippocalcin OS=Homo sapiens OX=9606 GN=HPCA PE=1 SV=2	0.0434629	0.027413	0.0275069	0.0320142	0.0324858	0.0282045	0.0201198	0.0320604		0.224374	0.865591
P61804	Dolichyl-diphosphooligosaccharide--protein glycosyltransferase subunit DAD1	Dad1	sp|P61804|DAD1_MOUSE Dolichyl-diphosphooligosaccharide--protein glycosyltransferase subunit DAD1 OS=Mus musculus OX=10090 GN=Dad1 PE=1 SV=3	0.00359676	0.00135186	0.00295672	0.00257925	0.00867537	0.00602996	0.0064927	0.00830747		0.00193617	2.81418
Q8VD75	Huntingtin-interacting protein 1	Hip1	sp|Q8VD75|HIP1_MOUSE Huntingtin-interacting protein 1 OS=Mus musculus OX=10090 GN=Hip1 PE=1 SV=2	0.0231205	0.0161219	0.022915	0.0274567	0.0489175	0.0426807	0.0393386	0.0431801		0.00547058	1.94296
P15508;REV__O81127;REV__O81126	Spectrin beta chain, erythrocytic	Sptb	sp|P15508|SPTB1_MOUSE Spectrin beta chain, erythrocytic OS=Mus musculus OX=10090 GN=Sptb PE=1 SV=4	0.0597747	0.068059	0.0722723	0.0632196	0.0407087	0.0465391	0.0515789	0.0449258		0.000111864	0.697814
Q5DTT2	PH and SEC7 domain-containing protein 1	Psd	sp|Q5DTT2|PSD1_MOUSE PH and SEC7 domain-containing protein 1 OS=Mus musculus OX=10090 GN=Psd PE=1 SV=2	0.0127667	0.0102211	0.0154821	0.0135499	0.0112635	0.012333	0.0121717	0.0112584		0.367602	0.904013
Q8BJ42	Disks large-associated protein 2	Dlgap2	sp|Q8BJ42|DLGP2_MOUSE Disks large-associated protein 2 OS=Mus musculus OX=10090 GN=Dlgap2 PE=1 SV=2	0.0730803	0.0654355	0.0785233	0.073984	0.0668236	0.0754009	0.0715756	0.0614808		0.475678	0.945908
P68254	14-3-3 protein theta	Ywhaq	sp|P68254|1433T_MOUSE 14-3-3 protein theta OS=Mus musculus OX=10090 GN=Ywhaq PE=1 SV=1	0.0222861	0.0209556	0.0223787	0.0240848	0.0281243	0.0275112	0.0198359	0.0251406		0.292166	1.12158
Q9DB77	Cytochrome b-c1 complex subunit 2, mitochondrial	Uqcrc2	sp|Q9DB77|QCR2_MOUSE Cytochrome b-c1 complex subunit 2, mitochondrial OS=Mus musculus OX=10090 GN=Uqcrc2 PE=1 SV=1	2.31237	1.42059	2.40024	2.58222	5.16491	4.31743	3.37305	4.40729		0.0188361	1.9807
Q9JLM8	Serine/threonine-protein kinase DCLK1	Dclk1	sp|Q9JLM8|DCLK1_MOUSE Serine/threonine-protein kinase DCLK1 OS=Mus musculus OX=10090 GN=Dclk1 PE=1 SV=1	0.117998	0.100173	0.0950276	0.102541	0.087309	0.0952883	0.0935467	0.0975674		0.218786	0.898907
Q8BFR5;Q9ZT91	Elongation factor Tu, mitochondrial	Tufm	sp|Q8BFR5|EFTU_MOUSE Elongation factor Tu, mitochondrial OS=Mus musculus OX=10090 GN=Tufm PE=1 SV=1	0.234268	0.206951	0.229968	0.2743	0.298782	0.311972	0.228246	0.263992		0.248083	1.16658
Q91XE8	Transmembrane protein 205	Tmem205	sp|Q91XE8|TM205_MOUSE Transmembrane protein 205 OS=Mus musculus OX=10090 GN=Tmem205 PE=1 SV=1	0.000615923	0.000378004	0.000459138	0.000551795	0.00125875	0.000989656	0.000786854	0.000849295		0.0141962	1.93757
Q8BFZ9	Erlin-2	Erlin2	sp|Q8BFZ9|ERLN2_MOUSE Erlin-2 OS=Mus musculus OX=10090 GN=Erlin2 PE=1 SV=1	0.0739223	0.0504663	0.0740073	0.0837239	0.173324	0.162051	0.117001	0.121134		0.0314674	2.03286
P84096	Rho-related GTP-binding protein RhoG	Rhog	sp|P84096|RHOG_MOUSE Rho-related GTP-binding protein RhoG OS=Mus musculus OX=10090 GN=Rhog PE=1 SV=1	0.0242373	0.0189166	0.0143454	0.0203965	0.0195478	0.016762	0.0119094	0.0160187		0.0135407	0.824664
P14211;Q8L4J2	Calreticulin	Calr	sp|P14211|CALR_MOUSE Calreticulin OS=Mus musculus OX=10090 GN=Calr PE=1 SV=1	0.0178849	0.0104143	0.0166	0.0157421	0.0377375	0.0373513	0.0239357	0.0350017		0.0203082	2.21015
Q61626	Glutamate receptor ionotropic, kainate 5	Grik5	sp|Q61626|GRIK5_MOUSE Glutamate receptor ionotropic, kainate 5 OS=Mus musculus OX=10090 GN=Grik5 PE=2 SV=2	0.00136402	0.00108691	0.000532196	0.000661189	0	0	0	0		0.0177375	0
P63001	Ras-related C3 botulinum toxin substrate 1	Rac1	sp|P63001|RAC1_MOUSE Ras-related C3 botulinum toxin substrate 1 OS=Mus musculus OX=10090 GN=Rac1 PE=1 SV=1	0.541024	0.473447	0.570317	0.635074	0.666263	0.569621	0.602708	0.605357		0.203228	1.10095
Q76MZ3;Q7TNP2	Serine/threonine-protein phosphatase 2A 65 kDa regulatory subunit A alpha isoform	Ppp2r1a	sp|Q76MZ3|2AAA_MOUSE Serine/threonine-protein phosphatase 2A 65 kDa regulatory subunit A alpha isoform OS=Mus musculus OX=10090 GN=Ppp2r1a PE=1 SV=3	0.0842282	0.0792184	0.0793218	0.0955434	0.0970683	0.092246	0.0861924	0.0771076		0.665107	1.04228
Q99PI8	Reticulon-4 receptor	Rtn4r	sp|Q99PI8|RTN4R_MOUSE Reticulon-4 receptor OS=Mus musculus OX=10090 GN=Rtn4r PE=1 SV=1	0.00354254	0.00278072	0.0029655	0.00336122	0.00474657	0.00323444	0.00337551	0.00340489		0.118618	1.16691
P99024	Tubulin beta-5 chain	Tubb5	sp|P99024|TBB5_MOUSE Tubulin beta-5 chain OS=Mus musculus OX=10090 GN=Tubb5 PE=1 SV=1	0.165877	0.149192	0.134079	0.194176	0.201142	0.172568	0.148374	0.164689		0.4977	1.06754
P63318;P20444	Protein kinase C gamma type	Prkcg	sp|P63318|KPCG_MOUSE Protein kinase C gamma type OS=Mus musculus OX=10090 GN=Prkcg PE=1 SV=1	0.0386967	0.0399404	0.0366778	0.0451142	0.0484101	0.0400799	0.0323404	0.0420736		0.857904	1.01543
Q9Z1D1;O75821	Eukaryotic translation initiation factor 3 subunit G	Eif3g;EIF3G	sp|Q9Z1D1|EIF3G_MOUSE Eukaryotic translation initiation factor 3 subunit G OS=Mus musculus OX=10090 GN=Eif3g PE=1 SV=2;sp|O75821|EIF3G_HUMAN Eukaryotic translation initiation factor 3 subunit G OS=Homo sapiens OX=9606 GN=EIF3G PE=1 SV=2	0.00505628	0.00375707	0.00504022	0.00404717	0.011553	0.00984795	0.00780699	0.00807112		0.0117644	2.08254
Q9CZS1	Aldehyde dehydrogenase X, mitochondrial	Aldh1b1	sp|Q9CZS1|AL1B1_MOUSE Aldehyde dehydrogenase X, mitochondrial OS=Mus musculus OX=10090 GN=Aldh1b1 PE=1 SV=1	0.00137195	0.00111584	0.00122171	0.00187936	0.00340306	0.00275422	0.00226621	0.00259735		0.0191568	1.97193
Q61301	Catenin alpha-2	Ctnna2	sp|Q61301|CTNA2_MOUSE Catenin alpha-2 OS=Mus musculus OX=10090 GN=Ctnna2 PE=1 SV=3	0.134544	0.142175	0.153362	0.151617	0.121227	0.134542	0.131988	0.131306		0.0165695	0.892324
P63094;Q6R0H7	Guanine nucleotide-binding protein G(s) subunit alpha isoforms short;Guanine nucleotide-binding protein G(s) subunit alpha isoforms XLas	Gnas	sp|P63094|GNAS2_MOUSE Guanine nucleotide-binding protein G(s) subunit alpha isoforms short OS=Mus musculus OX=10090 GN=Gnas PE=1 SV=1;sp|Q6R0H7|GNAS1_MOUSE Guanine nucleotide-binding protein G(s) subunit alpha isoforms XLas OS=Mus musculus OX=10090 GN=Gnas	0.037217	0.0340473	0.0423679	0.0450578	0.0531742	0.0468305	0.0401658	0.0474383		0.189518	1.18223
Q9CY58	Plasminogen activator inhibitor 1 RNA-binding protein	Serbp1	sp|Q9CY58|PAIRB_MOUSE Plasminogen activator inhibitor 1 RNA-binding protein OS=Mus musculus OX=10090 GN=Serbp1 PE=1 SV=2	0.00309569	0.0026442	0.00298738	0.00273806	0.0111766	0.00905754	0.0067159	0.00536912		0.0247133	2.81886
A6H5Z3	Exocyst complex component 6B	Exoc6b	sp|A6H5Z3|EXC6B_MOUSE Exocyst complex component 6B OS=Mus musculus OX=10090 GN=Exoc6b PE=1 SV=1	0.00331113	0.00220227	0.00358616	0.00404598	0.00322039	0.00306862	0.00285311	0.00129285		0.44144	0.793803
Q50H33	BTB/POZ domain-containing protein KCTD8	Kctd8	sp|Q50H33|KCTD8_MOUSE BTB/POZ domain-containing protein KCTD8 OS=Mus musculus OX=10090 GN=Kctd8 PE=1 SV=1	0.00166399	0.00158027	0.00180777	0.00210195	0.00177476	0.00154919	0.00147709	0.00220149		0.73707	0.978832
P11499;P08238	Heat shock protein HSP 90-beta	Hsp90ab1;HSP90AB1	sp|P11499|HS90B_MOUSE Heat shock protein HSP 90-beta OS=Mus musculus OX=10090 GN=Hsp90ab1 PE=1 SV=3;sp|P08238|HS90B_HUMAN Heat shock protein HSP 90-beta OS=Homo sapiens OX=9606 GN=HSP90AB1 PE=1 SV=4	0.00977163	0.00846597	0.00937185	0.010181	0.0143553	0.0127609	0.00972591	0.0106762		0.127158	1.25742
Q9ERD7	Tubulin beta-3 chain	Tubb3	sp|Q9ERD7|TBB3_MOUSE Tubulin beta-3 chain OS=Mus musculus OX=10090 GN=Tubb3 PE=1 SV=1	0.118498	0.109392	0.092984	0.119589	0.121204	0.122199	0.0923289	0.0802994		0.629994	0.944533
P62046	Leucine-rich repeat and calponin homology domain-containing protein 1	Lrch1	sp|P62046|LRCH1_MOUSE Leucine-rich repeat and calponin homology domain-containing protein 1 OS=Mus musculus OX=10090 GN=Lrch1 PE=1 SV=2	0.000524217	0.000789002	0.000501814	0.000882864	0	0.000535626	0	0		0.0250642	0.198535
Q8R3Z5	Voltage-dependent L-type calcium channel subunit beta-1	Cacnb1	sp|Q8R3Z5|CACB1_MOUSE Voltage-dependent L-type calcium channel subunit beta-1 OS=Mus musculus OX=10090 GN=Cacnb1 PE=1 SV=1	0.00683325	0.00604711	0.00690615	0.00758064	0.0185068	0.0132124	0.0110356	0.0116009		0.0329902	1.98617
Q91YT0	NADH dehydrogenase [ubiquinone] flavoprotein 1, mitochondrial	Ndufv1	sp|Q91YT0|NDUV1_MOUSE NADH dehydrogenase [ubiquinone] flavoprotein 1, mitochondrial OS=Mus musculus OX=10090 GN=Ndufv1 PE=1 SV=1	1.58489	1.04797	1.38397	1.87353	3.20714	2.71255	2.21894	2.69539		0.013463	1.83928
Q91W90	Thioredoxin domain-containing protein 5	Txndc5	sp|Q91W90|TXND5_MOUSE Thioredoxin domain-containing protein 5 OS=Mus musculus OX=10090 GN=Txndc5 PE=1 SV=2	0.0016943	0.000734167	0.0011457	0.000642431	0.00492981	0.00254722	0.00316068	0.00327504		0.00484953	3.29952
P97807;P93033;Q9FI53	Fumarate hydratase, mitochondrial	Fh	sp|P97807|FUMH_MOUSE Fumarate hydratase, mitochondrial OS=Mus musculus OX=10090 GN=Fh PE=1 SV=3	0.0151352	0.00841521	0.0128529	0.0208534	0.0374922	0.0354277	0.0251338	0.0353321		0.0115283	2.32961
Q5XJV6	Serine/threonine-protein kinase LMTK3	Lmtk3	sp|Q5XJV6|LMTK3_MOUSE Serine/threonine-protein kinase LMTK3 OS=Mus musculus OX=10090 GN=Lmtk3 PE=1 SV=1	0.0110393	0.00839762	0.0102326	0.0105092	0.0125627	0.00959593	0.0113678	0.00905677		0.447649	1.05984
P98203	Armadillo repeat protein deleted in velo-cardio-facial syndrome homolog	Arvcf	sp|P98203|ARVC_MOUSE Armadillo repeat protein deleted in velo-cardio-facial syndrome homolog OS=Mus musculus OX=10090 GN=Arvcf PE=1 SV=2	0.00136065	0.00123149	0.00105136	0.00129121	0.000749084	0.000735864	0.00120033	0.000568476		0.120529	0.659359
Q61545	RNA-binding protein EWS	Ewsr1	sp|Q61545|EWS_MOUSE RNA-binding protein EWS OS=Mus musculus OX=10090 GN=Ewsr1 PE=1 SV=2	0.00183358	0.00233359	0.0035626	0.000897795	0.00938349	0.00992385	0.00788938	0.00625734		0.00469913	3.87758
Q5SSM3	Rho GTPase-activating protein 44	Arhgap44	sp|Q5SSM3|RHG44_MOUSE Rho GTPase-activating protein 44 OS=Mus musculus OX=10090 GN=Arhgap44 PE=1 SV=1	0.00117715	0.000709114	0.00104899	0.00123287	0.00155985	0.00125079	0.00083202	0.000877801		0.715959	1.08453
Q6PD28		Ppp2r5b	sp|Q6PD28|2A5B_MOUSE Serine/threonine-protein phosphatase 2A 56 kDa regulatory subunit beta isoform OS=Mus musculus OX=10090 GN=Ppp2r5b PE=1 SV=1	0.000368932	0.00030373	0.000296776	0.000559597	0	0	0	0.000389772		0.00639208	0.254913
Q8BQU6;Q80XF7	Gap junction gamma-2 protein	Gjc2	sp|Q8BQU6|CXG2_MOUSE Gap junction gamma-2 protein OS=Mus musculus OX=10090 GN=Gjc2 PE=1 SV=2;sp|Q80XF7|CXG2_RAT Gap junction gamma-2 protein OS=Rattus norvegicus OX=10116 GN=Gjc2 PE=1 SV=2	0.00155991	0.00144184	0.00130304	0.0012302	0.00097914	0.001143	0.001174	0.00105652		0.0620756	0.786392
Q05512	Serine/threonine-protein kinase MARK2	Mark2	sp|Q05512|MARK2_MOUSE Serine/threonine-protein kinase MARK2 OS=Mus musculus OX=10090 GN=Mark2 PE=1 SV=3	0.0544044	0.0517045	0.056253	0.0582607	0.0791537	0.0626313	0.0565649	0.0580985		0.223486	1.16239
P62855	40S ribosomal protein S26	Rps26	sp|P62855|RS26_MOUSE 40S ribosomal protein S26 OS=Mus musculus OX=10090 GN=Rps26 PE=1 SV=3	0.0150222	0.0113209	0.0140467	0.0155107	0.0229873	0.0200883	0.0145073	0.0157605		0.156602	1.31203
Q8BHL5	Engulfment and cell motility protein 2	Elmo2	sp|Q8BHL5|ELMO2_MOUSE Engulfment and cell motility protein 2 OS=Mus musculus OX=10090 GN=Elmo2 PE=1 SV=1	0.0114782	0.0126966	0.0121964	0.0136043	0.0120204	0.0132508	0.00936698	0.0127061		0.471269	0.947351
Q68FL4	Putative adenosylhomocysteinase 3	Ahcyl2	sp|Q68FL4|SAHH3_MOUSE Putative adenosylhomocysteinase 3 OS=Mus musculus OX=10090 GN=Ahcyl2 PE=1 SV=1	0.00281094	0.0023234	0.00249349	0.00368812	0.00845041	0.00652966	0.00422797	0.00558749		0.0375304	2.1912
Q8BGZ1	Hippocalcin-like protein 4	Hpcal4	sp|Q8BGZ1|HPCL4_MOUSE Hippocalcin-like protein 4 OS=Mus musculus OX=10090 GN=Hpcal4 PE=1 SV=3	0.00716375	0.00418035	0.00516601	0.00616464	0.00204226	0.00444356	0.00489759	0.00505378		0.2913	0.724912
Q8K0U4	Heat shock 70 kDa protein 12A	Hspa12a	sp|Q8K0U4|HS12A_MOUSE Heat shock 70 kDa protein 12A OS=Mus musculus OX=10090 GN=Hspa12a PE=1 SV=1	0.0781029	0.0670688	0.0803243	0.0838357	0.0861786	0.0793089	0.0866486	0.0781157		0.267951	1.06763
Q9CQZ5	NADH dehydrogenase [ubiquinone] 1 alpha subcomplex subunit 6	Ndufa6	sp|Q9CQZ5|NDUA6_MOUSE NADH dehydrogenase [ubiquinone] 1 alpha subcomplex subunit 6 OS=Mus musculus OX=10090 GN=Ndufa6 PE=1 SV=1	0.408565	0.25522	0.429584	0.371809	0.991487	0.772129	0.704776	0.64293		0.0147437	2.12351
Q80VQ0;E9Q3E1;J3QMK6	Aldehyde dehydrogenase family 3 member B1	Aldh3b1	sp|Q80VQ0|AL3B1_MOUSE Aldehyde dehydrogenase family 3 member B1 OS=Mus musculus OX=10090 GN=Aldh3b1 PE=1 SV=1	0.00310993	0.00276082	0.00321382	0.00222951	0.00185632	0.0021997	0.00211653	0.00249408		0.148864	0.766005
P57780	Alpha-actinin-4	Actn4	sp|P57780|ACTN4_MOUSE Alpha-actinin-4 OS=Mus musculus OX=10090 GN=Actn4 PE=1 SV=1	0.0514058	0.0485647	0.0515388	0.0586819	0.0613238	0.0642374	0.0498244	0.0617482		0.175842	1.12818
Q8BHL3;Q4KMP7	TBC1 domain family member 10B	Tbc1d10b	sp|Q8BHL3|TB10B_MOUSE TBC1 domain family member 10B OS=Mus musculus OX=10090 GN=Tbc1d10b PE=1 SV=2	0.0273619	0.0302528	0.0264245	0.0316939	0.0344844	0.0265388	0.0249614	0.0224667		0.629305	0.937082
P39087	Glutamate receptor ionotropic, kainate 2	Grik2	sp|P39087|GRIK2_MOUSE Glutamate receptor ionotropic, kainate 2 OS=Mus musculus OX=10090 GN=Grik2 PE=1 SV=4	0.00131437	0.00112969	0.00107748	0.000941125	0.00144819	0.000955599	0.000711374	0.000772213		0.258075	0.871087
P01831	Thy-1 membrane glycoprotein	Thy1	sp|P01831|THY1_MOUSE Thy-1 membrane glycoprotein OS=Mus musculus OX=10090 GN=Thy1 PE=1 SV=1	2.27044	1.58489	1.99685	2.13201	4.19096	3.33255	3.13606	3.49633		0.00322025	1.77299
O08788	Dynactin subunit 1	Dctn1	sp|O08788|DCTN1_MOUSE Dynactin subunit 1 OS=Mus musculus OX=10090 GN=Dctn1 PE=1 SV=3	0.0179903	0.0169266	0.0167971	0.0249491	0.0223161	0.0215803	0.0173478	0.0200095		0.642661	1.05988
P97326	Cadherin-6	Cdh6	sp|P97326|CADH6_MOUSE Cadherin-6 OS=Mus musculus OX=10090 GN=Cdh6 PE=1 SV=2	0.00104673	0.000702259	0.000884621	0.000876357	0.0003449	0.000942477	0.000262252	0.000870409		0.323297	0.689476
Q920Q4	Vacuolar protein sorting-associated protein 16 homolog	Vps16	sp|Q920Q4|VPS16_MOUSE Vacuolar protein sorting-associated protein 16 homolog OS=Mus musculus OX=10090 GN=Vps16 PE=1 SV=3	0.00776237	0.0052239	0.00644371	0.00717186	0.00569121	0.00744881	0.00602757	0.00790439		0.905203	1.01767
A2ASI5;Q62205	Sodium channel protein;Sodium channel protein type 9 subunit alpha	Scn3a;Scn9a	sp|A2ASI5|SCN3A_MOUSE Sodium channel protein type 3 subunit alpha OS=Mus musculus OX=10090 GN=Scn3a PE=1 SV=1;sp|Q62205|SCN9A_MOUSE Sodium channel protein type 9 subunit alpha OS=Mus musculus OX=10090 GN=Scn9a PE=1 SV=2	0.00124701	0.00110037	0.001215	0.00144646	0.00190196	0.0017134	0.00132139	0.0014436		0.136689	1.27382
P60202;P60201	Myelin proteolipid protein	Plp1;PLP1	sp|P60202|MYPR_MOUSE Myelin proteolipid protein OS=Mus musculus OX=10090 GN=Plp1 PE=1 SV=2;sp|P60201|MYPR_HUMAN Myelin proteolipid protein OS=Homo sapiens OX=9606 GN=PLP1 PE=1 SV=2	0.869323	0.459508	0.620869	0.788144	0.909596	0.475648	0.521631	0.717921		0.46082	0.958709
Q3UVL4	Vacuolar protein sorting-associated protein 51 homolog	Vps51	sp|Q3UVL4|VPS51_MOUSE Vacuolar protein sorting-associated protein 51 homolog OS=Mus musculus OX=10090 GN=Vps51 PE=1 SV=2	0.000527574	0.000550673	0.000596185	0.000584604	0.000675481	0.000543837	0.000549893	0.000567047		0.688354	1.03418
Q8R366	Immunoglobulin superfamily member 8	Igsf8	sp|Q8R366|IGSF8_MOUSE Immunoglobulin superfamily member 8 OS=Mus musculus OX=10090 GN=Igsf8 PE=1 SV=2	0.0833906	0.0576658	0.0630708	0.0909196	0.107614	0.0841521	0.0685377	0.0919661		0.113594	1.19395
P14106;P02746	Complement C1q subcomponent subunit B	C1qb	sp|P14106|C1QB_MOUSE Complement C1q subcomponent subunit B OS=Mus musculus OX=10090 GN=C1qb PE=1 SV=2	0.0104075	0.00765843	0.0108458	0.0124414	0.029275	0.0196468	0.0184359	0.0175431		0.0365471	2.05306
P60853	Leucine zipper putative tumor suppressor 1	Lzts1	sp|P60853|LZTS1_MOUSE Leucine zipper putative tumor suppressor 1 OS=Mus musculus OX=10090 GN=Lzts1 PE=2 SV=3	0.00218396	0.00163526	0.00208596	0.00251192	0.00337994	0.0021997	0.0010839	0.00157467		0.940263	0.978748
O08749	Dihydrolipoyl dehydrogenase, mitochondrial	Dld	sp|O08749|DLDH_MOUSE Dihydrolipoyl dehydrogenase, mitochondrial OS=Mus musculus OX=10090 GN=Dld PE=1 SV=2	1.12761	0.570092	1.09178	0.79289	2.35296	2.18457	2.29476	2.15462		0.000742158	2.50865
Q80TQ2	Ubiquitin carboxyl-terminal hydrolase CYLD	Cyld	sp|Q80TQ2|CYLD_MOUSE Ubiquitin carboxyl-terminal hydrolase CYLD OS=Mus musculus OX=10090 GN=Cyld PE=1 SV=2	0.00483323	0.00438531	0.00416562	0.00449847	0.00428286	0.00495789	0.00379255	0.00494622		0.937412	1.00542
Q60875	Rho guanine nucleotide exchange factor 2	Arhgef2	sp|Q60875|ARHG2_MOUSE Rho guanine nucleotide exchange factor 2 OS=Mus musculus OX=10090 GN=Arhgef2 PE=1 SV=4	0.0742949	0.0688002	0.0671826	0.0739751	0.0828494	0.0763075	0.0746184	0.0661631		0.390796	1.05518
Q8BK30	NADH dehydrogenase [ubiquinone] flavoprotein 3, mitochondrial	Ndufv3	sp|Q8BK30|NDUV3_MOUSE NADH dehydrogenase [ubiquinone] flavoprotein 3, mitochondrial OS=Mus musculus OX=10090 GN=Ndufv3 PE=1 SV=1	0.0145898	0.0112834	0.0139659	0.0136498	0.027956	0.0298205	0.0265977	0.0308065		0.00172388	2.15336
Q5DU25	IQ motif and SEC7 domain-containing protein 2	Iqsec2	sp|Q5DU25|IQEC2_MOUSE IQ motif and SEC7 domain-containing protein 2 OS=Mus musculus OX=10090 GN=Iqsec2 PE=1 SV=3	0.13285	0.134013	0.145771	0.123059	0.139071	0.116621	0.128224	0.108089		0.153452	0.918446
Q5SYD0	Unconventional myosin-Id	Myo1d	sp|Q5SYD0|MYO1D_MOUSE Unconventional myosin-Id OS=Mus musculus OX=10090 GN=Myo1d PE=1 SV=1	0.052413	0.063084	0.0674241	0.0483754	0.037839	0.0378164	0.0441687	0.0362449		0.00995634	0.674757
Q9D708		S100a16	sp|Q9D708|S10AG_MOUSE Protein S100-A16 OS=Mus musculus OX=10090 GN=S100a16 PE=1 SV=1	0.00104369	0.000694876	0.00084026	0.000956986	0.00143082	0.00116874	0.000775316	0.000872207		0.31307	1.20116
Q6P2L7	Protein CASC4	Casc4	sp|Q6P2L7|CASC4_MOUSE Protein CASC4 OS=Mus musculus OX=10090 GN=Casc4 PE=1 SV=1	0.00183423	0.00168641	0.00173531	0.00244329	0.00432909	0.00404271	0.00289906	0.00385914		0.0113792	1.96513
Q8BKZ9	Pyruvate dehydrogenase protein X component, mitochondrial	Pdhx	sp|Q8BKZ9|ODPX_MOUSE Pyruvate dehydrogenase protein X component, mitochondrial OS=Mus musculus OX=10090 GN=Pdhx PE=1 SV=1	0.28444	0.159671	0.293425	0.229042	0.619411	0.475288	0.414508	0.497849		0.0126003	2.07646
P11798	Calcium/calmodulin-dependent protein kinase type II subunit alpha	Camk2a	sp|P11798|KCC2A_MOUSE Calcium/calmodulin-dependent protein kinase type II subunit alpha OS=Mus musculus OX=10090 GN=Camk2a PE=1 SV=2	2.77824	2.60844	2.03086	2.85761	2.97204	2.82876	1.98392	2.37791		0.873263	0.989049
P23242;P18246	Gap junction alpha-1 protein	Gja1	sp|P23242|CXA1_MOUSE Gap junction alpha-1 protein OS=Mus musculus OX=10090 GN=Gja1 PE=1 SV=2	0.134164	0.111998	0.148541	0.119688	0.117875	0.141612	0.123427	0.123287		0.876827	0.984079
Q6PGN3	Serine/threonine-protein kinase DCLK2	Dclk2	sp|Q6PGN3|DCLK2_MOUSE Serine/threonine-protein kinase DCLK2 OS=Mus musculus OX=10090 GN=Dclk2 PE=1 SV=1	0.0262038	0.0223909	0.0244844	0.0251004	0.0207293	0.0230773	0.0268439	0.0223653		0.514566	0.947406
Q99LP6	GrpE protein homolog 1, mitochondrial	Grpel1	sp|Q99LP6|GRPE1_MOUSE GrpE protein homolog 1, mitochondrial OS=Mus musculus OX=10090 GN=Grpel1 PE=1 SV=1	0.000820216	0.00043208	0.000627287	0.000634253	0.0014271	0.00124781	0.00102966	0.00121751		0.00571205	1.95799
P38647	Stress-70 protein, mitochondrial	Hspa9	sp|P38647|GRP75_MOUSE Stress-70 protein, mitochondrial OS=Mus musculus OX=10090 GN=Hspa9 PE=1 SV=3	0.105528	0.0552394	0.0941463	0.0937279	0.231846	0.172779	0.131991	0.161309		0.0251644	2.00184
Q91ZU6	Dystonin	Dst	sp|Q91ZU6|DYST_MOUSE Dystonin OS=Mus musculus OX=10090 GN=Dst PE=1 SV=2	0.0363381	0.0508229	0.051941	0.0395135	0.0320629	0.0266591	0.0311029	0.0251421		0.0359075	0.643657
Q923T9	Calcium/calmodulin-dependent protein kinase type II subunit gamma	Camk2g	sp|Q923T9|KCC2G_MOUSE Calcium/calmodulin-dependent protein kinase type II subunit gamma OS=Mus musculus OX=10090 GN=Camk2g PE=1 SV=1	0.0585687	0.0632369	0.0489087	0.0667735	0.0594858	0.0583376	0.0506089	0.0417878		0.35402	0.885183
P21279	Guanine nucleotide-binding protein G(q) subunit alpha	Gnaq	sp|P21279|GNAQ_MOUSE Guanine nucleotide-binding protein G(q) subunit alpha OS=Mus musculus OX=10090 GN=Gnaq PE=1 SV=4	0.0260951	0.0208623	0.0231999	0.0303906	0.0371963	0.0309132	0.0271393	0.0334481		0.042074	1.27995
Q61137	Astrotactin-1	Astn1	sp|Q61137|ASTN1_MOUSE Astrotactin-1 OS=Mus musculus OX=10090 GN=Astn1 PE=1 SV=4	0.0258974	0.0215603	0.0223571	0.0276545	0.0373851	0.0336665	0.0243706	0.0254587		0.196826	1.2402
P62141	Serine/threonine-protein phosphatase PP1-beta catalytic subunit	Ppp1cb	sp|P62141|PP1B_MOUSE Serine/threonine-protein phosphatase PP1-beta catalytic subunit OS=Mus musculus OX=10090 GN=Ppp1cb PE=1 SV=3	0.0352103	0.0287916	0.0274606	0.0345664	0.0435333	0.0355418	0.0343361	0.0342641		0.0682669	1.17176
Q64331	Unconventional myosin-VI	Myo6	sp|Q64331|MYO6_MOUSE Unconventional myosin-VI OS=Mus musculus OX=10090 GN=Myo6 PE=1 SV=1	0.0456966	0.05194	0.0534897	0.0500544	0.049766	0.0390195	0.0489135	0.0376863		0.204475	0.87178
Q9D855	Cytochrome b-c1 complex subunit 7	Uqcrb	sp|Q9D855|QCR7_MOUSE Cytochrome b-c1 complex subunit 7 OS=Mus musculus OX=10090 GN=Uqcrb PE=1 SV=3	0.218798	0.135772	0.142606	0.15576	0.395022	0.331295	0.266191	0.355057		0.00215482	2.06385
Q9CRD2	ER membrane protein complex subunit 2	Emc2	sp|Q9CRD2|EMC2_MOUSE ER membrane protein complex subunit 2 OS=Mus musculus OX=10090 GN=Emc2 PE=1 SV=1	0.023341	0.0139137	0.0183517	0.0241995	0.0500226	0.0357588	0.0285771	0.0392323		0.0147857	1.92455
Q80T41	Gamma-aminobutyric acid type B receptor subunit 2	Gabbr2	sp|Q80T41|GABR2_MOUSE Gamma-aminobutyric acid type B receptor subunit 2 OS=Mus musculus OX=10090 GN=Gabbr2 PE=1 SV=2	0.0118074	0.0135522	0.0155274	0.0119866	0.0144523	0.0100481	0.0109609	0.010333		0.346797	0.86611
Q5DTY9	BTB/POZ domain-containing protein KCTD16	Kctd16	sp|Q5DTY9|KCD16_MOUSE BTB/POZ domain-containing protein KCTD16 OS=Mus musculus OX=10090 GN=Kctd16 PE=1 SV=2	0.0574562	0.0529216	0.0523728	0.0609908	0.0782348	0.0615907	0.0607418	0.0530089		0.295647	1.13335
Q9JI91	Alpha-actinin-2	Actn2	sp|Q9JI91|ACTN2_MOUSE Alpha-actinin-2 OS=Mus musculus OX=10090 GN=Actn2 PE=1 SV=2	0.0513939	0.0524639	0.047362	0.055397	0.045188	0.0545139	0.0440095	0.0562145		0.443991	0.967617
Q9JMK2	Casein kinase I isoform epsilon	Csnk1e	sp|Q9JMK2|KC1E_MOUSE Casein kinase I isoform epsilon OS=Mus musculus OX=10090 GN=Csnk1e PE=1 SV=2	0.0164345	0.0162863	0.01521	0.0163008	0.0178226	0.0190911	0.0133225	0.0168593		0.519467	1.04459
Q62108	Disks large homolog 4	Dlg4	sp|Q62108|DLG4_MOUSE Disks large homolog 4 OS=Mus musculus OX=10090 GN=Dlg4 PE=1 SV=1	1	1	1	1	1	1	1	1		#DIV/0!	1
Q80XI4	Phosphatidylinositol 5-phosphate 4-kinase type-2 beta	Pip4k2b	sp|Q80XI4|PI42B_MOUSE Phosphatidylinositol 5-phosphate 4-kinase type-2 beta OS=Mus musculus OX=10090 GN=Pip4k2b PE=1 SV=1	0.0198307	0.0160546	0.0206211	0.0229516	0.0316316	0.0225837	0.0202396	0.0269186		0.120352	1.27581
Q8C1B7	Septin-11	Sept11	sp|Q8C1B7|SEP11_MOUSE Septin-11 OS=Mus musculus OX=10090 GN=Sept11 PE=1 SV=4	0.172255	0.127774	0.161465	0.194631	0.368129	0.305907	0.210881	0.294434		0.03154	1.79745
Q80YX1;P24821	Tenascin	Tnc;TNC	sp|Q80YX1|TENA_MOUSE Tenascin OS=Mus musculus OX=10090 GN=Tnc PE=1 SV=1;sp|P24821|TENA_HUMAN Tenascin OS=Homo sapiens OX=9606 GN=TNC PE=1 SV=3	0.00445287	0.00414526	0.00463989	0.00594532	0.0104471	0.00927681	0.0070279	0.00897747		0.0167006	1.86252
Q60668;Q9Z130;Q9SHZ5	Heterogeneous nuclear ribonucleoprotein D0;Heterogeneous nuclear ribonucleoprotein D-like;UBP1-associated proteins 1B	Hnrnpd;Hnrnpdl;UBA1B	sp|Q60668|HNRPD_MOUSE Heterogeneous nuclear ribonucleoprotein D0 OS=Mus musculus OX=10090 GN=Hnrnpd PE=1 SV=2;sp|Q9Z130|HNRDL_MOUSE Heterogeneous nuclear ribonucleoprotein D-like OS=Mus musculus OX=10090 GN=Hnrnpdl PE=1 SV=1;sp|Q9SHZ5|UBA1B_ARATH UBP1-asso	0.00143703	0.0011443	0.0015415	0.000878414	0.0035643	0.00332684	0.0024858	0.00253035		0.00917267	2.38087
Q8R1Q8	Cytoplasmic dynein 1 light intermediate chain 1	Dync1li1	sp|Q8R1Q8|DC1L1_MOUSE Cytoplasmic dynein 1 light intermediate chain 1 OS=Mus musculus OX=10090 GN=Dync1li1 PE=1 SV=1	0.0150341	0.0120938	0.0133507	0.0152784	0.0220181	0.0191172	0.0148154	0.0191167		0.0371535	1.34633
Q8K3J1;Q9FX83;Q42599	NADH dehydrogenase [ubiquinone] iron-sulfur protein 8, mitochondrial	Ndufs8	sp|Q8K3J1|NDUS8_MOUSE NADH dehydrogenase [ubiquinone] iron-sulfur protein 8, mitochondrial OS=Mus musculus OX=10090 GN=Ndufs8 PE=1 SV=1	0.241841	0.141617	0.135893	0.196203	0.476292	0.337286	0.313918	0.378231		0.000600566	2.10428
P55096	ATP-binding cassette sub-family D member 3	Abcd3	sp|P55096|ABCD3_MOUSE ATP-binding cassette sub-family D member 3 OS=Mus musculus OX=10090 GN=Abcd3 PE=1 SV=2	0.0246958	0.026816	0.0291956	0.029649	0.031719	0.0286807	0.0280601	0.0256339		0.718424	1.03387
O70172	Phosphatidylinositol 5-phosphate 4-kinase type-2 alpha	Pip4k2a	sp|O70172|PI42A_MOUSE Phosphatidylinositol 5-phosphate 4-kinase type-2 alpha OS=Mus musculus OX=10090 GN=Pip4k2a PE=1 SV=1	0.00924417	0.00732869	0.00842518	0.0105092	0.00894373	0.00650362	0.0100931	0.00881458		0.713101	0.967548
P56480	ATP synthase subunit beta, mitochondrial	Atp5b	sp|P56480|ATPB_MOUSE ATP synthase subunit beta, mitochondrial OS=Mus musculus OX=10090 GN=Atp5f1b PE=1 SV=2	1.94516	0.808643	1.67873	1.6547	5.31826	3.31134	2.50927	4.21121		0.0225791	2.52169
P97855	Ras GTPase-activating protein-binding protein 1	G3bp1	sp|P97855|G3BP1_MOUSE Ras GTPase-activating protein-binding protein 1 OS=Mus musculus OX=10090 GN=G3bp1 PE=1 SV=1	0.000991363	0.00050347	0.000725118	0.000648156	0.00246417	0.00180779	0.00106578	0.0019255		0.0233455	2.53241
F6SEU4	Ras/Rap GTPase-activating protein SynGAP	Syngap1	sp|F6SEU4|SYGP1_MOUSE Ras/Rap GTPase-activating protein SynGAP OS=Mus musculus OX=10090 GN=Syngap1 PE=1 SV=2	0.673037	0.698769	0.73752	0.711668	0.765659	0.724243	0.728114	0.60233		0.997173	0.99977
Q9JMH9	Unconventional myosin-XVIIIa	Myo18a	sp|Q9JMH9|MY18A_MOUSE Unconventional myosin-XVIIIa OS=Mus musculus OX=10090 GN=Myo18a PE=1 SV=2	0.0256812	0.0253336	0.0257118	0.0256017	0.0305238	0.0241464	0.0271393	0.0237668		0.629666	1.03174
A2CG49;Q9CWR0	Kalirin	Kalrn	sp|A2CG49|KALRN_MOUSE Kalirin OS=Mus musculus OX=10090 GN=Kalrn PE=1 SV=1	0.0488082	0.0529119	0.0571441	0.0545891	0.0435051	0.0501929	0.0547628	0.037611		0.140695	0.871721
Q9Z351;Q9JK97	Potassium voltage-gated channel subfamily KQT member 2	Kcnq2	sp|Q9Z351|KCNQ2_MOUSE Potassium voltage-gated channel subfamily KQT member 2 OS=Mus musculus OX=10090 GN=Kcnq2 PE=1 SV=1	0.00583504	0.00665439	0.00685824	0.00602205	0.00866663	0.00453819	0.0048646	0.00302763		0.477276	0.831584
Q8K012	Formin-binding protein 1-like	Fnbp1l	sp|Q8K012|FBP1L_MOUSE Formin-binding protein 1-like OS=Mus musculus OX=10090 GN=Fnbp1l PE=1 SV=2	0.0028444	0.0023209	0.00261731	0.00327183	0.00312341	0.00400861	0.00215493	0.00262209		0.714219	1.07731
O35129	Prohibitin-2	Phb2	sp|O35129|PHB2_MOUSE Prohibitin-2 OS=Mus musculus OX=10090 GN=Phb2 PE=1 SV=1	0.443549	0.193886	0.357679	0.37792	1.24113	0.706049	0.577302	0.903387		0.0224128	2.49657
P08752	Guanine nucleotide-binding protein G(i) subunit alpha-2	Gnai2	sp|P08752|GNAI2_MOUSE Guanine nucleotide-binding protein G(i) subunit alpha-2 OS=Mus musculus OX=10090 GN=Gnai2 PE=1 SV=5	0.124484	0.118487	0.133675	0.141887	0.168256	0.152265	0.14384	0.141599		0.121624	1.16861
Q9JL04	Formin-2	Fmn2	sp|Q9JL04|FMN2_MOUSE Formin-2 OS=Mus musculus OX=10090 GN=Fmn2 PE=1 SV=2	0.00671766	0.00585301	0.00705757	0.00710442	0.00892175	0.0082634	0.00762498	0.00714786		0.113344	1.19547
Q6DFV3	Rho GTPase-activating protein 21	Arhgap21	sp|Q6DFV3|RHG21_MOUSE Rho GTPase-activating protein 21 OS=Mus musculus OX=10090 GN=Arhgap21 PE=1 SV=1	0.0109969	0.0090323	0.0121244	0.010623	0.00942268	0.00826663	0.0119839	0.00928312		0.0584983	0.910693
Q9CR61	NADH dehydrogenase [ubiquinone] 1 beta subcomplex subunit 7	Ndufb7	sp|Q9CR61|NDUB7_MOUSE NADH dehydrogenase [ubiquinone] 1 beta subcomplex subunit 7 OS=Mus musculus OX=10090 GN=Ndufb7 PE=1 SV=3	0.248044	0.169092	0.205225	0.278572	0.487399	0.415297	0.31656	0.364032		0.0269686	1.75739
A2AGT5	Cytoskeleton-associated protein 5	Ckap5	sp|A2AGT5|CKAP5_MOUSE Cytoskeleton-associated protein 5 OS=Mus musculus OX=10090 GN=Ckap5 PE=1 SV=1	0.0171049	0.0215584	0.0213801	0.0235449	0.0208911	0.0185231	0.0199737	0.0150738		0.432684	0.890815
Q80TJ1;Q8BYR5	Calcium-dependent secretion activator 1	Cadps	sp|Q80TJ1|CAPS1_MOUSE Calcium-dependent secretion activator 1 OS=Mus musculus OX=10090 GN=Cadps PE=1 SV=3	0.00139368	0.00109335	0.0011044	0.00134876	0.00173313	0.00160575	0.00136677	0.00133144		0.0888704	1.22204
Q8VHJ5	Serine/threonine-protein kinase MARK1	Mark1	sp|Q8VHJ5|MARK1_MOUSE Serine/threonine-protein kinase MARK1 OS=Mus musculus OX=10090 GN=Mark1 PE=1 SV=2	0.0249631	0.0215074	0.0215595	0.0241481	0.0211214	0.0258778	0.0244953	0.0234379		0.734527	1.02988
Q9D1G5	Leucine-rich repeat-containing protein 57	Lrrc57	sp|Q9D1G5|LRC57_MOUSE Leucine-rich repeat-containing protein 57 OS=Mus musculus OX=10090 GN=Lrrc57 PE=1 SV=1	0.0329212	0.0251711	0.0260223	0.0330238	0.0436066	0.0381215	0.0309355	0.0388358		0.0210657	1.29334
Q9WV34	MAGUK p55 subfamily member 2	Mpp2	sp|Q9WV34|MPP2_MOUSE MAGUK p55 subfamily member 2 OS=Mus musculus OX=10090 GN=Mpp2 PE=1 SV=1	0.0736941	0.0568429	0.0681004	0.0767873	0.110819	0.10016	0.0818595	0.0893506		0.043365	1.38764
Q6PDM2	Serine/arginine-rich splicing factor 1	Srsf1	sp|Q6PDM2|SRSF1_MOUSE Serine/arginine-rich splicing factor 1 OS=Mus musculus OX=10090 GN=Srsf1 PE=1 SV=3	0.000489983	0.000313901	0.000278983	0.000175892	0.00100894	0.000944673	0.000625094	0.000815717		0.00437092	2.69664
Q6KAR6	Exocyst complex component 3	Exoc3	sp|Q6KAR6|EXOC3_MOUSE Exocyst complex component 3 OS=Mus musculus OX=10090 GN=Exoc3 PE=1 SV=2	0.00551497	0.00510748	0.00677997	0.00701819	0.00829509	0.00747895	0.0064538	0.00642622		0.31615	1.17336
P28652	Calcium/calmodulin-dependent protein kinase type II subunit beta	Camk2b	sp|P28652|KCC2B_MOUSE Calcium/calmodulin-dependent protein kinase type II subunit beta OS=Mus musculus OX=10090 GN=Camk2b PE=1 SV=2	0.510799	0.433907	0.337254	0.461762	0.503862	0.490618	0.366322	0.404862		0.837477	1.01258
P40240	CD9 antigen	Cd9	sp|P40240|CD9_MOUSE CD9 antigen OS=Mus musculus OX=10090 GN=Cd9 PE=1 SV=2	0.000922352	0.000503422	0.000609681	0.00101513	0.000969358	0.000625544	0.000437502	0.000797784		0.552435	0.927753
Q8VDN4	Coiled-coil domain-containing protein 92	Ccdc92	sp|Q8VDN4|CCD92_MOUSE Coiled-coil domain-containing protein 92 OS=Mus musculus OX=10090 GN=Ccdc92 PE=1 SV=1	0	0.000640636	0	0.00110442	0.0025345	0.00187476	0.00167799	0.00196023		0.0222546	4.61159
P50580	Proliferation-associated protein 2G4	PA2G4;Pa2g4	sp|P50580|PA2G4_MOUSE Proliferation-associated protein 2G4 OS=Mus musculus OX=10090 GN=Pa2g4 PE=1 SV=3	0.00636761	0.00551317	0.00853785	0.0103224	0.024503	0.016922	0.0114597	0.0178074		0.0533107	2.2996
Q9D7H3	RNA 3-terminal phosphate cyclase	RtcA	sp|Q9D7H3|RTCA_MOUSE RNA 3-terminal phosphate cyclase OS=Mus musculus OX=10090 GN=RtcA PE=1 SV=2	0.000704457	0.000556105	0.000744795	0.00080175	0.00118318	0.000772154	0.000643624	0.00053287		0.658968	1.11568
Q7TPR4	Alpha-actinin-1	Actn1	sp|Q7TPR4|ACTN1_MOUSE Alpha-actinin-1 OS=Mus musculus OX=10090 GN=Actn1 PE=1 SV=1	0.450198	0.482523	0.46668	0.470157	0.391132	0.458421	0.421451	0.499017		0.287752	0.946759
Q6PAK3	Protein arginine N-methyltransferase 8	Prmt8	sp|Q6PAK3|ANM8_MOUSE Protein arginine N-methyltransferase 8 OS=Mus musculus OX=10090 GN=Prmt8 PE=1 SV=2	0.0087117	0.00812959	0.00936209	0.0100969	0.0104378	0.012911	0.00768029	0.00883533		0.594867	1.09818
P62071;P10833	Ras-related protein R-Ras2;Ras-related protein R-Ras	Rras2;Rras	sp|P62071|RRAS2_MOUSE Ras-related protein R-Ras2 OS=Mus musculus OX=10090 GN=Rras2 PE=1 SV=1;sp|P10833|RRAS_MOUSE Ras-related protein R-Ras OS=Mus musculus OX=10090 GN=Rras PE=1 SV=1	0.00618563	0.00547568	0.00601489	0.00577979	0.00954615	0.00698669	0.0053417	0.00656606		0.233908	1.21251
Q9JHU4	Cytoplasmic dynein 1 heavy chain 1	Dync1h1	sp|Q9JHU4|DYHC1_MOUSE Cytoplasmic dynein 1 heavy chain 1 OS=Mus musculus OX=10090 GN=Dync1h1 PE=1 SV=2	0.0863913	0.0977697	0.098122	0.0914803	0.127978	0.094275	0.0748909	0.0656637		0.871762	0.970689
O89114	DnaJ homolog subfamily B member 5	Dnajb5	sp|O89114|DNJB5_MOUSE DnaJ homolog subfamily B member 5 OS=Mus musculus OX=10090 GN=Dnajb5 PE=2 SV=1	0.00269263	0.00154201	0.00264728	0.0025486	0.00277617	0.00306019	0.00206073	0.00236362		0.681239	1.08803
Q9DCR2	AP-3 complex subunit sigma-1	Ap3s1	sp|Q9DCR2|AP3S1_MOUSE AP-3 complex subunit sigma-1 OS=Mus musculus OX=10090 GN=Ap3s1 PE=1 SV=2	0.00134925	0.00159681	0.0016109	0.00181726	0.000904268	0.00173226	0.000869719	0.00170145		0.224696	0.816992
Q71M36	Chondroitin sulfate proteoglycan 5	Cspg5	sp|Q71M36|CSPG5_MOUSE Chondroitin sulfate proteoglycan 5 OS=Mus musculus OX=10090 GN=Cspg5 PE=1 SV=2	0.00167116	0.000833138	0.00127997	0.0025487	0.00492642	0.00356323	0.00301592	0.00342687		0.0267507	2.35789
Q99LY9	NADH dehydrogenase [ubiquinone] iron-sulfur protein 5;NADH dehydrogenase [ubiquinone] iron-sulfur protein 5, N-terminally processed	Ndufs5	sp|Q99LY9|NDUS5_MOUSE NADH dehydrogenase [ubiquinone] iron-sulfur protein 5 OS=Mus musculus OX=10090 GN=Ndufs5 PE=1 SV=3	0.197069	0.125245	0.215753	0.176683	0.40066	0.391249	0.294896	0.332498		0.020889	1.98573
Q99L45	Eukaryotic translation initiation factor 2 subunit 2	Eif2s2	sp|Q99L45|IF2B_MOUSE Eukaryotic translation initiation factor 2 subunit 2 OS=Mus musculus OX=10090 GN=Eif2s2 PE=1 SV=1	0.00342162	0.00245693	0.00314521	0.00565757	0.0143843	0.00851778	0.0097013	0.00717368		0.0475251	2.70936
Q62261	Spectrin beta chain, non-erythrocytic 1	Sptbn1	sp|Q62261|SPTB2_MOUSE Spectrin beta chain, non-erythrocytic 1 OS=Mus musculus OX=10090 GN=Sptbn1 PE=1 SV=2	2.95804	3.23149	3.49813	3.17789	3.0831	3.05808	3.19842	3.07342		0.293711	0.964827
P16546;P08032	Spectrin alpha chain, non-erythrocytic 1	Sptan1	sp|P16546|SPTN1_MOUSE Spectrin alpha chain, non-erythrocytic 1 OS=Mus musculus OX=10090 GN=Sptan1 PE=1 SV=4	4.78467	4.81513	5.30146	5.19173	5.7163	5.87717	5.14295	5.36128		0.188011	1.09977
P68404	Protein kinase C beta type	Prkcb	sp|P68404|KPCB_MOUSE Protein kinase C beta type OS=Mus musculus OX=10090 GN=Prkcb PE=1 SV=4	0.0102363	0.00615728	0.00774004	0.00914051	0.00664938	0.00628	0.00674069	0.0108578		0.581913	0.917465
Q7TNR6	Immunoglobulin superfamily member 21	Igsf21	sp|Q7TNR6|IGS21_MOUSE Immunoglobulin superfamily member 21 OS=Mus musculus OX=10090 GN=Igsf21 PE=1 SV=1	0.0467896	0.0312632	0.0429318	0.044693	0.0832243	0.0771732	0.0644789	0.0671098		0.0125834	1.76238
Q9JJV5	Voltage-dependent calcium channel gamma-3 subunit	Cacng3	sp|Q9JJV5|CCG3_MOUSE Voltage-dependent calcium channel gamma-3 subunit OS=Mus musculus OX=10090 GN=Cacng3 PE=1 SV=2	0.0216103	0.0222957	0.020623	0.0180639	0.0211157	0.0182565	0.019163	0.0159818		0.0739335	0.90222
O89051;Q9Y287	Integral membrane protein 2B;BRI2, membrane form;BRI2 intracellular domain;BRI2C, soluble form;Bri23 peptide	Itm2b	sp|O89051|ITM2B_MOUSE Integral membrane protein 2B OS=Mus musculus OX=10090 GN=Itm2b PE=1 SV=1	0.00655686	0.00508441	0.00629397	0.00765737	0.00892907	0.00940977	0.00568144	0.00727218		0.31407	1.22271
Q9EP72	ER membrane protein complex subunit 7	Emc7	sp|Q9EP72|EMC7_MOUSE ER membrane protein complex subunit 7 OS=Mus musculus OX=10090 GN=Emc7 PE=1 SV=1	0.0163759	0.00834811	0.0139324	0.0182102	0.0403197	0.0289846	0.0205432	0.0294834		0.030349	2.09844
Q6NS52	Diacylglycerol kinase beta	Dgkb	sp|Q6NS52|DGKB_MOUSE Diacylglycerol kinase beta OS=Mus musculus OX=10090 GN=Dgkb PE=1 SV=2	0.0289025	0.0261152	0.027014	0.0350509	0.0420872	0.0379826	0.0316084	0.0294849		0.255926	1.20567
Q91YN9	BAG family molecular chaperone regulator 2	Bag2	sp|Q91YN9|BAG2_MOUSE BAG family molecular chaperone regulator 2 OS=Mus musculus OX=10090 GN=Bag2 PE=1 SV=1	0.00068753	0.000398087	0.000706723	0.000569633	0.00231493	0.0011193	0.00130786	0.00130791		0.0301489	2.56142
Q5PR73	GTP-binding protein Di-Ras2	Diras2	sp|Q5PR73|DIRA2_MOUSE GTP-binding protein Di-Ras2 OS=Mus musculus OX=10090 GN=Diras2 PE=1 SV=1	0.0137912	0.0115334	0.0122397	0.0143795	0.0186088	0.0173238	0.0149429	0.0154947		0.041506	1.27773
Q3UTQ8;Q8CEQ0;Q9QUK0;Q8BLF2;Q8BZ03;Q8K1Y2;Q62101;Q69ZM6;Q2QAV0	Cyclin-dependent kinase-like 5	Cdkl5	sp|Q3UTQ8|CDKL5_MOUSE Cyclin-dependent kinase-like 5 OS=Mus musculus OX=10090 GN=Cdkl5 PE=1 SV=1	0.0172233	0.0181773	0.0164787	0.0167319	0.0200316	0.0186732	0.0159204	0.0142971		0.947779	1.00453
P17183	Gamma-enolase	Eno2	sp|P17183|ENOG_MOUSE Gamma-enolase OS=Mus musculus OX=10090 GN=Eno2 PE=1 SV=2	0.00226011	0.00154086	0.00808774	0.00475388	0.0197288	0.0180704	0.0084689	0.02026		0.0541617	3.99746
P39688;P14234	Tyrosine-protein kinase Fyn	Fyn	sp|P39688|FYN_MOUSE Tyrosine-protein kinase Fyn OS=Mus musculus OX=10090 GN=Fyn PE=1 SV=4	0.0232096	0.0204961	0.0213841	0.0286512	0.032965	0.0311749	0.0251666	0.0269094		0.147165	1.23976
Q3UTH8;Q7TNR9;Q5DU57	Rho guanine nucleotide exchange factor 9	Arhgef9	sp|Q3UTH8|ARHG9_MOUSE Rho guanine nucleotide exchange factor 9 OS=Mus musculus OX=10090 GN=Arhgef9 PE=1 SV=1	0.00291524	0.00271505	0.00377041	0.00319252	0.0037636	0.00324697	0.00326916	0.00325491		0.481742	1.07476
O88487	Cytoplasmic dynein 1 intermediate chain 2	Dync1i2	sp|O88487|DC1I2_MOUSE Cytoplasmic dynein 1 intermediate chain 2 OS=Mus musculus OX=10090 GN=Dync1i2 PE=1 SV=1	0.00285885	0.00305393	0.00317054	0.00308959	0.00308395	0.00120382	0.00311751	0.00257184		0.318487	0.819617
P42208;Q15019	Septin-2	Sept2;SEPT2	sp|P42208|SEPT2_MOUSE Septin-2 OS=Mus musculus OX=10090 GN=Sept2 PE=1 SV=2;sp|Q15019|SEPT2_HUMAN Septin-2 OS=Homo sapiens OX=9606 GN=SEPT2 PE=1 SV=1	0.010973	0.00526562	0.0125059	0.0120449	0.0300389	0.0220231	0.0167011	0.0202508		0.0413987	2.18228
Q6ZQ18	Protein EFR3 homolog B	Efr3b	sp|Q6ZQ18|EFR3B_MOUSE Protein EFR3 homolog B OS=Mus musculus OX=10090 GN=Efr3b PE=1 SV=2	0.00954261	0.00905989	0.0112155	0.00899209	0.0142752	0.011119	0.00657722	0.0092235		0.782408	1.06145
Q8R0S2	IQ motif and SEC7 domain-containing protein 1	Iqsec1	sp|Q8R0S2|IQEC1_MOUSE IQ motif and SEC7 domain-containing protein 1 OS=Mus musculus OX=10090 GN=Iqsec1 PE=1 SV=2	0.129547	0.124466	0.126015	0.121151	0.142552	0.131665	0.133026	0.124916		0.0274877	1.06181
Q9QXZ0	Microtubule-actin cross-linking factor 1	Macf1	sp|Q9QXZ0|MACF1_MOUSE Microtubule-actin cross-linking factor 1 OS=Mus musculus OX=10090 GN=Macf1 PE=1 SV=2	0.0584362	0.0785695	0.0820101	0.0571571	0.0504905	0.045718	0.0540177	0.0460998		0.0476976	0.710881
Q9CQD1	Ras-related protein Rab-5A	Rab5a	sp|Q9CQD1|RAB5A_MOUSE Ras-related protein Rab-5A OS=Mus musculus OX=10090 GN=Rab5a PE=1 SV=1	0.00241797	0.00181629	0.00169716	0.00187116	0.00224455	0.00193181	0.00138267	0.00244353		0.81495	1.02563
Q80U40	RIMS-binding protein 2	Rimbp2	sp|Q80U40|RIMB2_MOUSE RIMS-binding protein 2 OS=Mus musculus OX=10090 GN=Rimbp2 PE=1 SV=3	0.0306332	0.0290175	0.0299911	0.0294324	0.0378164	0.0329534	0.0322403	0.0262178		0.32729	1.08527
Q9CRB9	MICOS complex subunit Mic19	Chchd3	sp|Q9CRB9|MIC19_MOUSE MICOS complex subunit Mic19 OS=Mus musculus OX=10090 GN=Chchd3 PE=1 SV=1	0.361132	0.190012	0.362746	0.249738	0.785533	0.612348	0.562268	0.5542		0.00821362	2.16078
Q99104;P21271	Unconventional myosin-Va	Myo5a	sp|Q99104|MYO5A_MOUSE Unconventional myosin-Va OS=Mus musculus OX=10090 GN=Myo5a PE=1 SV=2	0.431109	0.528139	0.494815	0.481015	0.468174	0.417058	0.463795	0.367612		0.227181	0.887117
Q8BMF4	Dihydrolipoyllysine-residue acetyltransferase component of pyruvate dehydrogenase complex, mitochondrial	Dlat	sp|Q8BMF4|ODP2_MOUSE Dihydrolipoyllysine-residue acetyltransferase component of pyruvate dehydrogenase complex, mitochondrial OS=Mus musculus OX=10090 GN=Dlat PE=1 SV=2	1.97167	1.33051	2.16246	2.2658	4.91205	3.4629	3.08173	3.21849		0.0383941	1.89836
Q8BH44	Coronin-2B	Coro2b	sp|Q8BH44|COR2B_MOUSE Coronin-2B OS=Mus musculus OX=10090 GN=Coro2b PE=1 SV=2	0.0583569	0.0589031	0.0584819	0.0542322	0.0507555	0.0506778	0.0568603	0.0603451		0.45768	0.950711
Q8BWS5	G protein-regulated inducer of neurite outgrowth 3	Gprin3	sp|Q8BWS5|GRIN3_MOUSE G protein-regulated inducer of neurite outgrowth 3 OS=Mus musculus OX=10090 GN=Gprin3 PE=1 SV=1	0.000552029	0.000253086	0.000338486	0.000422041	0.0017514	0.00121418	0.000852486	0.000696622		0.0390231	2.8836
Q9QYR6	Microtubule-associated protein 1A;MAP1A heavy chain;MAP1 light chain LC2	Map1a	sp|Q9QYR6|MAP1A_MOUSE Microtubule-associated protein 1A OS=Mus musculus OX=10090 GN=Map1a PE=1 SV=2	0.60068	0.529956	0.59376	0.545318	0.787788	0.689467	0.605564	0.546778		0.160556	1.15856
P29416	Beta-hexosaminidase subunit alpha	Hexa	sp|P29416|HEXA_MOUSE Beta-hexosaminidase subunit alpha OS=Mus musculus OX=10090 GN=Hexa PE=1 SV=2	0.0122659	0.00585041	0.00776213	0.0148759	0.0286914	0.0224882	0.0189053	0.0194287		0.0233673	2.19642
Q9CQJ8	NADH dehydrogenase [ubiquinone] 1 beta subcomplex subunit 9	Ndufb9	sp|Q9CQJ8|NDUB9_MOUSE NADH dehydrogenase [ubiquinone] 1 beta subcomplex subunit 9 OS=Mus musculus OX=10090 GN=Ndufb9 PE=1 SV=3	0.309732	0.234686	0.273876	0.387254	0.690759	0.559687	0.446332	0.480269		0.0355907	1.80586
Q4KUS2;Q9Z1N9;Q8K0T7	Protein unc-13 homolog A	Unc13a	sp|Q4KUS2|UN13A_MOUSE Protein unc-13 homolog A OS=Mus musculus OX=10090 GN=Unc13a PE=1 SV=3	0.0362088	0.0426889	0.0374606	0.0360437	0.0412274	0.0367548	0.0327737	0.0278698		0.322069	0.909605
Q3UUG6	TBC1 domain family member 24	Tbc1d24	sp|Q3UUG6|TBC24_MOUSE TBC1 domain family member 24 OS=Mus musculus OX=10090 GN=Tbc1d24 PE=1 SV=2	0.0146539	0.0209219	0.0173807	0.0161198	0.0121092	0.0135237	0.0120251	0.0130499		0.02605	0.734084
Q6PDH0	Pleckstrin homology-like domain family B member 1	Phldb1	sp|Q6PDH0|PHLB1_MOUSE Pleckstrin homology-like domain family B member 1 OS=Mus musculus OX=10090 GN=Phldb1 PE=1 SV=1	0.00294816	0.00320919	0.00306063	0.0024688	0.00298444	0.00220008	0.00270294	0.00220979		0.169194	0.863989
Q80WJ7	Protein LYRIC	Mtdh	sp|Q80WJ7|LYRIC_MOUSE Protein LYRIC OS=Mus musculus OX=10090 GN=Mtdh PE=1 SV=1	0.138532	0.0970679	0.110785	0.129141	0.173203	0.165189	0.135065	0.136746		0.0778168	1.28322
Q61792	LIM and SH3 domain protein 1	Lasp1	sp|Q61792|LASP1_MOUSE LIM and SH3 domain protein 1 OS=Mus musculus OX=10090 GN=Lasp1 PE=1 SV=1	0.00254237	0.00150663	0.00253697	0.00240759	0.00523764	0.00401109	0.00331823	0.00454559		0.0182279	1.90276
Q9QXS1	Plectin	Plec	sp|Q9QXS1|PLEC_MOUSE Plectin OS=Mus musculus OX=10090 GN=Plec PE=1 SV=3	0.519045	0.705864	0.69512	0.509651	0.346592	0.352429	0.509749	0.409534		0.0323265	0.666056
Q9CXZ1	NADH dehydrogenase [ubiquinone] iron-sulfur protein 4, mitochondrial	Ndufs4	sp|Q9CXZ1|NDUS4_MOUSE NADH dehydrogenase [ubiquinone] iron-sulfur protein 4, mitochondrial OS=Mus musculus OX=10090 GN=Ndufs4 PE=1 SV=3	0.211725	0.118641	0.196007	0.157352	0.374077	0.387491	0.364188	0.353275		0.00389408	2.1632
Q9JJK2	LanC-like protein 2	Lancl2	sp|Q9JJK2|LANC2_MOUSE LanC-like protein 2 OS=Mus musculus OX=10090 GN=Lancl2 PE=1 SV=1	0.0383588	0.0377725	0.0363072	0.0420736	0.0559565	0.0462997	0.0399573	0.0429311		0.128367	1.19825
A2A690	Protein TANC2	Tanc2	sp|A2A690|TANC2_MOUSE Protein TANC2 OS=Mus musculus OX=10090 GN=Tanc2 PE=1 SV=1	0.0134914	0.0150346	0.013608	0.0157619	0.0203656	0.0161282	0.0128154	0.0119057		0.737693	1.05733
Q61768	Kinesin-1 heavy chain	Kif5b	sp|Q61768|KINH_MOUSE Kinesin-1 heavy chain OS=Mus musculus OX=10090 GN=Kif5b PE=1 SV=3	0.00131046	0.00100586	0.000834444	0.000617819	0	0.000733508	0.000695585	0		0.111814	0.379212
P11352	Glutathione peroxidase 1	Gpx1	sp|P11352|GPX1_MOUSE Glutathione peroxidase 1 OS=Mus musculus OX=10090 GN=Gpx1 PE=1 SV=2	0.0145691	0.0114689	0.0131901	0.0128112	0.041467	0.0243597	0.0206663	0.0250315		0.0380203	2.14308
Q9R0S3;Q9ULZ9	Matrix metalloproteinase-17	Mmp17;MMP17	sp|Q9R0S3|MMP17_MOUSE Matrix metalloproteinase-17 OS=Mus musculus OX=10090 GN=Mmp17 PE=1 SV=3;sp|Q9ULZ9|MMP17_HUMAN Matrix metalloproteinase-17 OS=Homo sapiens OX=9606 GN=MMP17 PE=1 SV=4	0.000501315	0.000440723	0.000441562	0.000706793	0.000653436	0.000612447	0.000502806	0.000560208		0.472923	1.1141
P97434	Myosin phosphatase Rho-interacting protein	Mprip	sp|P97434|MPRIP_MOUSE Myosin phosphatase Rho-interacting protein OS=Mus musculus OX=10090 GN=Mprip PE=1 SV=2	0.00042811	0.000811479	0.00102011	0.00101157	0	0.000709435	0.000434942	0.000434167		0.0332168	0.482548
Q80Y17	Lethal(2) giant larvae protein homolog 1	Llgl1	sp|Q80Y17|L2GL1_MOUSE Lethal(2) giant larvae protein homolog 1 OS=Mus musculus OX=10090 GN=Llgl1 PE=1 SV=1	0.00299042	0.00364776	0.00374547	0.0043094	0.00359615	0.00320927	0.00390268	0.00259781		0.539862	0.905592
Q9D7S7	60S ribosomal protein L22-like 1	Rpl22l1	sp|Q9D7S7|RL22L_MOUSE 60S ribosomal protein L22-like 1 OS=Mus musculus OX=10090 GN=Rpl22l1 PE=1 SV=1	0.00187801	0.00125832	0.0017989	0.00113952	0.00537239	0.0035744	0.00295109	0.0027667		0.0242866	2.41402
Q8QZT1	Acetyl-CoA acetyltransferase, mitochondrial	Acat1	sp|Q8QZT1|THIL_MOUSE Acetyl-CoA acetyltransferase, mitochondrial OS=Mus musculus OX=10090 GN=Acat1 PE=1 SV=1	0.601756	0.408162	0.567784	0.668555	1.13804	0.96371	0.928032	1.07763		0.00229857	1.82856
Q04690	Neurofibromin	Nf1	sp|Q04690|NF1_MOUSE Neurofibromin OS=Mus musculus OX=10090 GN=Nf1 PE=1 SV=1	0.00560482	0.00622765	0.00573679	0.00606368	0.00870017	0.00566384	0.00516806	0.0042739		0.969937	1.00732
Q8BYP3	Rho-related GTP-binding protein RhoF	Rhof	sp|Q8BYP3|RHOF_MOUSE Rho-related GTP-binding protein RhoF OS=Mus musculus OX=10090 GN=Rhof PE=1 SV=1	0.00119052	0.00101221	0.00131013	0.00142836	0.00159353	0.00156184	0.00133212	0.00160694		0.0906248	1.23339
Q8CGF6	WD repeat-containing protein 47	Wdr47	sp|Q8CGF6|WDR47_MOUSE WD repeat-containing protein 47 OS=Mus musculus OX=10090 GN=Wdr47 PE=1 SV=2	0.0238071	0.0237839	0.0215379	0.0210304	0.0250257	0.0209069	0.0231233	0.0189477		0.66726	0.976089
G5E8K5;Q02357	Ankyrin-3	Ank3	sp|G5E8K5|ANK3_MOUSE Ankyrin-3 OS=Mus musculus OX=10090 GN=Ank3 PE=1 SV=1	0.211116	0.236281	0.217833	0.209592	0.202004	0.197807	0.215575	0.197467		0.145897	0.929165
Q9QYC0	Alpha-adducin	Add1	sp|Q9QYC0|ADDA_MOUSE Alpha-adducin OS=Mus musculus OX=10090 GN=Add1 PE=1 SV=2	0.168984	0.17886	0.180481	0.178869	0.209954	0.19369	0.177712	0.190598		0.173503	1.09157
P49025	Citron Rho-interacting kinase	Cit	sp|P49025|CTRO_MOUSE Citron Rho-interacting kinase OS=Mus musculus OX=10090 GN=Cit PE=1 SV=3	0.0464941	0.04378	0.0486228	0.0433304	0.0464735	0.0394213	0.0510323	0.0436442		0.78971	0.990912
O55142	60S ribosomal protein L35a	Rpl35a	sp|O55142|RL35A_MOUSE 60S ribosomal protein L35a OS=Mus musculus OX=10090 GN=Rpl35a PE=1 SV=2	0.0242123	0.014776	0.0167271	0.0184297	0.0295484	0.0213162	0.0138154	0.016847		0.496462	1.09956
P47857	ATP-dependent 6-phosphofructokinase, muscle type	Pfkm	sp|P47857|PFKAM_MOUSE ATP-dependent 6-phosphofructokinase, muscle type OS=Mus musculus OX=10090 GN=Pfkm PE=1 SV=3	0.186748	0.186906	0.156398	0.214832	0.263951	0.226333	0.156601	0.18084		0.452897	1.11121
P57759	Endoplasmic reticulum resident protein 29	Erp29	sp|P57759|ERP29_MOUSE Endoplasmic reticulum resident protein 29 OS=Mus musculus OX=10090 GN=Erp29 PE=1 SV=2	0.00153481	0.00072636	0.00106211	0.000899298	0.00335175	0.00236205	0.00164763	0.0022897		0.0154266	2.2856
P14576	Signal recognition particle 54 kDa protein	Srp54	sp|P14576|SRP54_MOUSE Signal recognition particle 54 kDa protein OS=Mus musculus OX=10090 GN=Srp54 PE=1 SV=2	0.000469091	0.000289262	0.000444785	0.000491605	0.000549388	0.00058567	0.000425144	0.000474875		0.334516	1.20082
P30275;Q6P8J7	Creatine kinase U-type, mitochondrial	Ckmt1	sp|P30275|KCRU_MOUSE Creatine kinase U-type, mitochondrial OS=Mus musculus OX=10090 GN=Ckmt1 PE=1 SV=1	0.534125	0.312276	0.467478	0.533679	1.11961	0.857632	0.622567	0.793343		0.0354876	1.83656
P62897;CON__P62894;P00015;Q9T0G2;O23138	Cytochrome c, somatic	Cycs	sp|P62897|CYC_MOUSE Cytochrome c, somatic OS=Mus musculus OX=10090 GN=Cycs PE=1 SV=2	0.105076	0.0674101	0.110558	0.129783	0.217193	0.219598	0.194174	0.267849		0.00401638	2.17721
Q7TME0	Lipid phosphate phosphatase-related protein type 4	Lppr4	sp|Q7TME0|PLPR4_MOUSE Phospholipid phosphatase-related protein type 4 OS=Mus musculus OX=10090 GN=Plppr4 PE=1 SV=2	0.0118563	0.0102192	0.0114521	0.0110323	0.0182999	0.0136167	0.0117633	0.0124323		0.121287	1.25925
Q62448	Eukaryotic translation initiation factor 4 gamma 2	Eif4g2	sp|Q62448|IF4G2_MOUSE Eukaryotic translation initiation factor 4 gamma 2 OS=Mus musculus OX=10090 GN=Eif4g2 PE=1 SV=2	0.00854124	0.00884849	0.00959897	0.0121823	0.0135319	0.0100167	0.0106173	0.00915435		0.571404	1.10592
P84104	Serine/arginine-rich splicing factor 3	Srsf3	sp|P84104|SRSF3_MOUSE Serine/arginine-rich splicing factor 3 OS=Mus musculus OX=10090 GN=Srsf3 PE=1 SV=1	0.00852321	0.00579369	0.00836376	0.00691921	0.0188437	0.0143695	0.0138365	0.012219		0.00905782	2.00233
P08113;Q9SIF2	Endoplasmin	Hsp90b1	sp|P08113|ENPL_MOUSE Endoplasmin OS=Mus musculus OX=10090 GN=Hsp90b1 PE=1 SV=2	0.0155828	0.00817525	0.0121678	0.0148097	0.0308	0.0261953	0.0175464	0.0227864		0.0295874	1.91834
P35436	Glutamate receptor ionotropic, NMDA 2A	Grin2a	sp|P35436|NMDE1_MOUSE Glutamate receptor ionotropic, NMDA 2A OS=Mus musculus OX=10090 GN=Grin2a PE=1 SV=2	0.0389499	0.0391348	0.0476548	0.0341007	0.0377178	0.0413462	0.0385475	0.0303301		0.300565	0.92556
P19253;P40429	60S ribosomal protein L13a	Rpl13a;RPL13A	sp|P19253|RL13A_MOUSE 60S ribosomal protein L13a OS=Mus musculus OX=10090 GN=Rpl13a PE=1 SV=4;sp|P40429|RL13A_HUMAN 60S ribosomal protein L13a OS=Homo sapiens OX=9606 GN=RPL13A PE=1 SV=2	0.030618	0.0252067	0.0215172	0.031501	0.0414022	0.0318136	0.0264484	0.0271552		0.254032	1.16516
P28740;Q8C0N1	Kinesin-like protein KIF2A	Kif2a	sp|P28740|KIF2A_MOUSE Kinesin-like protein KIF2A OS=Mus musculus OX=10090 GN=Kif2a PE=1 SV=2	0.10074	0.09826	0.0997338	0.113834	0.109782	0.129519	0.110565	0.102998		0.32604	1.09767
Q52KF3	Protein spire homolog 1	Spire1	sp|Q52KF3|SPIR1_MOUSE Protein spire homolog 1 OS=Mus musculus OX=10090 GN=Spire1 PE=1 SV=1	0.00430196	0.00384878	0.00362194	0.00366775	0.00412048	0.00406343	0.00417413	0.0036102		0.476693	1.03418
Q9R1P4	Proteasome subunit alpha type-1	Psma1	sp|Q9R1P4|PSA1_MOUSE Proteasome subunit alpha type-1 OS=Mus musculus OX=10090 GN=Psma1 PE=1 SV=1	0.00440822	0.00237262	0.00329288	0.00432325	0.00798472	0.00638802	0.00545364	0.00701555		0.00507561	1.86442
Q7TNM2	Tripartite motif-containing protein 46	Trim46	sp|Q7TNM2|TRI46_MOUSE Tripartite motif-containing protein 46 OS=Mus musculus OX=10090 GN=Trim46 PE=1 SV=1	0.0134262	0.0156508	0.0147713	0.0135657	0.00786125	0.00950489	0.0141728	0.012869		0.120038	0.77347
Q64519	Syndecan-3	Sdc3	sp|Q64519|SDC3_MOUSE Syndecan-3 OS=Mus musculus OX=10090 GN=Sdc3 PE=1 SV=2	0.00201176	0.00142473	0.00238663	0.0018052	0.00244954	0.00165114	0.00150427	0.00231168		0.838082	1.03779
Q99N96	39S ribosomal protein L1, mitochondrial	Mrpl1	sp|Q99N96|RM01_MOUSE 39S ribosomal protein L1, mitochondrial OS=Mus musculus OX=10090 GN=Mrpl1 PE=1 SV=2	0.0124614	0.00814343	0.0136307	0.00932602	0.0280453	0.0219301	0.0174971	0.0209807		0.0224455	2.03053
Q9Z0H4	CUGBP Elav-like family member 2	Celf2	sp|Q9Z0H4|CELF2_MOUSE CUGBP Elav-like family member 2 OS=Mus musculus OX=10090 GN=Celf2 PE=1 SV=1	0.00258496	0.00118304	0.00221382	0.00161614	0.00695636	0.00635838	0.00348515	0.00360835		0.0414944	2.68602
P21460	Cystatin-C	Cst3	sp|P21460|CYTC_MOUSE Cystatin-C OS=Mus musculus OX=10090 GN=Cst3 PE=1 SV=2	0.00166008	0.000888762	0.00121905	0.0018323	0.00377882	0.0024201	0.00270868	0.00270246		0.00976366	2.07316
P27773	Protein disulfide-isomerase A3	Pdia3	sp|P27773|PDIA3_MOUSE Protein disulfide-isomerase A3 OS=Mus musculus OX=10090 GN=Pdia3 PE=1 SV=2	0.0270208	0.0153634	0.0243405	0.0288648	0.0654085	0.0626822	0.0318316	0.0510373		0.0467322	2.20693
Q3THE2;Q9CQ19	Myosin regulatory light chain 12B;Myosin regulatory light polypeptide 9	Myl12b;Myl9	sp|Q3THE2|ML12B_MOUSE Myosin regulatory light chain 12B OS=Mus musculus OX=10090 GN=Myl12b PE=1 SV=2;sp|Q9CQ19|MYL9_MOUSE Myosin regulatory light polypeptide 9 OS=Mus musculus OX=10090 GN=Myl9 PE=1 SV=3	0.0277878	0.0165949	0.0189738	0.0216612	0.0311242	0.0272755	0.0179534	0.0188678		0.457703	1.12001
Q641P0	Actin-related protein 3B	Actr3b	sp|Q641P0|ARP3B_MOUSE Actin-related protein 3B OS=Mus musculus OX=10090 GN=Actr3b PE=1 SV=1	0.0108601	0.0099452	0.00912106	0.0120034	0.0148182	0.0127076	0.00983932	0.0134113		0.0545763	1.21099
P47740;P47739	Fatty aldehyde dehydrogenase;Aldehyde dehydrogenase, dimeric NADP-preferring	Aldh3a2;Aldh3a1	sp|P47740|AL3A2_MOUSE Fatty aldehyde dehydrogenase OS=Mus musculus OX=10090 GN=Aldh3a2 PE=1 SV=2;sp|P47739|AL3A1_MOUSE Aldehyde dehydrogenase, dimeric NADP-preferring OS=Mus musculus OX=10090 GN=Aldh3a1 PE=1 SV=2	0.00186302	0.00164872	0.00202928	0.00239731	0.00292045	0.00207853	0.00144763	0.00267711		0.444753	1.14932
P35438	Glutamate receptor ionotropic, NMDA 1	Grin1	sp|P35438|NMDZ1_MOUSE Glutamate receptor ionotropic, NMDA 1 OS=Mus musculus OX=10090 GN=Grin1 PE=1 SV=1	0.204359	0.207864	0.237411	0.207772	0.246259	0.226953	0.229755	0.211605		0.274292	1.06667
P51655	Glypican-4;Secreted glypican-4	Gpc4	sp|P51655|GPC4_MOUSE Glypican-4 OS=Mus musculus OX=10090 GN=Gpc4 PE=1 SV=2	0.00624669	0.00641021	0.00769568	0.00870929	0.00418109	0.00937578	0.00649335	0.00409764		0.492073	0.830913
Q99K28	ADP-ribosylation factor GTPase-activating protein 2	Arfgap2	sp|Q99K28|ARFG2_MOUSE ADP-ribosylation factor GTPase-activating protein 2 OS=Mus musculus OX=10090 GN=Arfgap2 PE=1 SV=1	0.00231933	0.00239358	0.00210026	0.00230317	0.00343012	0.00170001	0.00177138	0.00242032		0.903567	1.02254
Q8VDM6	Heterogeneous nuclear ribonucleoprotein U-like protein 1	Hnrnpul1	sp|Q8VDM6|HNRL1_MOUSE Heterogeneous nuclear ribonucleoprotein U-like protein 1 OS=Mus musculus OX=10090 GN=Hnrnpul1 PE=1 SV=1	0	0.000228773	0.000297092	0.000377603	0.000864267	0.00069697	0.000580666	0.000671897		0.0389057	3.11444
P05202	Aspartate aminotransferase, mitochondrial	Got2	sp|P05202|AATM_MOUSE Aspartate aminotransferase, mitochondrial OS=Mus musculus OX=10090 GN=Got2 PE=1 SV=1	0.201382	0.14129	0.166078	0.26284	0.437532	0.40824	0.273855	0.399561		0.0164631	1.9689
P67778	Prohibitin	Phb	sp|P67778|PHB_MOUSE Prohibitin OS=Mus musculus OX=10090 GN=Phb PE=1 SV=1	0.489375	0.192732	0.322989	0.425403	1.18202	0.7631	0.535155	0.910394		0.0171458	2.37027
P68134;P68033;P63268;P62737	Actin, alpha skeletal muscle;Actin, alpha cardiac muscle 1;Actin, gamma-enteric smooth muscle;Actin, aortic smooth muscle	Acta1;Actc1;Actg2;Acta2	sp|P68134|ACTS_MOUSE Actin, alpha skeletal muscle OS=Mus musculus OX=10090 GN=Acta1 PE=1 SV=1;sp|P68033|ACTC_MOUSE Actin, alpha cardiac muscle 1 OS=Mus mu	0.255856	0.241194	0.306102	0.310482	0.265758	0.403118	0.218923	0.24884		0.924632	1.02066
Q8BRT1	CLIP-associating protein 2	Clasp2	sp|Q8BRT1|CLAP2_MOUSE CLIP-associating protein 2 OS=Mus musculus OX=10090 GN=Clasp2 PE=1 SV=1	0.130068	0.143751	0.126567	0.133551	0.151579	0.133959	0.135091	0.11035		0.944933	0.994458
Q8R5L3	Vam6/Vps39-like protein	Vps39	sp|Q8R5L3|VPS39_MOUSE Vam6/Vps39-like protein OS=Mus musculus OX=10090 GN=Vps39 PE=1 SV=1	0.00390813	0.00324534	0.00303312	0.00450836	0.00447088	0.00435513	0.00406122	0.00399914		0.237608	1.14913
P09103	Protein disulfide-isomerase	P4hb	sp|P09103|PDIA1_MOUSE Protein disulfide-isomerase OS=Mus musculus OX=10090 GN=P4hb PE=1 SV=2	0.00151362	0.000925197	0.00170041	0.00131979	0.00344929	0.0026555	0.002043	0.00275225		0.0312331	1.9967
Q8K4Z3	NAD(P)H-hydrate epimerase	Apoa1bp	sp|Q8K4Z3|NNRE_MOUSE NAD(P)H-hydrate epimerase OS=Mus musculus OX=10090 GN=Naxe PE=1 SV=1	0.000319945	0.000229369	0.000253155	0.000396954	0.000860179	0.000640117	0.000413031	0.000786935		0.0177715	2.2513
Q5DQR4;Q9Y2K9;Q3TJ91	Syntaxin-binding protein 5-like	Stxbp5l;STXBP5L	sp|Q5DQR4|STB5L_MOUSE Syntaxin-binding protein 5-like OS=Mus musculus OX=10090 GN=Stxbp5l PE=1 SV=1;sp|Q9Y2K9|STB5L_HUMAN Syntaxin-binding protein 5-like OS=Homo sapiens OX=9606 GN=STXBP5L PE=1 SV=2	0.0135761	0.0106124	0.00964905	0.0120953	0.015367	0.01462	0.0115851	0.00941144		0.436372	1.10996
Q3UH68	LIM and calponin homology domains-containing protein 1	Limch1	sp|Q3UH68|LIMC1_MOUSE LIM and calponin homology domains-containing protein 1 OS=Mus musculus OX=10090 GN=Limch1 PE=1 SV=2	0.00153557	0.00153961	0.00143504	0.00123287	0.00106805	0.00159111	0.00129614	0.00120736		0.294024	0.898938
Q01097;Q01098	Glutamate receptor ionotropic, NMDA 2B	Grin2b	sp|Q01097|NMDE2_MOUSE Glutamate receptor ionotropic, NMDA 2B OS=Mus musculus OX=10090 GN=Grin2b PE=1 SV=3	0.161999	0.162421	0.170505	0.153782	0.166824	0.176859	0.175103	0.143695		0.544965	1.02123
Q8CJG0;Q8CJG1;Q8CJF9;Q8CJF8	Protein argonaute-2;Protein argonaute-1	Ago2;Ago1	sp|Q8CJG0|AGO2_MOUSE Protein argonaute-2 OS=Mus musculus OX=10090 GN=Ago2 PE=1 SV=3;sp|Q8CJG1|AGO1_MOUSE Protein argonaute-1 OS=Mus musculus OX=10090 GN=Ago1 PE=1 SV=2	0.00187704	0.00149952	0.00148955	0.00199248	0.00206537	0.00252626	0.00105217	0.00117432		0.981558	0.994101
Q69ZH9	Rho GTPase-activating protein 23	Arhgap23	sp|Q69ZH9|RHG23_MOUSE Rho GTPase-activating protein 23 OS=Mus musculus OX=10090 GN=Arhgap23 PE=1 SV=2	0.00619845	0.00565757	0.00674763	0.00591763	0.00758471	0.00627169	0.00695011	0.00660648		0.0603444	1.11793
P50136	2-oxoisovalerate dehydrogenase subunit alpha, mitochondrial	Bckdha	sp|P50136|ODBA_MOUSE 2-oxoisovalerate dehydrogenase subunit alpha, mitochondrial OS=Mus musculus OX=10090 GN=Bckdha PE=1 SV=1	0.00369791	0.00289762	0.00271845	0.00339504	0.00867339	0.00715289	0.00626473	0.0048932		0.017578	2.12323
P68372;P29517;P24636;P29515;P29513;Q9ASR0;Q56YW9;P12411;P29516;P29514	Tubulin beta-4B chain	Tubb4b	sp|P68372|TBB4B_MOUSE Tubulin beta-4B chain OS=Mus musculus OX=10090 GN=Tubb4b PE=1 SV=1	1.88921	1.78398	1.56664	1.9998	2.47164	2.2797	1.84737	1.85527		0.158127	1.16774
Q8CIP4	MAP/microtubule affinity-regulating kinase 4	Mark4	sp|Q8CIP4|MARK4_MOUSE MAP/microtubule affinity-regulating kinase 4 OS=Mus musculus OX=10090 GN=Mark4 PE=1 SV=1	0.00793903	0.00574899	0.00707748	0.00718699	0.00737836	0.00686056	0.00816445	0.00828687		0.197711	1.09794
Q7TSC1;P48634	Protein PRRC2A	Prrc2a	sp|Q7TSC1|PRC2A_MOUSE Protein PRRC2A OS=Mus musculus OX=10090 GN=Prrc2a PE=1 SV=1	0.00892008	0.00557076	0.00699389	0.00642272	0.0198898	0.0193144	0.0117566	0.0117757		0.0282874	2.24802
P10637	Microtubule-associated protein tau	Mapt	sp|P10637|TAU_MOUSE Microtubule-associated protein tau OS=Mus musculus OX=10090 GN=Mapt PE=1 SV=3	0.168061	0.10646	0.136327	0.134609	0.334555	0.412631	0.202314	0.342103		0.0331061	2.36793
Q9D4H1	Exocyst complex component 2	Exoc2	sp|Q9D4H1|EXOC2_MOUSE Exocyst complex component 2 OS=Mus musculus OX=10090 GN=Exoc2 PE=1 SV=1	0.00844064	0.0108787	0.0119775	0.0127005	0.0131894	0.0100437	0.01104	0.00949857		0.975499	0.994871
Q8VHW2	Voltage-dependent calcium channel gamma-8 subunit	Cacng8	sp|Q8VHW2|CCG8_MOUSE Voltage-dependent calcium channel gamma-8 subunit OS=Mus musculus OX=10090 GN=Cacng8 PE=1 SV=1	0.0126222	0.00820006	0.0134069	0.0137991	0.0152097	0.0146511	0.012728	0.0146499		0.230645	1.19177
P05063	Fructose-bisphosphate aldolase C	Aldoc	sp|P05063|ALDOC_MOUSE Fructose-bisphosphate aldolase C OS=Mus musculus OX=10090 GN=Aldoc PE=1 SV=4	0.0138781	0.0101615	0.0108498	0.0188767	0.0334611	0.0322924	0.0187658	0.0302041		0.0200257	2.13375
Q3UHD1	Brain-specific angiogenesis inhibitor 1	Bai1	sp|Q3UHD1|AGRB1_MOUSE Adhesion G protein-coupled receptor B1 OS=Mus musculus OX=10090 GN=Adgrb1 PE=1 SV=1	0.00349985	0.00390031	0.00397881	0.00272471	0.00294695	0.0039523	0.00244822	0.00259289		0.223398	0.846614
Q6I6G8	E3 ubiquitin-protein ligase HECW2	Hecw2	sp|Q6I6G8|HECW2_MOUSE E3 ubiquitin-protein ligase HECW2 OS=Mus musculus OX=10090 GN=Hecw2 PE=1 SV=1	0	0.000681234	0.000812717	0.00070792	0	0	0	0		0.0593167	0
Q9JKR6;Q63617	Hypoxia up-regulated protein 1	Hyou1	sp|Q9JKR6|HYOU1_MOUSE Hypoxia up-regulated protein 1 OS=Mus musculus OX=10090 GN=Hyou1 PE=1 SV=1;sp|Q63617|HYOU1_RAT Hypoxia up-regulated protein 1 OS=Rattus norvegicus OX=10116 GN=Hyou1 PE=1 SV=1	0.00121464	0.000636964	0.0013336	0.00121556	0.00264439	0.00244391	0.00160849	0.00230077		0.0389485	2.04454
Q61282;P16112	Aggrecan core protein;Aggrecan core protein;Aggrecan core protein 2	Acan;ACAN	sp|Q61282|PGCA_MOUSE Aggrecan core protein OS=Mus musculus OX=10090 GN=Acan PE=1 SV=2;sp|P16112|PGCA_HUMAN Aggrecan core protein OS=Homo sapiens OX=9606 GN=ACAN PE=1 SV=3	0.00123387	0.000594482	0.000995071	0.000690171	0.000799177	0.000372496	0.000869342	0.000463687		0.0304498	0.712861
Q8BRF7	Sec1 family domain-containing protein 1	Scfd1	sp|Q8BRF7|SCFD1_MOUSE Sec1 family domain-containing protein 1 OS=Mus musculus OX=10090 GN=Scfd1 PE=1 SV=1	0.0017484	0.00106893	0.00130698	0.00218709	0.00169995	0.00200511	0.00113256	0.00154901		0.958265	1.01192
Q8BSF4	Phosphatidylserine decarboxylase proenzyme;Phosphatidylserine decarboxylase alpha chain;Phosphatidylserine decarboxylase beta chain	Pisd	sp|Q8BSF4|PISD_MOUSE Phosphatidylserine decarboxylase proenzyme, mitochondrial OS=Mus musculus OX=10090 GN=Pisd PE=2 SV=1	0.00421407	0.00448971	0.00592705	0.00688866	0.00561172	0.00610686	0.00516626	0.00557381		0.773222	1.04364
Q60899	ELAV-like protein 2	Elavl2	sp|Q60899|ELAV2_MOUSE ELAV-like protein 2 OS=Mus musculus OX=10090 GN=Elavl2 PE=2 SV=1	0.018464	0.0107402	0.0181565	0.0171878	0.0450809	0.0457404	0.0243788	0.029614		0.0549837	2.24349
Q8R464	Cell adhesion molecule 4	Cadm4	sp|Q8R464|CADM4_MOUSE Cell adhesion molecule 4 OS=Mus musculus OX=10090 GN=Cadm4 PE=1 SV=1	0.00440963	0.00262103	0.00363929	0.00387165	0.00484073	0.00430838	0.00269736	0.00492163		0.39461	1.15311
Q8BIF2	RNA binding protein fox-1 homolog 3	Rbfox3	sp|Q8BIF2|RFOX3_MOUSE RNA binding protein fox-1 homolog 3 OS=Mus musculus OX=10090 GN=Rbfox3 PE=1 SV=2	0.000593108	0.000573745	0.000704505	0.000544468	0.00144864	0.00135522	0.0011817	0.00107098		0.00578573	2.09309
P28660;Q8K1X4	Nck-associated protein 1	Nckap1	sp|P28660|NCKP1_MOUSE Nck-associated protein 1 OS=Mus musculus OX=10090 GN=Nckap1 PE=1 SV=2	0.066516	0.0739252	0.0708951	0.0863582	0.0950696	0.0901028	0.075357	0.0760027		0.326659	1.13046
P70372	ELAV-like protein 1	Elavl1	sp|P70372|ELAV1_MOUSE ELAV-like protein 1 OS=Mus musculus OX=10090 GN=Elavl1 PE=1 SV=2	0.00326507	0.00128985	0.00245554	0.00258469	0.00764588	0.00596944	0.00380699	0.00437548		0.0382851	2.27175
Q9Z1S5	Neuronal-specific septin-3	Sept3	sp|Q9Z1S5|SEPT3_MOUSE Neuronal-specific septin-3 OS=Mus musculus OX=10090 GN=Sept3 PE=1 SV=2	0.0701925	0.0550058	0.0609769	0.0827786	0.145735	0.133029	0.089094	0.114523		0.0292056	1.79355
P60335;P57724	Poly(rC)-binding protein 1	Pcbp1	sp|P60335|PCBP1_MOUSE Poly(rC)-binding protein 1 OS=Mus musculus OX=10090 GN=Pcbp1 PE=1 SV=1	0.018414	0.0158037	0.0245564	0.0260061	0.0297937	0.0250679	0.0211111	0.0207963		0.532943	1.14141
Q9CS84;P0DI97;P58400	Neurexin-1	Nrxn1	sp|Q9CS84|NRX1A_MOUSE Neurexin-1 OS=Mus musculus OX=10090 GN=Nrxn1 PE=1 SV=3	0.0256214	0.0222102	0.0265024	0.0232424	0.02498	0.0274653	0.027072	0.0270861		0.19977	1.09251
A2AJA9	Uncharacterized protein C9orf172 homolog	Gm996	sp|A2AJA9|AJM1_MOUSE Apical junction component 1 homolog OS=Mus musculus OX=10090 GN=Ajm1 PE=1 SV=1	0.071368	0.0699404	0.0845534	0.0653594	0.091498	0.0686527	0.07753	0.0654486		0.649729	1.04089
P21278;P29992;P30677	Guanine nucleotide-binding protein subunit alpha-11	Gna11;GNA11	sp|P21278|GNA11_MOUSE Guanine nucleotide-binding protein subunit alpha-11 OS=Mus musculus OX=10090 GN=Gna11 PE=1 SV=1;sp|P29992|GNA11_HUMAN Guanine nucleotide-binding protein subunit alpha-11 OS=Homo sapiens OX=9606 GN=GNA11 PE=1 SV=2	0.00495752	0.00341925	0.00389639	0.00456867	0.00700908	0.00486153	0.0029616	0.00530319		0.291536	1.19556
Q9WV92	Band 4.1-like protein 3;Band 4.1-like protein 3, N-terminally processed	Epb41l3	sp|Q9WV92|E41L3_MOUSE Band 4.1-like protein 3 OS=Mus musculus OX=10090 GN=Epb41l3 PE=1 SV=1	0.18477	0.15522	0.162914	0.175072	0.203456	0.206576	0.193074	0.204413		0.0178749	1.19107
Q9D7B6	Isobutyryl-CoA dehydrogenase, mitochondrial	Acad8	sp|Q9D7B6|ACAD8_MOUSE Isobutyryl-CoA dehydrogenase, mitochondrial OS=Mus musculus OX=10090 GN=Acad8 PE=1 SV=2	0.00116944	0.00022414	0.000982512	0.00122367	0.00172602	0.00382852	0.00317971	0.00371869		0.0390739	3.45938
Q8C729	Protein FAM126B	Fam126b	sp|Q8C729|F126B_MOUSE Protein FAM126B OS=Mus musculus OX=10090 GN=Fam126b PE=1 SV=1	0.0155024	0.0103615	0.0132423	0.0202729	0.0165375	0.0176835	0.0154298	0.013959		0.731804	1.07125
Q505D7	Optic atrophy 3 protein homolog	Opa3	sp|Q505D7|OPA3_MOUSE Optic atrophy 3 protein homolog OS=Mus musculus OX=10090 GN=Opa3 PE=1 SV=1	0.00474632	0.00386704	0.00356013	0.00422436	0	0.00441491	0	0.00463734		0.269652	0.552038
P53026	60S ribosomal protein L10a	Rpl10a	sp|P53026|RL10A_MOUSE 60S ribosomal protein L10a OS=Mus musculus OX=10090 GN=Rpl10a PE=1 SV=3	0.0343944	0.0286185	0.0296786	0.040885	0.0404804	0.0470042	0.0348991	0.0358208		0.289621	1.18437
Q6ZQ29	Serine/threonine-protein kinase TAO2	Taok2	sp|Q6ZQ29|TAOK2_MOUSE Serine/threonine-protein kinase TAO2 OS=Mus musculus OX=10090 GN=Taok2 PE=1 SV=3	0.00469927	0.00377437	0.00464619	0.00441244	0.00555816	0.00606655	0.00456852	0.00552509		0.121223	1.23876
Q99MN1	Lysine--tRNA ligase	Kars	sp|Q99MN1|SYK_MOUSE Lysine--tRNA ligase OS=Mus musculus OX=10090 GN=Kars PE=1 SV=1	0.0056247	0.00348097	0.00442488	0.00603036	0.00578846	0.00321844	0.00576235	0.00400237		0.795713	0.95965
D3YZU1	SH3 and multiple ankyrin repeat domains protein 1	Shank1	sp|D3YZU1|SHAN1_MOUSE SH3 and multiple ankyrin repeat domains protein 1 OS=Mus musculus OX=10090 GN=Shank1 PE=1 SV=1	0.169191	0.162267	0.204476	0.174508	0.253391	0.19782	0.191958	0.165827		0.356311	1.13872
Q8R1A4	Dedicator of cytokinesis protein 7	Dock7	sp|Q8R1A4|DOCK7_MOUSE Dedicator of cytokinesis protein 7 OS=Mus musculus OX=10090 GN=Dock7 PE=1 SV=3	0.00142725	0.00146395	0.00174152	0.00117433	0.000275701	0.00111966	0.00125186	0.00142048		0.227021	0.700475
Q9JKK7;Q9NZR1	Tropomodulin-2	Tmod2;TMOD2	sp|Q9JKK7|TMOD2_MOUSE Tropomodulin-2 OS=Mus musculus OX=10090 GN=Tmod2 PE=1 SV=2;sp|Q9NZR1|TMOD2_HUMAN Tropomodulin-2 OS=Homo sapiens OX=9606 GN=TMOD2 PE=1 SV=1	0.0644235	0.04281	0.0611031	0.0380639	0.124328	0.119972	0.0834663	0.110059		0.0184683	2.12124
Q3UHL1	CaM kinase-like vesicle-associated protein	Camkv	sp|Q3UHL1|CAMKV_MOUSE CaM kinase-like vesicle-associated protein OS=Mus musculus OX=10090 GN=Camkv PE=1 SV=2	0.0565566	0.0481955	0.0526607	0.0576367	0.061118	0.0690422	0.0605761	0.0647678		0.0694599	1.18812
O08756	3-hydroxyacyl-CoA dehydrogenase type-2	Hsd17b10	sp|O08756|HCD2_MOUSE 3-hydroxyacyl-CoA dehydrogenase type-2 OS=Mus musculus OX=10090 GN=Hsd17b10 PE=1 SV=4	0.0102568	0.00567804	0.0102898	0.0106773	0.0289536	0.0141822	0.0214673	0.0254925		0.00926757	2.44148
E9PZ19		Igsf9b	sp|E9PZ19|TUTLB_MOUSE Protein turtle homolog B OS=Mus musculus OX=10090 GN=Igsf9b PE=1 SV=1	0.00210356	0.00264555	0.00362214	0.00293919	0.00150975	0.00281499	0.00270819	0.00143013		0.134575	0.748252
P47757	F-actin-capping protein subunit beta	Capzb	sp|P47757|CAPZB_MOUSE F-actin-capping protein subunit beta OS=Mus musculus OX=10090 GN=Capzb PE=1 SV=3	0.0701773	0.0657316	0.0708478	0.0693662	0.101908	0.0810192	0.0775398	0.0765528		0.0800327	1.22054
Q8R555	Cartilage acidic protein 1	Crtac1	sp|Q8R555|CRAC1_MOUSE Cartilage acidic protein 1 OS=Mus musculus OX=10090 GN=Crtac1 PE=2 SV=1	0.00820597	0.00855903	0.0104091	0.0133442	0.0237594	0.0217713	0.0222895	0.018751		0.0131123	2.13659
Q9ERS2	NADH dehydrogenase [ubiquinone] 1 alpha subcomplex subunit 13	Ndufa13	sp|Q9ERS2|NDUAD_MOUSE NADH dehydrogenase [ubiquinone] 1 alpha subcomplex subunit 13 OS=Mus musculus OX=10090 GN=Ndufa13 PE=1 SV=3	0.379851	0.250596	0.383182	0.451706	0.7426	0.710377	0.546217	0.615991		0.0304118	1.7847
P62835	Ras-related protein Rap-1A	Rap1a	sp|P62835|RAP1A_MOUSE Ras-related protein Rap-1A OS=Mus musculus OX=10090 GN=Rap1a PE=1 SV=1	0.06991	0.0525139	0.0514176	0.077083	0.0870243	0.0834328	0.0650205	0.0752036		0.113326	1.23815
Q91XM9	Disks large homolog 2	Dlg2	sp|Q91XM9|DLG2_MOUSE Disks large homolog 2 OS=Mus musculus OX=10090 GN=Dlg2 PE=1 SV=2	0.30355	0.280783	0.313456	0.284782	0.346	0.336988	0.337322	0.304592		0.0245273	1.12036
P48193	Protein 4.1	Epb41	sp|P48193|41_MOUSE Protein 4.1 OS=Mus musculus OX=10090 GN=Epb41 PE=1 SV=2	0.00086727	0.00107652	0.000983646	0.0012297	0.001249	0.0012	0.000981684	0.000961598		0.692878	1.05656
Q6PD26	GPI transamidase component PIG-S	Pigs	sp|Q6PD26|PIGS_MOUSE GPI transamidase component PIG-S OS=Mus musculus OX=10090 GN=Pigs PE=1 SV=3	0.00145963	0.000860363	0.000913772	0.00157312	0.00592462	0.00194657	0.00362629	0.00331853		0.0422559	3.08225
P15116;P39038	Cadherin-2	Cdh2	sp|P15116|CADH2_MOUSE Cadherin-2 OS=Mus musculus OX=10090 GN=Cdh2 PE=1 SV=2	0.0571064	0.0570092	0.0609907	0.0544557	0.0598692	0.0613861	0.0647924	0.0457617		0.867867	1.00979
Q99PU8	Putative ATP-dependent RNA helicase DHX30	Dhx30	sp|Q99PU8|DHX30_MOUSE ATP-dependent RNA helicase DHX30 OS=Mus musculus OX=10090 GN=Dhx30 PE=1 SV=1	0.0149635	0.0153884	0.0181556	0.0132948	0.0245876	0.0131243	0.0121838	0.0117377		0.990781	0.997269
P63044;P63024	Vesicle-associated membrane protein 2	Vamp2	sp|P63044|VAMP2_MOUSE Vesicle-associated membrane protein 2 OS=Mus musculus OX=10090 GN=Vamp2 PE=1 SV=2	0.0605536	0.0433109	0.0535982	0.0718788	0.0860123	0.0836151	0.0570835	0.0638258		0.253417	1.26683
Q6PEB6	MOB-like protein phocein	Mob4	sp|Q6PEB6|PHOCN_MOUSE MOB-like protein phocein OS=Mus musculus OX=10090 GN=Mob4 PE=1 SV=1	0.00309319	0.00163622	0.00257788	0.00325561	0.00368044	0.00348832	0.00177367	0.00255939		0.732185	1.08889
Q9EQZ6;Q8WZA2	Rap guanine nucleotide exchange factor 4	Rapgef4;RAPGEF4	sp|Q9EQZ6|RPGF4_MOUSE Rap guanine nucleotide exchange factor 4 OS=Mus musculus OX=10090 GN=Rapgef4 PE=1 SV=1;sp|Q8WZA2|RPGF4_HUMAN Rap guanine nucleotide exchange factor 4 OS=Homo sapiens OX=9606 GN=RAPGEF4 PE=1 SV=1	0.0574584	0.0522255	0.0599901	0.0469238	0.0491966	0.0516502	0.0612391	0.046965		0.446406	0.965157
Q80TS3	Latrophilin-3	Lphn3	sp|Q80TS3|AGRL3_MOUSE Adhesion G protein-coupled receptor L3 OS=Mus musculus OX=10090 GN=Adgrl3 PE=1 SV=3	0.00595281	0.00443607	0.00550739	0.00426174	0.0135296	0.0086103	0.00881996	0.00979147		0.0115913	2.0216
Q8CGY8	UDP-N-acetylglucosamine--peptide N-acetylglucosaminyltransferase 110 kDa subunit	Ogt	sp|Q8CGY8|OGT1_MOUSE UDP-N-acetylglucosamine--peptide N-acetylglucosaminyltransferase 110 kDa subunit OS=Mus musculus OX=10090 GN=Ogt PE=1 SV=2	0.0208313	0.0214565	0.0235223	0.0187027	0.0329706	0.0186769	0.0184277	0.0193518		0.769049	1.05815
Q9Z2W9	Glutamate receptor 3	Gria3	sp|Q9Z2W9|GRIA3_MOUSE Glutamate receptor 3 OS=Mus musculus OX=10090 GN=Gria3 PE=1 SV=2	0.0706532	0.0519708	0.072292	0.0574389	0.0769972	0.0763249	0.0685541	0.0698128		0.192556	1.15587
Q8C8R3	Ankyrin-2	Ank2	sp|Q8C8R3|ANK2_MOUSE Ankyrin-2 OS=Mus musculus OX=10090 GN=Ank2 PE=1 SV=2	0.972578	1.02884	1.15014	0.922367	1.00338	0.93738	1.08946	0.996973		0.782737	0.988531
Q922D8	C-1-tetrahydrofolate synthase, cytoplasmic;Methylenetetrahydrofolate dehydrogenase;Methenyltetrahydrofolate cyclohydrolase;Formyltetrahydrofolate synthetase;C-1-tetrahydrofolate synthase, cytoplasmic, N-terminally processed	Mthfd1	sp|Q922D8|C1TC_MOUSE C-1-tetrahydrofolate synthase, cytoplasmic OS=Mus musculus OX=10090 GN=Mthfd1 PE=1 SV=4	0.0125918	0.01025	0.0132167	0.0125789	0.0141667	0.0135596	0.0142687	0.0148579		0.0245322	1.16892
Q80W21;P15626;P10649;P48774	Glutathione S-transferase Mu 7;Glutathione S-transferase Mu 2;Glutathione S-transferase Mu 1;Glutathione S-transferase Mu 5	Gstm7;Gstm2;Gstm1;Gstm5	sp|Q80W21|GSTM7_MOUSE Glutathione S-transferase Mu 7 OS=Mus musculus OX=10090 GN=Gstm7 PE=1 SV=1;sp|P15626|GSTM2_MOUSE Glutathione S-transferase Mu 2 OS=Mus musculus OX=10090 GN=Gstm2 PE=1 SV=2;sp|P10649|GSTM1_MOUSE Glutathione S-transferase Mu 1 OS=Mus mu	0.000434618	0.000321121	0.000336041	0.00538989	0.00735102	0.00696176	0.00567783	0.00805683		0.0115172	4.32719
Q99NE5;Q80U57	Regulating synaptic membrane exocytosis protein 1	Rims1	sp|Q99NE5|RIMS1_MOUSE Regulating synaptic membrane exocytosis protein 1 OS=Mus musculus OX=10090 GN=Rims1 PE=1 SV=2	0.107222	0.103144	0.111485	0.100336	0.117929	0.114861	0.120207	0.102654		0.0286564	1.07926
P05480;P08103;Q2QL89;Q62270;P06240;Q922K9;Q9LYN8;Q62190;P16056	Neuronal proto-oncogene tyrosine-protein kinase Src	Src	sp|P05480|SRC_MOUSE Neuronal proto-oncogene tyrosine-protein kinase Src OS=Mus musculus OX=10090 GN=Src PE=1 SV=4	0.0704815	0.0579975	0.0798649	0.0808405	0.0974968	0.0941175	0.0825373	0.0902619		0.0928663	1.26014
Q80ZF8	Brain-specific angiogenesis inhibitor 3	Bai3	sp|Q80ZF8|AGRB3_MOUSE Adhesion G protein-coupled receptor B3 OS=Mus musculus OX=10090 GN=Adgrb3 PE=1 SV=2	0.00146951	0.00120102	0.00137362	0.0013183	0.000775751	0.00189857	0.000750008	0.00142868		0.725014	0.904998
Q02257;P14923	Junction plakoglobin	Jup;JUP	sp|Q02257|PLAK_MOUSE Junction plakoglobin OS=Mus musculus OX=10090 GN=Jup PE=1 SV=3;sp|P14923|PLAK_HUMAN Junction plakoglobin OS=Homo sapiens OX=9606 GN=JUP PE=1 SV=3	0.0126744	0.0111123	0.0145899	0.0108652	0.0125348	0.0134765	0.0120849	0.0144025		0.587953	1.06614
Q9QXS6	Drebrin	Dbn1	sp|Q9QXS6|DREB_MOUSE Drebrin OS=Mus musculus OX=10090 GN=Dbn1 PE=1 SV=4	0.101344	0.0904307	0.0992311	0.100712	0.146744	0.13324	0.109813	0.110835		0.0683994	1.27804
Q920I9	WD repeat-containing protein 7	Wdr7	sp|Q920I9|WDR7_MOUSE WD repeat-containing protein 7 OS=Mus musculus OX=10090 GN=Wdr7 PE=1 SV=3	0.0555506	0.0590098	0.0532847	0.0677732	0.0946919	0.0693807	0.0518891	0.0598088		0.406281	1.17041
Q922Q9	Chitinase domain-containing protein 1	Chid1	sp|Q922Q9|CHID1_MOUSE Chitinase domain-containing protein 1 OS=Mus musculus OX=10090 GN=Chid1 PE=1 SV=1	0.00676535	0.0019454	0.00312539	0.00305211	0.0120435	0.00882127	0.00836944	0.0082941		0.000795473	2.52066
O54774	AP-3 complex subunit delta-1	Ap3d1	sp|O54774|AP3D1_MOUSE AP-3 complex subunit delta-1 OS=Mus musculus OX=10090 GN=Ap3d1 PE=1 SV=1	0.00961649	0.00877399	0.00927386	0.01009	0.0161876	0.012462	0.0097118	0.0103908		0.163208	1.2913
P70392	Ras-specific guanine nucleotide-releasing factor 2	Rasgrf2	sp|P70392|RGRF2_MOUSE Ras-specific guanine nucleotide-releasing factor 2 OS=Mus musculus OX=10090 GN=Rasgrf2 PE=1 SV=2	0.00758985	0.00717141	0.00933803	0.0102215	0.00628348	0.0116989	0.00784343	0.00827381		0.973501	0.993555
Q9CPP6	NADH dehydrogenase [ubiquinone] 1 alpha subcomplex subunit 5	Ndufa5	sp|Q9CPP6|NDUA5_MOUSE NADH dehydrogenase [ubiquinone] 1 alpha subcomplex subunit 5 OS=Mus musculus OX=10090 GN=Ndufa5 PE=1 SV=3	0.172168	0.0687695	0.138486	0.164382	0.320798	0.359647	0.246627	0.246366		0.0430533	2.15783
Q80TS7	Dendrin	Ddn	sp|Q80TS7|DEND_MOUSE Dendrin OS=Mus musculus OX=10090 GN=Ddn PE=1 SV=3	0.00165866	0.000745482	0.00138821	0.00163028	0.00170798	0.00169939	0.00101943	0.000944709		0.973591	0.990573
Q3UTJ2	Sorbin and SH3 domain-containing protein 2	Sorbs2	sp|Q3UTJ2|SRBS2_MOUSE Sorbin and SH3 domain-containing protein 2 OS=Mus musculus OX=10090 GN=Sorbs2 PE=1 SV=2	0.0621246	0.0584561	0.0715063	0.0522021	0.0525878	0.0600764	0.0626506	0.0647432		0.851896	0.98268
Q3UH60	Disco-interacting protein 2 homolog B	Dip2b	sp|Q3UH60|DIP2B_MOUSE Disco-interacting protein 2 homolog B OS=Mus musculus OX=10090 GN=Dip2b PE=1 SV=1	0.00307005	0.0037762	0.00355777	0.00341817	0.0032934	0.00380347	0.00247875	0.0039913		0.869417	0.981531
Q8C0P5;Q8BJF9	Coronin-2A	Coro2a	sp|Q8C0P5|COR2A_MOUSE Coronin-2A OS=Mus musculus OX=10090 GN=Coro2a PE=2 SV=1	0.00931239	0.00905393	0.0120465	0.0099644	0.0109742	0.00992831	0.0113419	0.0102998		0.355236	1.05367
Q9CQ75	NADH dehydrogenase [ubiquinone] 1 alpha subcomplex subunit 2	Ndufa2	sp|Q9CQ75|NDUA2_MOUSE NADH dehydrogenase [ubiquinone] 1 alpha subcomplex subunit 2 OS=Mus musculus OX=10090 GN=Ndufa2 PE=1 SV=3	0.0731596	0.0362113	0.0402514	0.0660595	0.131189	0.15647	0.143003	0.258936		0.0242584	3.19729
Q9R0P6	Signal peptidase complex catalytic subunit SEC11A	Sec11a	sp|Q9R0P6|SC11A_MOUSE Signal peptidase complex catalytic subunit SEC11A OS=Mus musculus OX=10090 GN=Sec11a PE=1 SV=1	0.00051119	0.000233138	0.000424211	0.000485138	0.00171655	0.000844064	0.000756655	0.000835249		0.0547317	2.51108
O08688	Calpain-5	Capn5	sp|O08688|CAN5_MOUSE Calpain-5 OS=Mus musculus OX=10090 GN=Capn5 PE=1 SV=1	0.0240548	0.0257345	0.0245041	0.0253367	0.033416	0.0283298	0.0263729	0.0238144		0.269985	1.12349
P80560	Receptor-type tyrosine-protein phosphatase N2	Ptprn2	sp|P80560|PTPR2_MOUSE Receptor-type tyrosine-protein phosphatase N2 OS=Mus musculus OX=10090 GN=Ptprn2 PE=1 SV=2	0.00173276	0.00101894	0.00199132	0.00136498	0.00411907	0.00311823	0.00260249	0.00274011		0.0267293	2.05958
Q8BH57	WD repeat-containing protein 48	Wdr48	sp|Q8BH57|WDR48_MOUSE WD repeat-containing protein 48 OS=Mus musculus OX=10090 GN=Wdr48 PE=1 SV=1	0.0115195	0.00891521	0.00961613	0.0151528	0.0110315	0.0141711	0.0116947	0.0115917		0.690897	1.07268
Q9QVP9;Q00944;C0LGQ7;P34152	Protein-tyrosine kinase 2-beta	Ptk2b	sp|Q9QVP9|FAK2_MOUSE Protein-tyrosine kinase 2-beta OS=Mus musculus OX=10090 GN=Ptk2b PE=1 SV=2	0.00250239	0.00195501	0.00264255	0.00231979	0.00226577	0.00188741	0.0029291	0.00207103		0.630476	0.971716
P05064;Q91Y97	Fructose-bisphosphate aldolase A	Aldoa	sp|P05064|ALDOA_MOUSE Fructose-bisphosphate aldolase A OS=Mus musculus OX=10090 GN=Aldoa PE=1 SV=2	0.233171	0.180119	0.234533	0.243884	0.516265	0.453422	0.27612	0.408596		0.043206	1.85532
Q6PFD5	Disks large-associated protein 3	Dlgap3	sp|Q6PFD5|DLGP3_MOUSE Disks large-associated protein 3 OS=Mus musculus OX=10090 GN=Dlgap3 PE=1 SV=1	0.0830777	0.0823515	0.0883902	0.0772165	0.113176	0.0906113	0.0894289	0.0819083		0.189875	1.13318
Q8BSY0	Aspartyl/asparaginyl beta-hydroxylase	Asph	sp|Q8BSY0|ASPH_MOUSE Aspartyl/asparaginyl beta-hydroxylase OS=Mus musculus OX=10090 GN=Asph PE=1 SV=1	0.000978891	0.000631321	0.000614215	0.000727529	0.00112353	0.000904662	0.000583079	0.000709654		0.29235	1.12499
Q8BPU7	Engulfment and cell motility protein 1	Elmo1	sp|Q8BPU7|ELMO1_MOUSE Engulfment and cell motility protein 1 OS=Mus musculus OX=10090 GN=Elmo1 PE=1 SV=2	0.0038625	0.00349298	0.00357877	0.00458291	0.00487597	0.00409406	0.00477006	0.003855		0.317083	1.13391
Q9WUM4	Coronin-1C	Coro1c	sp|Q9WUM4|COR1C_MOUSE Coronin-1C OS=Mus musculus OX=10090 GN=Coro1c PE=1 SV=2	0.0916018	0.0885589	0.0905954	0.105043	0.131468	0.107971	0.103783	0.121729		0.0338778	1.23723
Q9DCH4	Eukaryotic translation initiation factor 3 subunit F	Eif3f	sp|Q9DCH4|EIF3F_MOUSE Eukaryotic translation initiation factor 3 subunit F OS=Mus musculus OX=10090 GN=Eif3f PE=1 SV=2	0.0046091	0.00276841	0.00647181	0.00417789	0.0134857	0.0100711	0.00741014	0.00912576		0.049506	2.22401
P57746	V-type proton ATPase subunit D	Atp6v1d	sp|P57746|VATD_MOUSE V-type proton ATPase subunit D OS=Mus musculus OX=10090 GN=Atp6v1d PE=1 SV=1	0.102616	0.0578129	0.0833103	0.0978266	0.198768	0.205484	0.113102	0.169131		0.0394657	2.00982
Q9QZF2	Glypican-1;Secreted glypican-1	Gpc1	sp|Q9QZF2|GPC1_MOUSE Glypican-1 OS=Mus musculus OX=10090 GN=Gpc1 PE=1 SV=1	0.0246045	0.0182263	0.0252652	0.029912	0.0297965	0.0338402	0.0254177	0.0307112		0.225132	1.222
Q8VHH5	Arf-GAP with GTPase, ANK repeat and PH domain-containing protein 3	Agap3	sp|Q8VHH5|AGAP3_MOUSE Arf-GAP with GTPase, ANK repeat and PH domain-containing protein 3 OS=Mus musculus OX=10090 GN=Agap3 PE=1 SV=1	0.0164432	0.0154307	0.0164866	0.0172244	0.0145408	0.014568	0.0192779	0.0183668		0.798093	1.01782
Q9CZM2	60S ribosomal protein L15	Rpl15	sp|Q9CZM2|RL15_MOUSE 60S ribosomal protein L15 OS=Mus musculus OX=10090 GN=Rpl15 PE=1 SV=4	0.0886174	0.0659892	0.0589974	0.079996	0.116807	0.0848293	0.0745216	0.0814918		0.0627842	1.21815
P14873	Microtubule-associated protein 1B;MAP1B heavy chain;MAP1 light chain LC1	Map1b	sp|P14873|MAP1B_MOUSE Microtubule-associated protein 1B OS=Mus musculus OX=10090 GN=Map1b PE=1 SV=2	0.387	0.376235	0.416236	0.405162	0.428314	0.493545	0.446233	0.404555		0.15728	1.11865
P30999	Catenin delta-1	Ctnnd1	sp|P30999|CTND1_MOUSE Catenin delta-1 OS=Mus musculus OX=10090 GN=Ctnnd1 PE=1 SV=2	0.016264	0.0135734	0.0213368	0.0162929	0.0262279	0.0170658	0.0161694	0.0143723		0.663715	1.09439
Q02248;P35222	Catenin beta-1	Ctnnb1;CTNNB1	sp|Q02248|CTNB1_MOUSE Catenin beta-1 OS=Mus musculus OX=10090 GN=Ctnnb1 PE=1 SV=1;sp|P35222|CTNB1_HUMAN Catenin beta-1 OS=Homo sapiens OX=9606 GN=CTNNB1 PE=1 SV=1	0.120258	0.118102	0.119381	0.132513	0.16558	0.142182	0.140471	0.1444		0.0362296	1.20883
Q63810	Calcineurin subunit B type 1	Ppp3r1	sp|Q63810|CANB1_MOUSE Calcineurin subunit B type 1 OS=Mus musculus OX=10090 GN=Ppp3r1 PE=1 SV=3	0.00349583	0.00152826	0.00233291	0.0021678	0.0028807	0.00167545	0	0.00234748		0.346739	0.724806
Q8CBE3	WD repeat-containing protein 37	Wdr37	sp|Q8CBE3|WDR37_MOUSE WD repeat-containing protein 37 OS=Mus musculus OX=10090 GN=Wdr37 PE=1 SV=1	0.0110306	0.00803942	0.0099655	0.0141363	0.0158169	0.0145518	0.0111791	0.0100947		0.430558	1.19621
Q9ESN9;Q58A65	C-Jun-amino-terminal kinase-interacting protein 3	Mapk8ip3	sp|Q9ESN9|JIP3_MOUSE C-Jun-amino-terminal kinase-interacting protein 3 OS=Mus musculus OX=10090 GN=Mapk8ip3 PE=1 SV=1	0.00547119	0.00538598	0.00397555	0.00444131	0.0053721	0.00538566	0.00345265	0.00490426		0.856478	0.991732
Q5SSL4	Active breakpoint cluster region-related protein	Abr	sp|Q5SSL4|ABR_MOUSE Active breakpoint cluster region-related protein OS=Mus musculus OX=10090 GN=Abr PE=1 SV=1	0.0053834	0.00526629	0.00526311	0.00566508	0.00694593	0.00542919	0.0063829	0.00575575		0.135901	1.13606
Q6P5U7	NACHT and WD repeat domain-containing protein 2	Nwd2	sp|Q6P5U7|NWD2_MOUSE NACHT and WD repeat domain-containing protein 2 OS=Mus musculus OX=10090 GN=Nwd2 PE=1 SV=2	0.00972318	0.0110959	0.0125315	0.0129081	0.0139017	0.0122032	0.0128367	0.0120085		0.358286	1.10141
P62881	Guanine nucleotide-binding protein subunit beta-5	Gnb5	sp|P62881|GNB5_MOUSE Guanine nucleotide-binding protein subunit beta-5 OS=Mus musculus OX=10090 GN=Gnb5 PE=1 SV=1	0.0351441	0.0273428	0.0323502	0.038583	0.0708744	0.0665319	0.0421894	0.0579079		0.0328639	1.78012
P57776	Elongation factor 1-delta	Eef1d	sp|P57776|EF1D_MOUSE Elongation factor 1-delta OS=Mus musculus OX=10090 GN=Eef1d PE=1 SV=3	0.0394648	0.0180331	0.04021	0.0216632	0.0919152	0.0702254	0.0550714	0.0568184		0.0225612	2.29562
Q9Z0E0	Neurochondrin	Ncdn	sp|Q9Z0E0|NCDN_MOUSE Neurochondrin OS=Mus musculus OX=10090 GN=Ncdn PE=1 SV=1	0.00574736	0.0053284	0.00617064	0.00518481	0.00802334	0.00683799	0.00594929	0.00603482		0.12829	1.19679
P59281	Rho GTPase-activating protein 39	Arhgap39	sp|P59281|RHG39_MOUSE Rho GTPase-activating protein 39 OS=Mus musculus OX=10090 GN=Arhgap39 PE=1 SV=2	0.017408	0.017089	0.0156694	0.0161861	0.0182325	0.0199593	0.0178927	0.0153702		0.216581	1.0769
Q9QYX7;Q5AAI8;REV__Q9Z2I0	Protein piccolo	Pclo	sp|Q9QYX7|PCLO_MOUSE Protein piccolo OS=Mus musculus OX=10090 GN=Pclo PE=1 SV=4	0.353939	0.268371	0.388456	0.279779	0.388143	0.397735	0.3312	0.318929		0.41034	1.11271
Q9D8P4	39S ribosomal protein L17, mitochondrial	Mrpl17	sp|Q9D8P4|RM17_MOUSE 39S ribosomal protein L17, mitochondrial OS=Mus musculus OX=10090 GN=Mrpl17 PE=1 SV=1	0.00576409	0.00377668	0.00568651	0.00584129	0.011922	0.00826712	0.00788955	0.00886176		0.0197588	1.75334
Q9CZ13;Q42290	Cytochrome b-c1 complex subunit 1, mitochondrial	Uqcrc1	sp|Q9CZ13|QCR1_MOUSE Cytochrome b-c1 complex subunit 1, mitochondrial OS=Mus musculus OX=10090 GN=Uqcrc1 PE=1 SV=2	1.98981	1.22082	1.99271	2.42302	4.48075	3.70847	2.53537	3.43563		0.0476605	1.85675
Q8K273	Membrane magnesium transporter 1	Mmgt1	sp|Q8K273|MMGT1_MOUSE Membrane magnesium transporter 1 OS=Mus musculus OX=10090 GN=Mmgt1 PE=1 SV=1	0.00465049	0.00246174	0.00271481	0.00447968	0.00872019	0.00689901	0.00520926	0.00702692		0.00679649	1.94701
Q60996	Serine/threonine-protein phosphatase 2A 56 kDa regulatory subunit gamma isoform	Ppp2r5c	sp|Q60996|2A5G_MOUSE Serine/threonine-protein phosphatase 2A 56 kDa regulatory subunit gamma isoform OS=Mus musculus OX=10090 GN=Ppp2r5c PE=1 SV=2	0.00538612	0.00505662	0.00537589	0.00478631	0.00587529	0.00666733	0.00544543	0.00496527		0.194481	1.11397
Q9CWX2	Complex I intermediate-associated protein 30, mitochondrial	Ndufaf1	sp|Q9CWX2|CIA30_MOUSE Complex I intermediate-associated protein 30, mitochondrial OS=Mus musculus OX=10090 GN=Ndufaf1 PE=1 SV=2	0.00248023	0.00167872	0.0026738	0.00286245	0.00838473	0.00422429	0.00571804	0.00440606		0.0399069	2.34478
Q9EPN1	Neurobeachin	Nbea	sp|Q9EPN1|NBEA_MOUSE Neurobeachin OS=Mus musculus OX=10090 GN=Nbea PE=1 SV=1	0.00126983	0.00121505	0.00139669	0.00122071	0.000469583	0.00149376	0.00133314	0.000967606		0.421405	0.835721
P83510	Traf2 and NCK-interacting protein kinase	Tnik	sp|P83510|TNIK_MOUSE Traf2 and NCK-interacting protein kinase OS=Mus musculus OX=10090 GN=Tnik PE=1 SV=2	0.0292827	0.031842	0.0290783	0.0328894	0.0376304	0.0357142	0.0335812	0.0295894		0.261029	1.10905
Q9QYB5	Gamma-adducin	Add3	sp|Q9QYB5|ADDG_MOUSE Gamma-adducin OS=Mus musculus OX=10090 GN=Add3 PE=1 SV=2	0.036451	0.0378754	0.0318415	0.0396697	0.0393302	0.042579	0.0392926	0.0352476		0.372802	1.07276
Q9CQV1	Mitochondrial import inner membrane translocase subunit TIM16	Pam16	sp|Q9CQV1|TIM16_MOUSE Mitochondrial import inner membrane translocase subunit TIM16 OS=Mus musculus OX=10090 GN=Pam16 PE=1 SV=1	0.00309863	0.00108412	0.00291118	0.0033099	0.00653887	0.00533022	0.00513425	0.00499093		0.0154855	2.11406
O35927	Catenin delta-2	Ctnnd2	sp|O35927|CTND2_MOUSE Catenin delta-2 OS=Mus musculus OX=10090 GN=Ctnnd2 PE=1 SV=1	0.0595802	0.0749798	0.0718336	0.0709849	0.0871145	0.0778715	0.0656146	0.063898		0.632738	1.06172
Q8VDQ8	NAD-dependent protein deacetylase sirtuin-2	Sirt2	sp|Q8VDQ8|SIR2_MOUSE NAD-dependent protein deacetylase sirtuin-2 OS=Mus musculus OX=10090 GN=Sirt2 PE=1 SV=2	0.0255237	0.0158652	0.0154584	0.0206605	0.0306393	0.0219747	0.014261	0.0213096		0.225106	1.13775
B9EHT4	CAP-Gly domain-containing linker protein 3	Clip3	sp|B9EHT4|CLIP3_MOUSE CAP-Gly domain-containing linker protein 3 OS=Mus musculus OX=10090 GN=Clip3 PE=1 SV=1	0.00151232	0.00114949	0.00148275	0.00143983	0.000629306	0.00179414	0.00131469	0.00146894		0.783978	0.932435
Q61151	Serine/threonine-protein phosphatase 2A 56 kDa regulatory subunit epsilon isoform	Ppp2r5e	sp|Q61151|2A5E_MOUSE Serine/threonine-protein phosphatase 2A 56 kDa regulatory subunit epsilon isoform OS=Mus musculus OX=10090 GN=Ppp2r5e PE=1 SV=3	0.0136576	0.0126072	0.0121954	0.0161594	0.0182393	0.0178993	0.0115409	0.0183729		0.123244	1.20932
P47758	Signal recognition particle receptor subunit beta	Srprb	sp|P47758|SRPRB_MOUSE Signal recognition particle receptor subunit beta OS=Mus musculus OX=10090 GN=Srprb PE=1 SV=1	0.00173569	0.00166487	0.000655353	0.00195323	0.00542425	0.00269816	0.0035723	0.00405093		0.0234366	2.62028
Q9QZS0	Collagen alpha-3(IV) chain;Tumstatin	Col4a3	sp|Q9QZS0|CO4A3_MOUSE Collagen alpha-3(IV) chain OS=Mus musculus OX=10090 GN=Col4a3 PE=1 SV=2	0.000153774	0.00010399	0.0606684	0	0.287112	0.0587084	0.110059	0.111501		0.105482	9.31259
Q6URW6	Myosin-14	Myh14	sp|Q6URW6|MYH14_MOUSE Myosin-14 OS=Mus musculus OX=10090 GN=Myh14 PE=1 SV=1	0.0117846	0.0136378	0.0123541	0.00930614	0.0063999	0.0111145	0.0113223	0.00880183		0.119964	0.799416
Q8R4G0	Netrin-G1	Ntng1	sp|Q8R4G0|NTNG1_MOUSE Netrin-G1 OS=Mus musculus OX=10090 GN=Ntng1 PE=1 SV=2	0.00155697	0.00168141	0.00123511	0.00182112	0.00376755	0.00323308	0.00264484	0.0029949		0.00565421	2.00812
Q811P8	Rho GTPase-activating protein 32	Arhgap32	sp|Q811P8|RHG32_MOUSE Rho GTPase-activating protein 32 OS=Mus musculus OX=10090 GN=Arhgap32 PE=1 SV=2	0.0279768	0.029404	0.0406053	0.029111	0.0320545	0.0282851	0.0347202	0.0265129		0.553147	0.956533
Q8BZN6;Q96BY6	Dedicator of cytokinesis protein 10	Dock10;DOCK10	sp|Q8BZN6|DOC10_MOUSE Dedicator of cytokinesis protein 10 OS=Mus musculus OX=10090 GN=Dock10 PE=1 SV=3;sp|Q96BY6|DOC10_HUMAN Dedicator of cytokinesis protein 10 OS=Homo sapiens OX=9606 GN=DOCK10 PE=1 SV=3	0.00130329	0.0014827	0.00179357	0.000968506	0.00174779	0.00122885	0.00072777	0.00116533		0.644592	0.877737
Q0KL02	Triple functional domain protein	Trio	sp|Q0KL02|TRIO_MOUSE Triple functional domain protein OS=Mus musculus OX=10090 GN=Trio PE=1 SV=3	0.00341348	0.00423688	0.00449921	0.00282498	0.00278286	0.00297511	0.00379189	0.00181824		0.0083683	0.759161
P97370	Sodium/potassium-transporting ATPase subunit beta-3	Atp1b3	sp|P97370|AT1B3_MOUSE Sodium/potassium-transporting ATPase subunit beta-3 OS=Mus musculus OX=10090 GN=Atp1b3 PE=1 SV=1	0.00231161	0.00100875	0.00117114	0.00250727	0.000920111	0.00141512	0.00128203	0.00165212		0.377114	0.752902
Q9ES28;Q8K4I3	Rho guanine nucleotide exchange factor 7	Arhgef7	sp|Q9ES28|ARHG7_MOUSE Rho guanine nucleotide exchange factor 7 OS=Mus musculus OX=10090 GN=Arhgef7 PE=1 SV=2	0.0055543	0.00274688	0.00329416	0.0058669	0.00559931	0.00509196	0.00294174	0.00380551		0.995195	0.998642
Q9QZB7	Actin-related protein 10	Actr10	sp|Q9QZB7|ARP10_MOUSE Actin-related protein 10 OS=Mus musculus OX=10090 GN=Actr10 PE=1 SV=2	0.00125038	0.000589925	0.000595702	0.00104351	0.00360799	0.00153047	0.00357509	0.002566		0.0226383	3.2417
Q6PER3	Microtubule-associated protein RP/EB family member 3	Mapre3	sp|Q6PER3|MARE3_MOUSE Microtubule-associated protein RP/EB family member 3 OS=Mus musculus OX=10090 GN=Mapre3 PE=1 SV=1	0.061551	0.0454163	0.0461061	0.052301	0.0728618	0.0660606	0.0570556	0.0645173		0.00934987	1.26839
P62242	40S ribosomal protein S8	Rps8	sp|P62242|RS8_MOUSE 40S ribosomal protein S8 OS=Mus musculus OX=10090 GN=Rps8 PE=1 SV=2	0.0524336	0.0425399	0.045281	0.0598942	0.0728675	0.0724094	0.0566224	0.0578526		0.116009	1.29779
P48771	Cytochrome c oxidase subunit 7A2, mitochondrial	Cox7a2	sp|P48771|CX7A2_MOUSE Cytochrome c oxidase subunit 7A2, mitochondrial OS=Mus musculus OX=10090 GN=Cox7a2 PE=1 SV=2	0.0317153	0.0189435	0.0200996	0.0254079	0.0607431	0.0575513	0.0381356	0.0805468		0.0207726	2.46424
P15532;Q8LAH8;O49203	Nucleoside diphosphate kinase A	Nme1	sp|P15532|NDKA_MOUSE Nucleoside diphosphate kinase A OS=Mus musculus OX=10090 GN=Nme1 PE=1 SV=1	0.00504748	0.00270679	0.00496767	0.00452576	0.01276	0.00707797	0.00743099	0.0081415		0.027528	2.05306
Q920P3	BMP/retinoic acid-inducible neural-specific protein 1	Brinp1	sp|Q920P3|BRNP1_MOUSE BMP/retinoic acid-inducible neural-specific protein 1 OS=Mus musculus OX=10090 GN=Brinp1 PE=1 SV=1	0.0153253	0.0099827	0.0121106	0.0171284	0.0196302	0.0175545	0.015518	0.0162246		0.13166	1.26363
Q9QYE9	Pleckstrin homology domain-containing family B member 1	Plekhb1	sp|Q9QYE9|PKHB1_MOUSE Pleckstrin homology domain-containing family B member 1 OS=Mus musculus OX=10090 GN=Plekhb1 PE=1 SV=1	0.00138879	0.00127898	0.00127681	0.00171136	0.00228116	0.00129879	0.00160579	0.0014462		0.397468	1.17256
P14131;Q9SK22;Q9M8X9;Q42340	40S ribosomal protein S16	Rps16	sp|P14131|RS16_MOUSE 40S ribosomal protein S16 OS=Mus musculus OX=10090 GN=Rps16 PE=1 SV=4	0.0430685	0.0338079	0.0407798	0.046639	0.0587501	0.0573156	0.0499065	0.0525264		0.0400635	1.32991
P62761	Visinin-like protein 1	Vsnl1	sp|P62761|VISL1_MOUSE Visinin-like protein 1 OS=Mus musculus OX=10090 GN=Vsnl1 PE=1 SV=2	0.120106	0.0543222	0.0788979	0.0910768	0.0803039	0.076599	0.0786066	0.102142		0.908512	0.980398
Q91VD9	NADH-ubiquinone oxidoreductase 75 kDa subunit, mitochondrial	Ndufs1	sp|Q91VD9|NDUS1_MOUSE NADH-ubiquinone oxidoreductase 75 kDa subunit, mitochondrial OS=Mus musculus OX=10090 GN=Ndufs1 PE=1 SV=2	2.29216	1.60056	2.05057	3.08751	4.95574	4.56213	3.226	3.87789		0.0386114	1.84056
P28738	Kinesin heavy chain isoform 5C	Kif5c	sp|P28738|KIF5C_MOUSE Kinesin heavy chain isoform 5C OS=Mus musculus OX=10090 GN=Kif5c PE=1 SV=3	0.0148375	0.0139512	0.0106181	0.0177761	0.0199058	0.0178559	0.0130463	0.012868		0.5216	1.11355
P23818	Glutamate receptor 1	Gria1	sp|P23818|GRIA1_MOUSE Glutamate receptor 1 OS=Mus musculus OX=10090 GN=Gria1 PE=1 SV=1	0.0364771	0.0286656	0.0342971	0.0321744	0.0529853	0.0382232	0.0375349	0.042613		0.0352581	1.30196
B9EKR1	Receptor-type tyrosine-protein phosphatase zeta	Ptprz1	sp|B9EKR1|PRPTZ_MOUSE Receptor-type tyrosine-protein phosphatase zeta OS=Mus musculus OX=10090 GN=Ptprz1 PE=1 SV=1	0.0925449	0.0656114	0.0961485	0.102037	0.204054	0.186409	0.112913	0.154194		0.0556785	1.84534
Q9CQZ6	NADH dehydrogenase [ubiquinone] 1 beta subcomplex subunit 3	Ndufb3	sp|Q9CQZ6|NDUB3_MOUSE NADH dehydrogenase [ubiquinone] 1 beta subcomplex subunit 3 OS=Mus musculus OX=10090 GN=Ndufb3 PE=1 SV=1	0.186596	0.138733	0.203588	0.286453	0.429018	0.439098	0.321631	0.376402		0.0331628	1.92078
Q9R0H0	Peroxisomal acyl-coenzyme A oxidase 1	Acox1	sp|Q9R0H0|ACOX1_MOUSE Peroxisomal acyl-coenzyme A oxidase 1 OS=Mus musculus OX=10090 GN=Acox1 PE=1 SV=5	0.000380535	0.000264718	0.000263446	0.000334708	0	0.000354339	0.000273018	0.000298168		0.499187	0.744346
P47962	60S ribosomal protein L5	Rpl5	sp|P47962|RL5_MOUSE 60S ribosomal protein L5 OS=Mus musculus OX=10090 GN=Rpl5 PE=1 SV=3	0.10719	0.0791338	0.0786731	0.108801	0.127336	0.115207	0.11227	0.0990995		0.152762	1.21432
Q68FM6	Protein phosphatase 1 regulatory subunit 29	Elfn2	sp|Q68FM6|PPR29_MOUSE Protein phosphatase 1 regulatory subunit 29 OS=Mus musculus OX=10090 GN=Elfn2 PE=1 SV=1	0.0112631	0.0134839	0.010419	0.0121814	0.00824999	0.0102678	0.0119567	0.0121114		0.380021	0.899435
Q61879	Myosin-10	Myh10	sp|Q61879|MYH10_MOUSE Myosin-10 OS=Mus musculus OX=10090 GN=Myh10 PE=1 SV=2	0.102742	0.11591	0.102691	0.122585	0.13586	0.136241	0.1156	0.110127		0.254991	1.12141
Q80Y24;Q7Z3G6	Prickle-like protein 2	Prickle2	sp|Q80Y24|PRIC2_MOUSE Prickle-like protein 2 OS=Mus musculus OX=10090 GN=Prickle2 PE=1 SV=3	0.00900656	0.0105393	0.0112342	0.0127371	0.0118227	0.0115442	0.0126957	0.00896287		0.809885	1.03466
Q9Z2W8	Glutamate receptor 4	Gria4	sp|Q9Z2W8|GRIA4_MOUSE Glutamate receptor 4 OS=Mus musculus OX=10090 GN=Gria4 PE=1 SV=2	0.00284799	0.00447212	0.00542942	0.00459725	0.00377995	0.0021403	0.00480092	0.00134006		0.249516	0.695301
Q9Z1P6	NADH dehydrogenase [ubiquinone] 1 alpha subcomplex subunit 7	Ndufa7	sp|Q9Z1P6|NDUA7_MOUSE NADH dehydrogenase [ubiquinone] 1 alpha subcomplex subunit 7 OS=Mus musculus OX=10090 GN=Ndufa7 PE=1 SV=3	0.226544	0.151702	0.28542	0.187917	0.538648	0.457677	0.362203	0.374036		0.0291732	2.03452
Q3V0I2	Proline-rich protein 7	Prr7	sp|Q3V0I2|PRR7_MOUSE Proline-rich protein 7 OS=Mus musculus OX=10090 GN=Prr7 PE=1 SV=1	0.00510528	0.00409239	0.0047014	0.00419816	0.00485172	0.00497687	0.00553159	0.00328534		0.774423	1.0303
Q8BVP5	Casein kinase I isoform gamma-2	Csnk1g2	sp|Q8BVP5|KC1G2_MOUSE Casein kinase I isoform gamma-2 OS=Mus musculus OX=10090 GN=Csnk1g2 PE=1 SV=1	0.00138988	0.000708633	0.00120633	0.000827657	0.00140945	0.000543291	0	0.00110032		0.467014	0.738793
P62331	ADP-ribosylation factor 6	Arf6	sp|P62331|ARF6_MOUSE ADP-ribosylation factor 6 OS=Mus musculus OX=10090 GN=Arf6 PE=1 SV=2	0.00228358	0.00196703	0.0024443	0.00310946	0.0024907	0.00225217	0.00258625	0.00330255		0.00603234	1.08438
Q3TYD6	Serine/threonine-protein kinase LMTK2	Lmtk2	sp|Q3TYD6|LMTK2_MOUSE Serine/threonine-protein kinase LMTK2 OS=Mus musculus OX=10090 GN=Lmtk2 PE=1 SV=3	0.0012833	0.000948135	0.00158123	0.00110462	0.000676862	0.00146734	0.00125286	0.000863878		0.54439	0.866524
Q80XG9	Leucine-rich repeat transmembrane neuronal protein 4	Lrrtm4	sp|Q80XG9|LRRT4_MOUSE Leucine-rich repeat transmembrane neuronal protein 4 OS=Mus musculus OX=10090 GN=Lrrtm4 PE=1 SV=2	0.00405035	0.00295501	0.00314205	0.00389024	0.00465101	0.0040158	0.00440981	0.00358822		0.15613	1.18715
P50518;Q9D593	V-type proton ATPase subunit E 1	Atp6v1e1	sp|P50518|VATE1_MOUSE V-type proton ATPase subunit E 1 OS=Mus musculus OX=10090 GN=Atp6v1e1 PE=1 SV=2	0.32403	0.159748	0.243375	0.319065	0.576958	0.623002	0.36729	0.515997		0.0379818	1.99122
Q7TMF3	NADH dehydrogenase [ubiquinone] 1 alpha subcomplex subunit 12	Ndufa12	sp|Q7TMF3|NDUAC_MOUSE NADH dehydrogenase [ubiquinone] 1 alpha subcomplex subunit 12 OS=Mus musculus OX=10090 GN=Ndufa12 PE=1 SV=2	0.477609	0.318506	0.457502	0.596045	0.95298	0.86299	0.635926	0.800612		0.0327795	1.75843
P27671	Ras-specific guanine nucleotide-releasing factor 1	Rasgrf1	sp|P27671|RGRF1_MOUSE Ras-specific guanine nucleotide-releasing factor 1 OS=Mus musculus OX=10090 GN=Rasgrf1 PE=1 SV=2	0.00134436	0.000879139	0.00129752	0.00131079	0.00152066	0.00134468	0.00151085	0.00127569		0.139673	1.16972
Q6ZPE2	Myotubularin-related protein 5	Sbf1	sp|Q6ZPE2|MTMR5_MOUSE Myotubularin-related protein 5 OS=Mus musculus OX=10090 GN=Sbf1 PE=1 SV=2	0.0330081	0.035994	0.0335716	0.0370929	0.0544483	0.0338588	0.0370803	0.0339629		0.451255	1.14093
Q9QX11	Cytohesin-1	Cyth1	sp|Q9QX11|CYH1_MOUSE Cytohesin-1 OS=Mus musculus OX=10090 GN=Cyth1 PE=1 SV=2	0.000845074	0.000880609	0.000901558	0.00112627	0.000653887	0.000485557	0.00113479	0.000947152		0.387018	0.858233
P0DP28;P0DP27;P0DP26;Q9D6P8	Calmodulin-like protein 3	Calml3	sp|P0DP28|CALM3_MOUSE Calmodulin-3 OS=Mus musculus OX=10090 GN=Calm3 PE=1 SV=1;sp|P0DP27|CALM2_MOUSE Calmodulin-2 OS=Mus musculus OX=10090 GN=Calm2 PE=1 SV=1;sp|P0DP26|CALM1_MOUSE Calmodulin-1 OS=Mus musculus OX=10090 GN=Calm1 PE=1 SV=1;sp|Q9D6P8|CALL3_MOU	0.0168007	0.00917391	0.0113131	0.0092745	0.0139657	0.0117319	0.00663926	0.0134422		0.932064	0.983182
Q8K1M6	Dynamin-1-like protein	Dnm1l	sp|Q8K1M6|DNM1L_MOUSE Dynamin-1-like protein OS=Mus musculus OX=10090 GN=Dnm1l PE=1 SV=2	0.0056084	0.00540454	0.00554761	0.00548423	0.00712691	0.00470836	0.00666978	0.00552417		0.398791	1.09002
Q9ESN6	Tripartite motif-containing protein 2	Trim2	sp|Q9ESN6|TRIM2_MOUSE Tripartite motif-containing protein 2 OS=Mus musculus OX=10090 GN=Trim2 PE=1 SV=1	0.00904752	0.00725159	0.0089166	0.0100939	0.0157394	0.0130487	0.0101039	0.0110759		0.0924212	1.41513
P16388;P16390;B2RQA1;Q61762;Q61423;P59053	Potassium voltage-gated channel subfamily A member 1;Potassium voltage-gated channel subfamily A member 3	Kcna1;Kcna3	sp|P16388|KCNA1_MOUSE Potassium voltage-gated channel subfamily A member 1 OS=Mus musculus OX=10090 GN=Kcna1 PE=1 SV=1;sp|P16390|KCNA3_MOUSE Potassium voltage-gated channel subfamily A member 3 OS=Mus musculus OX=10090 GN=Kcna3 PE=1 SV=3	0.00693723	0.00478773	0.0055419	0.00584466	0.0082996	0.00836647	0.00623716	0.00708593		0.0737097	1.29759
Q9JLZ3	Methylglutaconyl-CoA hydratase, mitochondrial	Auh	sp|Q9JLZ3|AUHM_MOUSE Methylglutaconyl-CoA hydratase, mitochondrial OS=Mus musculus OX=10090 GN=Auh PE=1 SV=1	0.0723871	0.045348	0.0886573	0.10883	0.156061	0.167744	0.163634	0.193226		0.00325222	2.15931
Q91WA3	Histone deacetylase 11	Hdac11	sp|Q91WA3|HDA11_MOUSE Histone deacetylase 11 OS=Mus musculus OX=10090 GN=Hdac11 PE=1 SV=1	0.00354461	0.00341146	0.00383488	0.00386423	0.00598974	0.00467375	0.00396964	0.0034052		0.279022	1.23085
Q9D6R2	Isocitrate dehydrogenase [NAD] subunit alpha, mitochondrial	Idh3a	sp|Q9D6R2|IDH3A_MOUSE Isocitrate dehydrogenase [NAD] subunit alpha, mitochondrial OS=Mus musculus OX=10090 GN=Idh3a PE=1 SV=1	0.0748631	0.0509575	0.0594953	0.0819727	0.13979	0.122955	0.0858838	0.123135		0.0168008	1.765
Q6P9K8;Q8VHK1	Caskin-1	Caskin1	sp|Q6P9K8|CSKI1_MOUSE Caskin-1 OS=Mus musculus OX=10090 GN=Caskin1 PE=1 SV=2	0.118748	0.106806	0.126715	0.115317	0.179548	0.154275	0.131605	0.125855		0.109578	1.26454
Q80Z24	Neuronal growth regulator 1	Negr1	sp|Q80Z24|NEGR1_MOUSE Neuronal growth regulator 1 OS=Mus musculus OX=10090 GN=Negr1 PE=1 SV=1	0.237267	0.192848	0.253273	0.228953	0.473784	0.413139	0.337568	0.365184		0.0180008	1.74241
Q8CIQ7	Dedicator of cytokinesis protein 3	Dock3	sp|Q8CIQ7|DOCK3_MOUSE Dedicator of cytokinesis protein 3 OS=Mus musculus OX=10090 GN=Dock3 PE=1 SV=1	0.00233052	0.00375524	0.00357009	0.00386503	0.00392231	0.00269704	0.0031935	0.00297185		0.782404	0.945553
Q9ET77	Junctophilin-3	Jph3	sp|Q9ET77|JPH3_MOUSE Junctophilin-3 OS=Mus musculus OX=10090 GN=Jph3 PE=1 SV=1	0.00812014	0.00594722	0.00708429	0.00769633	0.00912133	0.010149	0.00858805	0.00761702		0.166307	1.22973
P59764;Q8N1I0	Dedicator of cytokinesis protein 4	Dock4;DOCK4	sp|P59764|DOCK4_MOUSE Dedicator of cytokinesis protein 4 OS=Mus musculus OX=10090 GN=Dock4 PE=1 SV=1;sp|Q8N1I0|DOCK4_HUMAN Dedicator of cytokinesis protein 4 OS=Homo sapiens OX=9606 GN=DOCK4 PE=1 SV=3	0.00576713	0.00544857	0.00497151	0.00535637	0.00833681	0.004611	0.00598572	0.00500461		0.491014	1.11115
Q505F5	Leucine-rich repeat-containing protein 47	Lrrc47	sp|Q505F5|LRC47_MOUSE Leucine-rich repeat-containing protein 47 OS=Mus musculus OX=10090 GN=Lrrc47 PE=1 SV=1	0.000650222	0.0005077	0.000895958	0.000930703	0.00173786	0.00130363	0.00120629	0.00145754		0.0272431	1.9116
Q8BL65;Q6KC51;Q6H8Q1	Actin-binding LIM protein 2	Ablim2	sp|Q8BL65|ABLM2_MOUSE Actin-binding LIM protein 2 OS=Mus musculus OX=10090 GN=Ablim2 PE=1 SV=1;sp|Q6KC51|ABLM2_RAT Actin-binding LIM protein 2 OS=Rattus norvegicus OX=10116 GN=Ablim2 PE=1 SV=1	0.0430088	0.0370842	0.0432886	0.0346485	0.0548373	0.0494673	0.0420942	0.0430525		0.0877157	1.19883
Q60790	Ras GTPase-activating protein 3	Rasa3	sp|Q60790|RASA3_MOUSE Ras GTPase-activating protein 3 OS=Mus musculus OX=10090 GN=Rasa3 PE=1 SV=2	0.0140063	0.00794318	0.0123038	0.0126224	0.01369	0.0128006	0.0123484	0.0157052		0.220264	1.16359
B5TVM2	Immunoglobulin-like domain-containing receptor 2	Ildr2	sp|B5TVM2|ILDR2_MOUSE Immunoglobulin-like domain-containing receptor 2 OS=Mus musculus OX=10090 GN=Ildr2 PE=1 SV=2	0.0178393	0.0174639	0.0211869	0.0215228	0.0279168	0.0259138	0.022173	0.0220272		0.13729	1.2566
Q922R8	Protein disulfide-isomerase A6	Pdia6	sp|Q922R8|PDIA6_MOUSE Protein disulfide-isomerase A6 OS=Mus musculus OX=10090 GN=Pdia6 PE=1 SV=3	0.0279779	0.0118468	0.0215536	0.0244379	0.0624852	0.042481	0.0313294	0.0384547		0.0353568	2.03633
Q8R071	Inositol-trisphosphate 3-kinase A	Itpka	sp|Q8R071|IP3KA_MOUSE Inositol-trisphosphate 3-kinase A OS=Mus musculus OX=10090 GN=Itpka PE=1 SV=1	0.00467885	0.00379715	0.00476252	0.00370978	0.00362519	0.00297238	0.00478172	0.00504088		0.82245	0.968838
Q9R1V6	Disintegrin and metalloproteinase domain-containing protein 22	Adam22	sp|Q9R1V6|ADA22_MOUSE Disintegrin and metalloproteinase domain-containing protein 22 OS=Mus musculus OX=10090 GN=Adam22 PE=1 SV=2	0.144311	0.11343	0.113328	0.137813	0.199022	0.179042	0.143233	0.158158		0.0271714	1.33519
O89029	Matrilin-4	Matn4	sp|O89029|MATN4_MOUSE Matrilin-4 OS=Mus musculus OX=10090 GN=Matn4 PE=1 SV=1	0.000733747	0.000698846	0.000786396	0.00121893	0.00163571	0.00225911	0.0015417	0.00235778		0.00847412	2.26716
Q9CQ69	Cytochrome b-c1 complex subunit 8	Uqcrq	sp|Q9CQ69|QCR8_MOUSE Cytochrome b-c1 complex subunit 8 OS=Mus musculus OX=10090 GN=Uqcrq PE=1 SV=3	0.369378	0.207229	0.230402	0.417146	0.601285	0.672525	0.593008	0.865015		0.00581101	2.23161
Q9Z2Q6;Q99719;P42209	Septin-5	Sept5;SEPT5	sp|Q9Z2Q6|SEPT5_MOUSE Septin-5 OS=Mus musculus OX=10090 GN=Sept5 PE=1 SV=2;sp|Q99719|SEPT5_HUMAN Septin-5 OS=Homo sapiens OX=9606 GN=SEPT5 PE=1 SV=1	0.21958	0.160556	0.187234	0.255572	0.429469	0.385234	0.262974	0.347404		0.0303176	1.73169
Q3U0M1	Trafficking protein particle complex subunit 9	Trappc9	sp|Q3U0M1|TPPC9_MOUSE Trafficking protein particle complex subunit 9 OS=Mus musculus OX=10090 GN=Trappc9 PE=1 SV=2	0.00528291	0.00415064	0.00371707	0.0022833	0.0040252	0.003418	0.00329542	0.00212942		0.0733859	0.833751
Q91YW3;Q13217;Q27968	DnaJ homolog subfamily C member 3	Dnajc3;DNAJC3	sp|Q91YW3|DNJC3_MOUSE DnaJ homolog subfamily C member 3 OS=Mus musculus OX=10090 GN=Dnajc3 PE=1 SV=1;sp|Q13217|DNJC3_HUMAN DnaJ homolog subfamily C member 3 OS=Homo sapiens OX=9606 GN=DNAJC3 PE=1 SV=1	0.00120725	0.000678533	0.000219509	0.000532058	0.00381829	0.00332659	0.00238323	0.000849694		0.039012	3.93494
Q6ZQ82	Rho GTPase-activating protein 26	Arhgap26	sp|Q6ZQ82|RHG26_MOUSE Rho GTPase-activating protein 26 OS=Mus musculus OX=10090 GN=Arhgap26 PE=1 SV=3	0.0107508	0.0101413	0.0087845	0.00994759	0.0113675	0.0105166	0.0116998	0.00957771		0.300679	1.08927
Q9CQC7	NADH dehydrogenase [ubiquinone] 1 beta subcomplex subunit 4	Ndufb4	sp|Q9CQC7|NDUB4_MOUSE NADH dehydrogenase [ubiquinone] 1 beta subcomplex subunit 4 OS=Mus musculus OX=10090 GN=Ndufb4 PE=1 SV=3	0.478489	0.325524	0.476784	0.576575	0.892118	0.882536	0.671771	0.795433		0.0272836	1.7454
P53702	Cytochrome c-type heme lyase	Hccs	sp|P53702|CCHL_MOUSE Cytochrome c-type heme lyase OS=Mus musculus OX=10090 GN=Hccs PE=1 SV=2	0.00207042	0	0	0	0.00309579	0.0026808	0.00197981	0.0022668		0.0109592	4.84114
Q9CQE3	28S ribosomal protein S17, mitochondrial	Mrps17	sp|Q9CQE3|RT17_MOUSE 28S ribosomal protein S17, mitochondrial OS=Mus musculus OX=10090 GN=Mrps17 PE=1 SV=1	0.00459063	0.00339675	0.00442045	0.00321062	0.00530473	0.00474767	0.00415969	0.00372622		0.179062	1.14853
Q60737	Casein kinase II subunit alpha	Csnk2a1	sp|Q60737|CSK21_MOUSE Casein kinase II subunit alpha OS=Mus musculus OX=10090 GN=Csnk2a1 PE=1 SV=2	0.0645832	0.0423024	0.0591808	0.0607782	0.0837458	0.0733533	0.067873	0.0752113		0.0307102	1.3233
Q9WTI7	Unconventional myosin-Ic	Myo1c	sp|Q9WTI7|MYO1C_MOUSE Unconventional myosin-Ic OS=Mus musculus OX=10090 GN=Myo1c PE=1 SV=2	0.000282767	0.000442857	0.000772782	0.000651953	0	0.000652867	0.000355014	0		0.21451	0.468704
Q8BXK8	Arf-GAP with GTPase, ANK repeat and PH domain-containing protein 1	Agap1	sp|Q8BXK8|AGAP1_MOUSE Arf-GAP with GTPase, ANK repeat and PH domain-containing protein 1 OS=Mus musculus OX=10090 GN=Agap1 PE=1 SV=1	0.00157425	0.00192002	0.00143159	0.0013624	0.00227485	0.00174292	0	0.000241494		0.370718	0.677337
Q9Z0N1;P81795;C9WPN6;P41091;Q9Z0N2;Q2VIR3	Eukaryotic translation initiation factor 2 subunit 3, X-linked;Eukaryotic translation initiation factor 2 subunit 3;Eukaryotic translation initiation factor 2 subunit 3, Y-linked;Putative eukaryotic translation initiation factor 2 subunit 3-like protein	Eif2s3x;Eif2s3;Eif2s3y;EIF2S3;EIF2S3L	sp|Q9Z0N1|IF2G_MOUSE Eukaryotic translation initiation factor 2 subunit 3, X-linked OS=Mus musculus OX=10090 GN=Eif2s3x PE=1 SV=2;sp|P81795|IF2G_RAT Eukaryotic translation initiation factor 2 subunit 3, X-linked OS=Rattus norvegicus OX=10116 GN=Eif2s3 PE=1	0.0125918	0.0111748	0.0121412	0.015838	0.0272047	0.0219735	0.0184047	0.0206611		0.0263543	1.70534
Q6ZWR6	Nesprin-1	Syne1	sp|Q6ZWR6|SYNE1_MOUSE Nesprin-1 OS=Mus musculus OX=10090 GN=Syne1 PE=1 SV=2	0.00919158	0.0120881	0.0121313	0.0104341	0.00689942	0.0121338	0.0110637	0.00930095		0.102286	0.898571
Q80TV8	CLIP-associating protein 1	Clasp1	sp|Q80TV8|CLAP1_MOUSE CLIP-associating protein 1 OS=Mus musculus OX=10090 GN=Clasp1 PE=1 SV=2	0.0314784	0.0317247	0.0294174	0.0368387	0.0383182	0.039554	0.03828	0.0275471		0.468782	1.11
Q7TMK9;O60506	Heterogeneous nuclear ribonucleoprotein Q	Syncrip;SYNCRIP	sp|Q7TMK9|HNRPQ_MOUSE Heterogeneous nuclear ribonucleoprotein Q OS=Mus musculus OX=10090 GN=Syncrip PE=1 SV=2;sp|O60506|HNRPQ_HUMAN Heterogeneous nuclear ribonucleoprotein Q OS=Homo sapiens OX=9606 GN=SYNCRIP PE=1 SV=2	0.0273326	0.0191617	0.0274527	0.0268565	0.0653634	0.0562664	0.0328689	0.0411117		0.0631443	1.94051
Q8K2K6	Arf-GAP domain and FG repeat-containing protein 1	Agfg1	sp|Q8K2K6|AGFG1_MOUSE Arf-GAP domain and FG repeat-containing protein 1 OS=Mus musculus OX=10090 GN=Agfg1 PE=1 SV=2	0.00272468	0.0011344	0.00181536	0.0028588	0.00437081	0.00479765	0.00371574	0.00429941		0.0238878	2.01373
P47753	F-actin-capping protein subunit alpha-1	Capza1	sp|P47753|CAZA1_MOUSE F-actin-capping protein subunit alpha-1 OS=Mus musculus OX=10090 GN=Capza1 PE=1 SV=4	0.00143551	0.00185109	0.00150355	0.00295679	0.00557704	0.00437336	0.00328804	0.00358131		0.0541525	2.17115
Q8R0X7	Sphingosine-1-phosphate lyase 1	Sgpl1	sp|Q8R0X7|SGPL1_MOUSE Sphingosine-1-phosphate lyase 1 OS=Mus musculus OX=10090 GN=Sgpl1 PE=1 SV=1	0.00247957	0.00144934	0.00227741	0.00258578	0.00175909	0.00334185	0.00138449	0.00228678		0.994331	0.997738
Q3UHC7	Disabled homolog 2-interacting protein	Dab2ip	sp|Q3UHC7|DAB2P_MOUSE Disabled homolog 2-interacting protein OS=Mus musculus OX=10090 GN=Dab2ip PE=1 SV=1	0.00334362	0.00333532	0.00356516	0.00363473	0.00423747	0.00429759	0.00416855	0.00327074		0.185422	1.15099
P12382	ATP-dependent 6-phosphofructokinase, liver type	Pfkl	sp|P12382|PFKAL_MOUSE ATP-dependent 6-phosphofructokinase, liver type OS=Mus musculus OX=10090 GN=Pfkl PE=1 SV=4	0.0192093	0.0194174	0.0155501	0.0235519	0.0304815	0.0233005	0.015379	0.0221625		0.319661	1.1749
O89112;O43813	LanC-like protein 1	Lancl1	sp|O89112|LANC1_MOUSE LanC-like protein 1 OS=Mus musculus OX=10090 GN=Lancl1 PE=1 SV=1	0.0250587	0.0177495	0.0224034	0.0266202	0.019587	0.0291372	0.0248695	0.0291023		0.487929	1.11831
Q9D6J6	NADH dehydrogenase [ubiquinone] flavoprotein 2, mitochondrial	Ndufv2	sp|Q9D6J6|NDUV2_MOUSE NADH dehydrogenase [ubiquinone] flavoprotein 2, mitochondrial OS=Mus musculus OX=10090 GN=Ndufv2 PE=1 SV=2	0.384675	0.224034	0.418198	0.262711	0.859164	0.581032	0.59465	0.608523		0.0117251	2.04973
Q9CR59	Growth arrest and DNA damage-inducible proteins-interacting protein 1	Gadd45gip1	sp|Q9CR59|G45IP_MOUSE Growth arrest and DNA damage-inducible proteins-interacting protein 1 OS=Mus musculus OX=10090 GN=Gadd45gip1 PE=1 SV=1	0.00607818	0.0048208	0.00561485	0.00474686	0.0134076	0.00934763	0.0100276	0.00884501		0.00656701	1.95797
Q8BG67	Protein EFR3 homolog A	Efr3a	sp|Q8BG67|EFR3A_MOUSE Protein EFR3 homolog A OS=Mus musculus OX=10090 GN=Efr3a PE=1 SV=1	0.00286743	0.00282234	0.00294775	0.00287956	0.00412048	0.00298875	0.00347005	0.00285982		0.185789	1.16688
P56387	Dynein light chain Tctex-type 3	Dynlt3	sp|P56387|DYLT3_MOUSE Dynein light chain Tctex-type 3 OS=Mus musculus OX=10090 GN=Dynlt3 PE=1 SV=1	0.0017232	0.0013185	0.00102248	0.00193711	0.00334668	0.00298776	0.00266699	0.00261072		0.0103615	1.93495
Q61753	D-3-phosphoglycerate dehydrogenase	Phgdh	sp|Q61753|SERA_MOUSE D-3-phosphoglycerate dehydrogenase OS=Mus musculus OX=10090 GN=Phgdh PE=1 SV=3	0.0054462	0.00484676	0.00467932	0.00491654	0.00697384	0.00337732	0.00606631	0.00426253		0.808212	1.03978
Q8C0T5	Signal-induced proliferation-associated 1-like protein 1	Sipa1l1	sp|Q8C0T5|SI1L1_MOUSE Signal-induced proliferation-associated 1-like protein 1 OS=Mus musculus OX=10090 GN=Sipa1l1 PE=1 SV=2	0.0326474	0.0396174	0.0321491	0.0293681	0.031065	0.0307495	0.0325899	0.0333682		0.618309	0.95508
Q9Z2U1;Q42134;O81149	Proteasome subunit alpha type-5;Proteasome subunit alpha type-5-B;Proteasome subunit alpha type-5-A	Psma5;PAE2;PAE1	sp|Q9Z2U1|PSA5_MOUSE Proteasome subunit alpha type-5 OS=Mus musculus OX=10090 GN=Psma5 PE=1 SV=1;sp|Q42134|PSA5B_ARATH Proteasome subunit alpha type-5-B OS=Arabidopsis thaliana OX=3702 GN=PAE2 PE=1 SV=2;sp|O81149|PSA5A_ARATH Proteasome subunit alpha type-5	0.0025289	0.00157893	0.00375177	0	0	0.000931017	0	0		0.137652	0.118456
Q7TPD3	Roundabout homolog 2	Robo2	sp|Q7TPD3|ROBO2_MOUSE Roundabout homolog 2 OS=Mus musculus OX=10090 GN=Robo2 PE=1 SV=2	0.00277791	0.00357893	0.00371047	0.00327292	0.00374979	0.00400637	0.00333908	0.00276593		0.733208	1.03905
P18872;P18064	Guanine nucleotide-binding protein G(o) subunit alpha	Gnao1	sp|P18872|GNAO_MOUSE Guanine nucleotide-binding protein G(o) subunit alpha OS=Mus musculus OX=10090 GN=Gnao1 PE=1 SV=3	1.29275	1.1816	1.32246	1.48868	1.87354	1.70361	1.57889	1.72081		0.0212408	1.30108
E9Q3L2		Pi4ka	sp|E9Q3L2|PI4KA_MOUSE Phosphatidylinositol 4-kinase alpha OS=Mus musculus OX=10090 GN=Pi4ka PE=1 SV=2	0.0242471	0.0258864	0.0284907	0.0245615	0.0342814	0.0260489	0.0302642	0.0211436		0.507164	1.08289
P12970	60S ribosomal protein L7a	Rpl7a	sp|P12970|RL7A_MOUSE 60S ribosomal protein L7a OS=Mus musculus OX=10090 GN=Rpl7a PE=1 SV=2	0.237745	0.178081	0.190221	0.23006	0.345915	0.29766	0.247399	0.262931		0.0308662	1.38009
P07901	Heat shock protein HSP 90-alpha	Hsp90aa1	sp|P07901|HS90A_MOUSE Heat shock protein HSP 90-alpha OS=Mus musculus OX=10090 GN=Hsp90aa1 PE=1 SV=4	0.0330472	0.0292165	0.0301518	0.0397271	0.0369228	0.0495442	0.0260266	0.0407259		0.392249	1.1595
Q1RLL3	Copine-9	Cpne9	sp|Q1RLL3|CPNE9_MOUSE Copine-9 OS=Mus musculus OX=10090 GN=Cpne9 PE=1 SV=1	0.00024635	0.000252269	0.000212372	0.000373341	0.000226653	0.000333106	0.000245199	0.000299613		0.88898	1.01867
Q91VN4	MICOS complex subunit Mic25	Chchd6	sp|Q91VN4|MIC25_MOUSE MICOS complex subunit Mic25 OS=Mus musculus OX=10090 GN=Chchd6 PE=1 SV=2	0.218189	0.124899	0.215418	0.158548	0.415262	0.33225	0.294682	0.313489		0.0119077	1.89063
Q9Z0X1	Apoptosis-inducing factor 1, mitochondrial	Aifm1	sp|Q9Z0X1|AIFM1_MOUSE Apoptosis-inducing factor 1, mitochondrial OS=Mus musculus OX=10090 GN=Aifm1 PE=1 SV=1	0.0284125	0.0161536	0.0238545	0.0302324	0.0630434	0.0372347	0.0386493	0.0463119		0.0174774	1.87769
P80313;Q9SF16	T-complex protein 1 subunit eta	Cct7	sp|P80313|TCPH_MOUSE T-complex protein 1 subunit eta OS=Mus musculus OX=10090 GN=Cct7 PE=1 SV=1	0.0303322	0.024454	0.0300937	0.0364916	0.0592603	0.0579655	0.0397768	0.052806		0.0277968	1.72865
O54991	Contactin-associated protein 1	Cntnap1	sp|O54991|CNTP1_MOUSE Contactin-associated protein 1 OS=Mus musculus OX=10090 GN=Cntnap1 PE=1 SV=2	0.288808	0.247837	0.319963	0.292979	0.470204	0.420581	0.276826	0.304131		0.251567	1.28024
Q9CQ91	NADH dehydrogenase [ubiquinone] 1 alpha subcomplex subunit 3	Ndufa3	sp|Q9CQ91|NDUA3_MOUSE NADH dehydrogenase [ubiquinone] 1 alpha subcomplex subunit 3 OS=Mus musculus OX=10090 GN=Ndufa3 PE=1 SV=1	0.00291143	0.00664565	0.00527484	0.00370958	0.0210129	0.0100048	0.017292	0.0348327		0.0697191	4.48412
Q9WV18	Gamma-aminobutyric acid type B receptor subunit 1	Gabbr1	sp|Q9WV18|GABR1_MOUSE Gamma-aminobutyric acid type B receptor subunit 1 OS=Mus musculus OX=10090 GN=Gabbr1 PE=1 SV=1	0.0111186	0.0108373	0.013888	0.0125027	0.0157947	0.0152637	0.0139946	0.0129634		0.145243	1.20001
A2APV2;Q6ZPF4	Formin-like protein 2;Formin-like protein 3	Fmnl2;Fmnl3	sp|A2APV2|FMNL2_MOUSE Formin-like protein 2 OS=Mus musculus OX=10090 GN=Fmnl2 PE=1 SV=2;sp|Q6ZPF4|FMNL3_MOUSE Formin-like protein 3 OS=Mus musculus OX=10090 GN=Fmnl3 PE=1 SV=2	0.00905382	0.00601654	0.0095415	0.00952882	0.014832	0.0078282	0.00942442	0.00769217		0.452412	1.16508
Q62167;O00571;P16381	ATP-dependent RNA helicase DDX3X;Putative ATP-dependent RNA helicase Pl10	Ddx3x;DDX3X;D1Pas1	sp|Q62167|DDX3X_MOUSE ATP-dependent RNA helicase DDX3X OS=Mus musculus OX=10090 GN=Ddx3x PE=1 SV=3;sp|O00571|DDX3X_HUMAN ATP-dependent RNA helicase DDX3X OS=Homo sapiens OX=9606 GN=DDX3X PE=1 SV=3;sp|P16381|DDX3L_MOUSE Putative ATP-dependent RNA helicase P	0.0714452	0.0583811	0.0573028	0.0713616	0.117334	0.0842451	0.0642935	0.0653118		0.206902	1.28122
P97315	Cysteine and glycine-rich protein 1	Csrp1	sp|P97315|CSRP1_MOUSE Cysteine and glycine-rich protein 1 OS=Mus musculus OX=10090 GN=Csrp1 PE=1 SV=3	0.0369291	0.0314151	0.0360055	0.0423366	0.0447229	0.0508961	0.0332611	0.0522328		0.15549	1.2347
Q9DCS9	NADH dehydrogenase [ubiquinone] 1 beta subcomplex subunit 10	Ndufb10	sp|Q9DCS9|NDUBA_MOUSE NADH dehydrogenase [ubiquinone] 1 beta subcomplex subunit 10 OS=Mus musculus OX=10090 GN=Ndufb10 PE=1 SV=3	0.39103	0.228523	0.427908	0.392712	0.944072	0.732181	0.621746	0.528076		0.0470009	1.96231
Q9DCJ5	NADH dehydrogenase [ubiquinone] 1 alpha subcomplex subunit 8	Ndufa8	sp|Q9DCJ5|NDUA8_MOUSE NADH dehydrogenase [ubiquinone] 1 alpha subcomplex subunit 8 OS=Mus musculus OX=10090 GN=Ndufa8 PE=1 SV=3	0.768839	0.537243	0.802563	0.955325	1.60512	1.52575	1.01676	1.29331		0.0508379	1.77578
Q99JY0	Trifunctional enzyme subunit beta, mitochondrial;3-ketoacyl-CoA thiolase	Hadhb	sp|Q99JY0|ECHB_MOUSE Trifunctional enzyme subunit beta, mitochondrial OS=Mus musculus OX=10090 GN=Hadhb PE=1 SV=1	0.101005	0.0774736	0.107679	0.121151	0.233292	0.176475	0.160629	0.149431		0.0437277	1.76728
Q9DCZ4	Apolipoprotein O	Apoo	sp|Q9DCZ4|MIC26_MOUSE MICOS complex subunit Mic26 OS=Mus musculus OX=10090 GN=Apoo PE=1 SV=2	0.0157653	0.00722948	0.0100365	0.0156205	0.0354429	0.0222835	0.0167422	0.0270507		0.0171363	2.08665
Q9WV31	Activity-regulated cytoskeleton-associated protein	Arc	sp|Q9WV31|ARC_MOUSE Activity-regulated cytoskeleton-associated protein OS=Mus musculus OX=10090 GN=Arc PE=1 SV=1	0.00417355	0.00511056	0.00358616	0.00547691	0.00368636	0.00401146	0.0047484	0.00492055		0.650458	0.946564
O35658;Q07021	Complement component 1 Q subcomponent-binding protein, mitochondrial	C1qbp	sp|O35658|C1QBP_MOUSE Complement component 1 Q subcomponent-binding protein, mitochondrial OS=Mus musculus OX=10090 GN=C1qbp PE=1 SV=1	0.0166355	0.00788839	0.0124872	0.0110689	0.0279182	0.0224001	0.0191187	0.0218474		0.00684594	1.89859
Q8R307	Vacuolar protein sorting-associated protein 18 homolog	Vps18	sp|Q8R307|VPS18_MOUSE Vacuolar protein sorting-associated protein 18 homolog OS=Mus musculus OX=10090 GN=Vps18 PE=1 SV=2	0.00463778	0.00369987	0.00280521	0.00519243	0.00703332	0.00382046	0.00320269	0.00396441		0.612414	1.10319
Q9CZX9	ER membrane protein complex subunit 4	Emc4	sp|Q9CZX9|EMC4_MOUSE ER membrane protein complex subunit 4 OS=Mus musculus OX=10090 GN=Emc4 PE=1 SV=1	0.00333906	0.00328937	0.00295593	0.00503233	0.00880927	0.00674646	0.00550878	0.00661094		0.0291918	1.89341
B2RSH2;P20612;Q3V3I2;P50149	Guanine nucleotide-binding protein G(i) subunit alpha-1	Gnai1	sp|B2RSH2|GNAI1_MOUSE Guanine nucleotide-binding protein G(i) subunit alpha-1 OS=Mus musculus OX=10090 GN=Gnai1 PE=1 SV=1	0.0667203	0.0686897	0.0751715	0.0828241	0.103163	0.0873358	0.0850977	0.0915788		0.0632789	1.25143
P63141;P16389	Potassium voltage-gated channel subfamily A member 2	Kcna2;KCNA2	sp|P63141|KCNA2_MOUSE Potassium voltage-gated channel subfamily A member 2 OS=Mus musculus OX=10090 GN=Kcna2 PE=1 SV=1;sp|P16389|KCNA2_HUMAN Potassium voltage-gated channel subfamily A member 2 OS=Homo sapiens OX=9606 GN=KCNA2 PE=1 SV=2	0.0700665	0.0529571	0.0545475	0.0662721	0.110382	0.0800953	0.0664221	0.073481		0.0641341	1.35489
P58281;P58682	Dynamin-like 120 kDa protein, mitochondrial;Dynamin-like 120 kDa protein, form S1	Opa1	sp|P58281|OPA1_MOUSE Dynamin-like 120 kDa protein, mitochondrial OS=Mus musculus OX=10090 GN=Opa1 PE=1 SV=1	0.268698	0.18184	0.208084	0.298823	0.390652	0.334867	0.243591	0.30241		0.112198	1.32804
Q9CQN6	Transmembrane protein 14C	Tmem14c	sp|Q9CQN6|TM14C_MOUSE Transmembrane protein 14C OS=Mus musculus OX=10090 GN=Tmem14c PE=1 SV=1	0	0	0.000600611	0	0.00251212	0.00186757	0	0.00255478		0.123476	11.5457
Q5KU39	Vacuolar protein sorting-associated protein 41 homolog	Vps41	sp|Q5KU39|VPS41_MOUSE Vacuolar protein sorting-associated protein 41 homolog OS=Mus musculus OX=10090 GN=Vps41 PE=1 SV=1	0.00362055	0.00296924	0.00306802	0.00284485	0.00485426	0.00381153	0.00350222	0.00311906		0.0481773	1.22271
Q62095;Q8LA13;Q84W89;Q9M2F9;Q8W4R3;Q8H136;Q61496	ATP-dependent RNA helicase DDX3Y	Ddx3y	sp|Q62095|DDX3Y_MOUSE ATP-dependent RNA helicase DDX3Y OS=Mus musculus OX=10090 GN=Ddx3y PE=1 SV=2	0.0082453	0.00246501	0.00525296	0.00788263	0.00394486	0.00763509	0.00307057	0.00320312		0.55961	0.74871
Q922S4	cGMP-dependent 3,5-cyclic phosphodiesterase	Pde2a	sp|Q922S4|PDE2A_MOUSE cGMP-dependent 3,5-cyclic phosphodiesterase OS=Mus musculus OX=10090 GN=Pde2a PE=1 SV=4	0.0529073	0.0539396	0.0590507	0.0635647	0.0964876	0.071473	0.0622501	0.0522713		0.339486	1.23106
P17182;P06733;P21550	Alpha-enolase	Eno1	sp|P17182|ENOA_MOUSE Alpha-enolase OS=Mus musculus OX=10090 GN=Eno1 PE=1 SV=3	0.0313839	0.0197366	0.0272792	0.0387748	0.0911936	0.0701026	0.03484	0.0567262		0.0736255	2.158
Q96MT3;Q3U5C7	Prickle-like protein 1	PRICKLE1;Prickle1	sp|Q96MT3|PRIC1_HUMAN Prickle-like protein 1 OS=Homo sapiens OX=9606 GN=PRICKLE1 PE=1 SV=2;sp|Q3U5C7|PRIC1_MOUSE Prickle-like protein 1 OS=Mus musculus OX=10090 GN=Prickle1 PE=1 SV=1	0.00108861	0.000913632	0.000885726	0.000979185	0.00014127	0.00124385	0.00107202	0.000154716		0.414934	0.675393
Q9JLB0	MAGUK p55 subfamily member 6	Mpp6	sp|Q9JLB0|MPP6_MOUSE MAGUK p55 subfamily member 6 OS=Mus musculus OX=10090 GN=Mpp6 PE=1 SV=1	0.00478217	0.00244914	0.00491887	0.00491743	0.0102624	0.00719344	0.00689496	0.0074841		0.0219973	1.86523
B2RWJ3	Transmembrane protein 240	Tmem240	sp|B2RWJ3|TM240_MOUSE Transmembrane protein 240 OS=Mus musculus OX=10090 GN=Tmem240 PE=1 SV=1	0.000698449	0.00089429	0.000827543	0.00117473	0.00111318	0.00101558	0.000915231	0.000931171		0.531197	1.10574
Q8C8N2	Protein SCAI	Scai	sp|Q8C8N2|SCAI_MOUSE Protein SCAI OS=Mus musculus OX=10090 GN=Scai PE=1 SV=2	0.0599876	0.062662	0.065207	0.0570751	0.0646614	0.0531335	0.0739094	0.0646234		0.547255	1.04653
P55937	Golgin subfamily A member 3	Golga3	sp|P55937|GOGA3_MOUSE Golgin subfamily A member 3 OS=Mus musculus OX=10090 GN=Golga3 PE=1 SV=3	0.00466755	0.00247039	0.00382719	0.00358796	0.00290776	0.00306379	0.00362432	0.00493008		0.992491	0.998136
P60755	MAM domain-containing glycosylphosphatidylinositol anchor protein 2	Mdga2	sp|P60755|MDGA2_MOUSE MAM domain-containing glycosylphosphatidylinositol anchor protein 2 OS=Mus musculus OX=10090 GN=Mdga2 PE=1 SV=1	0.00256671	0.00217468	0.0014511	0.00151172	0.00486187	0.00490717	0.0032516	0.00405139		0.00136702	2.21594
Q9QYB8;Q05764	Beta-adducin	Add2	sp|Q9QYB8|ADDB_MOUSE Beta-adducin OS=Mus musculus OX=10090 GN=Add2 PE=1 SV=4;sp|Q05764|ADDB_RAT Beta-adducin OS=Rattus norvegicus OX=10116 GN=Add2 PE=1 SV=4	0.079022	0.0704345	0.0861563	0.0787561	0.113353	0.112878	0.0862038	0.072602		0.241692	1.22479
O08539	Myc box-dependent-interacting protein 1	Bin1	sp|O08539|BIN1_MOUSE Myc box-dependent-interacting protein 1 OS=Mus musculus OX=10090 GN=Bin1 PE=1 SV=1	0.0280246	0.0225466	0.0313555	0.0320647	0.0588149	0.0549182	0.0389972	0.0446676		0.0451338	1.73169
Q9CWQ3	Mitochondrial inner membrane protease ATP23 homolog	Xrcc6bp1	sp|Q9CWQ3|ATP23_MOUSE Mitochondrial inner membrane protease ATP23 homolog OS=Mus musculus OX=10090 GN=Atp23 PE=1 SV=1	0.000451425	0	0.000577396	0.000424424	0.00125416	0.000833807	0.000824142	0.000930433		0.0228478	2.64411
B1AZP2	Disks large-associated protein 4	Dlgap4	sp|B1AZP2|DLGP4_MOUSE Disks large-associated protein 4 OS=Mus musculus OX=10090 GN=Dlgap4 PE=1 SV=1	0.0322813	0.0336916	0.0401479	0.032126	0.0427073	0.037174	0.0405088	0.0334819		0.183573	1.11302
Q6PFE7	Tomoregulin-1	Tmeff1	sp|Q6PFE7|TEFF1_MOUSE Tomoregulin-1 OS=Mus musculus OX=10090 GN=Tmeff1 PE=2 SV=1	0.000429751	0.000448904	0.000400217	0.000459873	0.000605683	0.000534311	0.000492926	0.000393552		0.249173	1.16548
A2AQ25	Sickle tail protein	Skt	sp|A2AQ25|SKT_MOUSE Sickle tail protein OS=Mus musculus OX=10090 GN=Skt PE=1 SV=1	0.0960247	0.0740454	0.110479	0.0895827	0.135116	0.11443	0.107948	0.0942911		0.167436	1.22061
Q8VHI6;Q9UPY6	Wiskott-Aldrich syndrome protein family member 3	Wasf3	sp|Q8VHI6|WASF3_MOUSE Wiskott-Aldrich syndrome protein family member 3 OS=Mus musculus OX=10090 GN=Wasf3 PE=1 SV=1	0.00711095	0.00512459	0.0068471	0.00640423	0.013409	0.0129705	0.00818349	0.0110215		0.0367139	1.78855
Q9ESM3	Hyaluronan and proteoglycan link protein 2	Hapln2	sp|Q9ESM3|HPLN2_MOUSE Hyaluronan and proteoglycan link protein 2 OS=Mus musculus OX=10090 GN=Hapln2 PE=1 SV=1	0.00530399	0.00350144	0.00489748	0.00470266	0.0076394	0.00524067	0.00557935	0.004659		0.113496	1.25606
Q9JK45	Potassium voltage-gated channel subfamily KQT member 5	Kcnq5	sp|Q9JK45|KCNQ5_MOUSE Potassium voltage-gated channel subfamily KQT member 5 OS=Mus musculus OX=10090 GN=Kcnq5 PE=1 SV=2	0.000289535	0.000214949	0.000169016	9.95353e-05	0.00020515	0.000191804	0.000105149	0.000104908		0.131545	0.785231
Q9DC53	Copine-8	Cpne8	sp|Q9DC53|CPNE8_MOUSE Copine-8 OS=Mus musculus OX=10090 GN=Cpne8 PE=2 SV=3	0.000714495	0.00067388	0.000819825	0.000793513	0	0.000822992	0.000926637	0		0.307563	0.582877
Q9R1V7;O75077	Disintegrin and metalloproteinase domain-containing protein 23	Adam23;ADAM23	sp|Q9R1V7|ADA23_MOUSE Disintegrin and metalloproteinase domain-containing protein 23 OS=Mus musculus OX=10090 GN=Adam23 PE=1 SV=1;sp|O75077|ADA23_HUMAN Disintegrin and metalloproteinase domain-containing protein 23 OS=Homo sapiens OX=9606 GN=ADAM23 PE=1 SV	0.0733551	0.0539415	0.0624221	0.0806309	0.121808	0.0965062	0.0754784	0.0916741		0.0598236	1.42581
Q68FH0	Plakophilin-4	Pkp4	sp|Q68FH0|PKP4_MOUSE Plakophilin-4 OS=Mus musculus OX=10090 GN=Pkp4 PE=1 SV=1	0.0461866	0.0535609	0.0576528	0.0507555	0.0595281	0.054091	0.0607517	0.0520285		0.222939	1.08764
P09671	Superoxide dismutase [Mn], mitochondrial	Sod2	sp|P09671|SODM_MOUSE Superoxide dismutase [Mn], mitochondrial OS=Mus musculus OX=10090 GN=Sod2 PE=1 SV=3	0.0208748	0.0136147	0.0196678	0.0211905	0.0342617	0.0407868	0.0288249	0.0448413		0.0226802	1.97371
Q9QXX4	Calcium-binding mitochondrial carrier protein Aralar2	SLC25A13;Slc25a13	sp|Q9QXX4|CMC2_MOUSE Calcium-binding mitochondrial carrier protein Aralar2 OS=Mus musculus OX=10090 GN=Slc25a13 PE=1 SV=1	0.0512288	0.0221073	0.0312017	0.0507485	0.110456	0.0731858	0.0543197	0.0783032		0.0196979	2.03665
Q3TES0	IQ motif and SEC7 domain-containing protein 3	Iqsec3	sp|Q3TES0|IQEC3_MOUSE IQ motif and SEC7 domain-containing protein 3 OS=Mus musculus OX=10090 GN=Iqsec3 PE=1 SV=1	0.00238386	0.00228869	0.00267656	0.00224731	0.00375233	0.00277568	0.00270015	0.00200848		0.329351	1.17092
P62069;Q9D9M2	Ubiquitin carboxyl-terminal hydrolase 46;Ubiquitin carboxyl-terminal hydrolase 12	Usp46;Usp12	sp|P62069|UBP46_MOUSE Ubiquitin carboxyl-terminal hydrolase 46 OS=Mus musculus OX=10090 GN=Usp46 PE=1 SV=1;sp|Q9D9M2|UBP12_MOUSE Ubiquitin carboxyl-terminal hydrolase 12 OS=Mus musculus OX=10090 GN=Usp12 PE=2 SV=2	0.00231281	0.00239944	0.0023469	0.00222812	0.00170652	0.00234767	0.00265649	0.00267065		0.926449	1.01013
O70443	Guanine nucleotide-binding protein G(z) subunit alpha	Gnaz	sp|O70443|GNAZ_MOUSE Guanine nucleotide-binding protein G(z) subunit alpha OS=Mus musculus OX=10090 GN=Gnaz PE=1 SV=4	0.134783	0.129389	0.140388	0.151686	0.203315	0.175669	0.169161	0.16701		0.0408392	1.28568
P56528	ADP-ribosyl cyclase/cyclic ADP-ribose hydrolase 1	Cd38	sp|P56528|CD38_MOUSE ADP-ribosyl cyclase/cyclic ADP-ribose hydrolase 1 OS=Mus musculus OX=10090 GN=Cd38 PE=1 SV=2	0.000741026	0	0.000475335	0	0.00161118	0.00126158	0.000795109	0.000766727		0.02532	3.64579
Q62277;P08247	Synaptophysin	Syp;SYP	sp|Q62277|SYPH_MOUSE Synaptophysin OS=Mus musculus OX=10090 GN=Syp PE=1 SV=2;sp|P08247|SYPH_HUMAN Synaptophysin OS=Homo sapiens OX=9606 GN=SYP PE=1 SV=3	0.0395713	0.0334916	0.0353036	0.0409186	0.054375	0.0585273	0.0379796	0.041651		0.152689	1.2897
O35387	HCLS1-associated protein X-1	Hax1	sp|O35387|HAX1_MOUSE HCLS1-associated protein X-1 OS=Mus musculus OX=10090 GN=Hax1 PE=1 SV=1	0.00091176	0.000576476	0.00115132	0.00107466	0.00244196	0.00152625	0.00168029	0.00163721		0.0312847	1.96158
B9EJA2;Q8W4P9;Q2QL82	Cortactin-binding protein 2	Cttnbp2	sp|B9EJA2|CTTB2_MOUSE Cortactin-binding protein 2 OS=Mus musculus OX=10090 GN=Cttnbp2 PE=1 SV=2	0.00922396	0.00785166	0.00935223	0.00775556	0.014607	0.0111322	0.00796045	0.00661032		0.427538	1.17923
Q6A4J8	Ubiquitin carboxyl-terminal hydrolase 7	Usp7	sp|Q6A4J8|UBP7_MOUSE Ubiquitin carboxyl-terminal hydrolase 7 OS=Mus musculus OX=10090 GN=Usp7 PE=1 SV=1	0.000534929	0.000259546	0.00034168	0.000470642	0.000525934	0.000526175	0.00028431	0.000465685		0.554344	1.12155
P97351	40S ribosomal protein S3a	Rps3a	sp|P97351|RS3A_MOUSE 40S ribosomal protein S3a OS=Mus musculus OX=10090 GN=Rps3a PE=1 SV=3	0.0595433	0.0482186	0.05236	0.0644458	0.0856458	0.0883776	0.0564779	0.0671005		0.137223	1.32522
P97379	Ras GTPase-activating protein-binding protein 2	G3bp2	sp|P97379|G3BP2_MOUSE Ras GTPase-activating protein-binding protein 2 OS=Mus musculus OX=10090 GN=G3bp2 PE=1 SV=2	0.0240298	0.0122342	0.0202948	0.0174824	0.0570982	0.054246	0.0271196	0.0300673		0.0657534	2.27618
Q9D1H6	NADH dehydrogenase [ubiquinone] 1 alpha subcomplex assembly factor 4	Ndufaf4	sp|Q9D1H6|NDUF4_MOUSE NADH dehydrogenase [ubiquinone] 1 alpha subcomplex assembly factor 4 OS=Mus musculus OX=10090 GN=Ndufaf4 PE=1 SV=1	0.00354298	0.00133974	0.00259385	0.00360239	0.00670491	0.00540091	0.003968	0.00647678		0.0142986	2.03544
P50171;Q92506	Estradiol 17-beta-dehydrogenase 8	Hsd17b8	sp|P50171|DHB8_MOUSE Estradiol 17-beta-dehydrogenase 8 OS=Mus musculus OX=10090 GN=Hsd17b8 PE=1 SV=2	0.00532734	0.00341973	0.00730392	0.00735103	0.014781	0.00936053	0.010304	0.0134641		0.0188126	2.04724
Q3TY86	Apoptosis-inducing factor 3	Aifm3	sp|Q3TY86|AIFM3_MOUSE Apoptosis-inducing factor 3 OS=Mus musculus OX=10090 GN=Aifm3 PE=1 SV=1	0.0120138	0.0122428	0.0126587	0.0145011	0.0195865	0.0168922	0.0148365	0.0149642		0.0956183	1.28907
Q80VD1	Protein FAM98B	Fam98b	sp|Q80VD1|FA98B_MOUSE Protein FAM98B OS=Mus musculus OX=10090 GN=Fam98b PE=1 SV=1	0.00304224	0.0021444	0.00206713	0.00278641	0.00167836	0.00328641	0.00273987	0.00261425		0.907169	1.02776
Q922B2	Aspartate--tRNA ligase, cytoplasmic	Dars	sp|Q922B2|SYDC_MOUSE Aspartate--tRNA ligase, cytoplasmic OS=Mus musculus OX=10090 GN=Dars PE=1 SV=2	0.0171668	0.0138031	0.0134671	0.0164847	0.0245955	0.0217428	0.0165994	0.0150115		0.147577	1.2795
Q9QZ88	Vacuolar protein sorting-associated protein 29	Vps29	sp|Q9QZ88|VPS29_MOUSE Vacuolar protein sorting-associated protein 29 OS=Mus musculus OX=10090 GN=Vps29 PE=1 SV=1	0.000683162	0.00045623	0.000457029	0.000654059	0.00109494	0.00106289	0.000805794	0.00104049		0.00469732	1.77923
Q8K370	Acyl-CoA dehydrogenase family member 10	Acad10	sp|Q8K370|ACD10_MOUSE Acyl-CoA dehydrogenase family member 10 OS=Mus musculus OX=10090 GN=Acad10 PE=1 SV=1	0.00342684	0.00221679	0.00318454	0.00346139	0.00732988	0.00471344	0.00486608	0.0048826		0.0237949	1.77321
Q8BI84	Melanoma inhibitory activity protein 3	Mia3	sp|Q8BI84|TGO1_MOUSE Transport and Golgi organization protein 1 homolog OS=Mus musculus OX=10090 GN=Mia3 PE=1 SV=2	0.00210269	0.00173726	0.00216729	0.00243746	0.00417376	0.00244329	0.00186345	0.0020469		0.430942	1.24663
O35526	Syntaxin-1A	Stx1a	sp|O35526|STX1A_MOUSE Syntaxin-1A OS=Mus musculus OX=10090 GN=Stx1a PE=1 SV=3	0.0931055	0.0722371	0.073056	0.0994561	0.0886114	0.12148	0.0722518	0.113428		0.322553	1.17142
Q9QYS2	Metabotropic glutamate receptor 3	Grm3	sp|Q9QYS2|GRM3_MOUSE Metabotropic glutamate receptor 3 OS=Mus musculus OX=10090 GN=Grm3 PE=1 SV=1	0.0545044	0.0499029	0.0537185	0.0563641	0.0873964	0.0760719	0.0607107	0.0637981		0.0684852	1.34261
Q00493	Carboxypeptidase E	Cpe	sp|Q00493|CBPE_MOUSE Carboxypeptidase E OS=Mus musculus OX=10090 GN=Cpe PE=1 SV=2	0.000921375	0.000758902	0.000771185	0.00108474	0	0.00134555	0.000653882	0.000732735		0.565431	0.772626
P56391	Cytochrome c oxidase subunit 6B1	Cox6b1	sp|P56391|CX6B1_MOUSE Cytochrome c oxidase subunit 6B1 OS=Mus musculus OX=10090 GN=Cox6b1 PE=1 SV=2	0.293631	0.142857	0.118927	0.170642	0.338981	0.551576	0.593698	1.03561		0.0756198	3.47061
Q9CPQ1;P11951	Cytochrome c oxidase subunit 6C	Cox6c	sp|Q9CPQ1|COX6C_MOUSE Cytochrome c oxidase subunit 6C OS=Mus musculus OX=10090 GN=Cox6c PE=1 SV=3	0.504378	0.302346	0.301479	0.468625	0.732424	0.892582	0.768882	1.25746		0.0214982	2.31563
Q9DC69	NADH dehydrogenase [ubiquinone] 1 alpha subcomplex subunit 9, mitochondrial	Ndufa9	sp|Q9DC69|NDUA9_MOUSE NADH dehydrogenase [ubiquinone] 1 alpha subcomplex subunit 9, mitochondrial OS=Mus musculus OX=10090 GN=Ndufa9 PE=1 SV=2	0.849442	0.632369	0.758626	1.13082	1.80529	1.55118	1.12273	1.44594		0.0345035	1.75755
Q7TNF0	Double C2-like domain-containing protein alpha	Doc2a	sp|Q7TNF0|DOC2A_MOUSE Double C2-like domain-containing protein alpha OS=Mus musculus OX=10090 GN=Doc2a PE=2 SV=1	0.00395289	0.00235734	0.00269272	0.00321912	0.000728026	0.00385147	0.00139516	0.00410548		0.653598	0.824748
Q9CPU2	NADH dehydrogenase [ubiquinone] 1 beta subcomplex subunit 2, mitochondrial	Ndufb2	sp|Q9CPU2|NDUB2_MOUSE NADH dehydrogenase [ubiquinone] 1 beta subcomplex subunit 2, mitochondrial OS=Mus musculus OX=10090 GN=Ndufb2 PE=1 SV=1	0.0467841	0.0306643	0.0248196	0.0523504	0.0800445	0.0773741	0.0724471	0.112478		0.00336214	2.21412
Q8CBY8	Dynactin subunit 4	Dctn4	sp|Q8CBY8|DCTN4_MOUSE Dynactin subunit 4 OS=Mus musculus OX=10090 GN=Dctn4 PE=1 SV=1	0.00489885	0.00353644	0.0048126	0.00447503	0.00860067	0.00479418	0.00402889	0.00326889		0.555975	1.16756
P04627	Serine/threonine-protein kinase A-Raf	Araf	sp|P04627|ARAF_MOUSE Serine/threonine-protein kinase A-Raf OS=Mus musculus OX=10090 GN=Araf PE=1 SV=2	0.00120366	0.000940223	0.00098679	0.00121181	0.00180188	0.00115905	0.0013549	0.00113721		0.143524	1.25574
Q8K386	Ras-related protein Rab-15	Rab15	sp|Q8K386|RAB15_MOUSE Ras-related protein Rab-15 OS=Mus musculus OX=10090 GN=Rab15 PE=1 SV=1	0.00157012	0.00115968	0.00114284	0.00131959	0.00108953	0.00177219	0.00126466	0.00162016		0.589248	1.10676
Q91Z69;Q91Z67	SLIT-ROBO Rho GTPase-activating protein 1;SLIT-ROBO Rho GTPase-activating protein 2	Srgap1;Srgap2	sp|Q91Z69|SRGP1_MOUSE SLIT-ROBO Rho GTPase-activating protein 1 OS=Mus musculus OX=10090 GN=Srgap1 PE=1 SV=2;sp|Q91Z67|SRGP2_MOUSE SLIT-ROBO Rho GTPase-activating protein 2 OS=Mus musculus OX=10090 GN=Srgap2 PE=1 SV=2	0.00103255	0.000635118	0.000721776	0.000657955	0.00102365	0.000935346	0	0.000739835		0.720028	0.885618
Q7TQD2	Tubulin polymerization-promoting protein	Tppp	sp|Q7TQD2|TPPP_MOUSE Tubulin polymerization-promoting protein OS=Mus musculus OX=10090 GN=Tppp PE=1 SV=1	0.050188	0.0324957	0.0359099	0.0356482	0.0787112	0.0836734	0.0542639	0.0784876		0.0170565	1.91346
Q9JM52;Q8N4C8	Misshapen-like kinase 1	Mink1;MINK1	sp|Q9JM52|MINK1_MOUSE Misshapen-like kinase 1 OS=Mus musculus OX=10090 GN=Mink1 PE=1 SV=3;sp|Q8N4C8|MINK1_HUMAN Misshapen-like kinase 1 OS=Homo sapiens OX=9606 GN=MINK1 PE=1 SV=2	0.0475262	0.0509344	0.0464718	0.0610155	0.075179	0.0673195	0.0538733	0.0615761		0.113258	1.25249
P62281;P62280	40S ribosomal protein S11	Rps11;RPS11	sp|P62281|RS11_MOUSE 40S ribosomal protein S11 OS=Mus musculus OX=10090 GN=Rps11 PE=1 SV=3;sp|P62280|RS11_HUMAN 40S ribosomal protein S11 OS=Homo sapiens OX=9606 GN=RPS11 PE=1 SV=3	0.0273358	0.0204605	0.0219164	0.028582	0.031533	0.0364373	0.0282029	0.0228863		0.327191	1.21125
Q6ZWV3;P86048	60S ribosomal protein L10;60S ribosomal protein L10-like	Rpl10;Rpl10l	sp|Q6ZWV3|RL10_MOUSE 60S ribosomal protein L10 OS=Mus musculus OX=10090 GN=Rpl10 PE=1 SV=3;sp|P86048|RL10L_MOUSE 60S ribosomal protein L10-like OS=Mus musculus OX=10090 GN=Rpl10l PE=2 SV=1	0.0647419	0.0485445	0.0532325	0.0518254	0.0864661	0.0746692	0.0619268	0.0616421		0.031421	1.30392
Q3UU96;P54265	Serine/threonine-protein kinase MRCK alpha	Cdc42bpa	sp|Q3UU96|MRCKA_MOUSE Serine/threonine-protein kinase MRCK alpha OS=Mus musculus OX=10090 GN=Cdc42bpa PE=1 SV=2	0.00338284	0.00294991	0.0019585	0.0033447	0.00235302	0.00375175	0.00306105	0.0020469		0.874625	0.963627
Q9D8E6	60S ribosomal protein L4	Rpl4	sp|Q9D8E6|RL4_MOUSE 60S ribosomal protein L4 OS=Mus musculus OX=10090 GN=Rpl4 PE=1 SV=3	0.21895	0.18682	0.182571	0.223949	0.313723	0.266244	0.248285	0.234579		0.0418918	1.30844
O88485;O14576	Cytoplasmic dynein 1 intermediate chain 1	Dync1i1;DYNC1I1	sp|O88485|DC1I1_MOUSE Cytoplasmic dynein 1 intermediate chain 1 OS=Mus musculus OX=10090 GN=Dync1i1 PE=1 SV=2;sp|O14576|DC1I1_HUMAN Cytoplasmic dynein 1 intermediate chain 1 OS=Homo sapiens OX=9606 GN=DYNC1I1 PE=1 SV=2	0.0104734	0.00717343	0.00862017	0.0105943	0.0141213	0.0133364	0.00864041	0.0131031		0.0942448	1.33477
E9PUL5	Proline-rich transmembrane protein 2	Prrt2	sp|E9PUL5|PRRT2_MOUSE Proline-rich transmembrane protein 2 OS=Mus musculus OX=10090 GN=Prrt2 PE=1 SV=1	0.0173623	0.00920621	0.0126912	0.0149145	0.0200513	0.0185752	0.00469818	0.0133709		0.873815	1.04654
Q80VC9	Calmodulin-regulated spectrin-associated protein 3	Camsap3	sp|Q80VC9|CAMP3_MOUSE Calmodulin-regulated spectrin-associated protein 3 OS=Mus musculus OX=10090 GN=Camsap3 PE=1 SV=1	0.0251054	0.0257922	0.0312263	0.0262622	0.0323645	0.0305535	0.0324799	0.0293958		0.0485252	1.15138
Q6PHZ2	Calcium/calmodulin-dependent protein kinase type II subunit delta	Camk2d	sp|Q6PHZ2|KCC2D_MOUSE Calcium/calmodulin-dependent protein kinase type II subunit delta OS=Mus musculus OX=10090 GN=Camk2d PE=1 SV=1	0.0291534	0.0253807	0.0205728	0.0266103	0.0339685	0.0326024	0.0258822	0.0313889		0.0024009	1.21751
Q9D172	ES1 protein homolog, mitochondrial	D10Jhu81e	sp|Q9D172|GAL3A_MOUSE Glutamine amidotransferase-like class 1 domain-containing protein 3A, mitochondrial OS=Mus musculus OX=10090 GN=Gatd3a PE=1 SV=1	0.00534549	0.00333311	0.00422496	0.00717087	0.0110354	0.0100263	0.00746332	0.0136142		0.00599975	2.09915
P55288	Cadherin-11	Cdh11	sp|P55288|CAD11_MOUSE Cadherin-11 OS=Mus musculus OX=10090 GN=Cdh11 PE=1 SV=1	0.0023341	0.000428802	0.000848147	0.000819193	0.000699752	0.000840504	0	0		0.185856	0.347669
Q62186;P51571	Translocon-associated protein subunit delta	Ssr4	sp|Q62186|SSRD_MOUSE Translocon-associated protein subunit delta OS=Mus musculus OX=10090 GN=Ssr4 PE=1 SV=1	0.0130655	0.0072238	0.00901144	0.0209166	0.0289705	0.0257104	0.0211177	0.029949		0.00686788	2.1058
Q9D2G2;Q9FLQ4;Q8H107	Dihydrolipoyllysine-residue succinyltransferase component of 2-oxoglutarate dehydrogenase complex, mitochondrial	Dlst	sp|Q9D2G2|ODO2_MOUSE Dihydrolipoyllysine-residue succinyltransferase component of 2-oxoglutarate dehydrogenase complex, mitochondrial OS=Mus musculus OX=10090 GN=Dlst PE=1 SV=1	0.435672	0.290723	0.512608	0.42303	1.11845	0.706619	0.640538	0.696177		0.0504607	1.90236
Q8BK63	Casein kinase I isoform alpha	Csnk1a1	sp|Q8BK63|KC1A_MOUSE Casein kinase I isoform alpha OS=Mus musculus OX=10090 GN=Csnk1a1 PE=1 SV=2	0.00342097	0.00378177	0.00480047	0.00508009	0.00532277	0.00558819	0.00424241	0.00532655		0.254007	1.19883
Q3UMR5	Calcium uniporter protein, mitochondrial	Mcu	sp|Q3UMR5|MCU_MOUSE Calcium uniporter protein, mitochondrial OS=Mus musculus OX=10090 GN=Mcu PE=1 SV=2	0.174873	0.126312	0.169627	0.224394	0.374612	0.308289	0.237863	0.26748		0.0525511	1.7092
Q8BIZ1	Ankyrin repeat and sterile alpha motif domain-containing protein 1B	Anks1b	sp|Q8BIZ1|ANS1B_MOUSE Ankyrin repeat and sterile alpha motif domain-containing protein 1B OS=Mus musculus OX=10090 GN=Anks1b PE=1 SV=3	0.151352	0.165872	0.183271	0.194927	0.212891	0.199953	0.209732	0.200848		0.0688728	1.18407
Q9QUI0;Q62159	Transforming protein RhoA;Rho-related GTP-binding protein RhoC	Rhoa;Rhoc	sp|Q9QUI0|RHOA_MOUSE Transforming protein RhoA OS=Mus musculus OX=10090 GN=Rhoa PE=1 SV=1;sp|Q62159|RHOC_MOUSE Rho-related GTP-binding protein RhoC OS=Mus musculus OX=10090 GN=Rhoc PE=1 SV=2	0.0166247	0.0132359	0.011945	0.0188095	0.0245521	0.0198576	0.0139732	0.0193733		0.0942737	1.28279
Q9CQV5	28S ribosomal protein S24, mitochondrial	Mrps24	sp|Q9CQV5|RT24_MOUSE 28S ribosomal protein S24, mitochondrial OS=Mus musculus OX=10090 GN=Mrps24 PE=1 SV=1	0.00492178	0.00333253	0.00437579	0.00512004	0.0074649	0.00566831	0.00556425	0.00502889		0.0906204	1.33669
Q99JP0	Mitogen-activated protein kinase kinase kinase kinase 3	Map4k3	sp|Q99JP0|M4K3_MOUSE Mitogen-activated protein kinase kinase kinase kinase 3 OS=Mus musculus OX=10090 GN=Map4k3 PE=1 SV=4	0.00312068	0.00381955	0.00273866	0.00319005	0.00446552	0.00298689	0.00334876	0.00244322		0.871201	1.02917
O88735	Ensconsin	Map7	sp|O88735|MAP7_MOUSE Ensconsin OS=Mus musculus OX=10090 GN=Map7 PE=1 SV=1	0.00213181	0.00146828	0.00248985	0.00174913	0.00480239	0.00433653	0.00375792	0.0029007		0.0218227	2.01523
Q9CQS4	Solute carrier family 25 member 46	Slc25a46	sp|Q9CQS4|S2546_MOUSE Solute carrier family 25 member 46 OS=Mus musculus OX=10090 GN=Slc25a46 PE=1 SV=1	0.00767101	0.0054676	0.00877169	0.010618	0.0184149	0.0171502	0.0100832	0.0161831		0.0561091	1.90085
Q8R001	Microtubule-associated protein RP/EB family member 2	Mapre2	sp|Q8R001|MARE2_MOUSE Microtubule-associated protein RP/EB family member 2 OS=Mus musculus OX=10090 GN=Mapre2 PE=1 SV=1	0.00115814	0.000939185	0.001333	0.000851775	0.000813356	0.0012055	0.0010937	0.00127532		0.89701	1.0247
Q80TL4	Protein KIAA1045	Kiaa1045	sp|Q80TL4|PHF24_MOUSE PHD finger protein 24 OS=Mus musculus OX=10090 GN=Phf24 PE=1 SV=2	0.00744546	0.00374428	0.00471717	0.00682834	0.0138919	0.010736	0.00734334	0.0107705		0.0168203	1.87997
Q03265;P56757	ATP synthase subunit alpha, mitochondrial	Atp5a1	sp|Q03265|ATPA_MOUSE ATP synthase subunit alpha, mitochondrial OS=Mus musculus OX=10090 GN=Atp5f1a PE=1 SV=1	2.76303	1.11334	1.79742	2.59943	5.96803	3.9528	2.65239	4.85171		0.0213624	2.10619
P17156	Heat shock-related 70 kDa protein 2	Hspa2	sp|P17156|HSP72_MOUSE Heat shock-related 70 kDa protein 2 OS=Mus musculus OX=10090 GN=Hspa2 PE=1 SV=2	0.00231541	0.00147174	0.00136632	0.00215722	0.00472431	0.00315792	0.00262498	0.0031644		0.0139385	1.87008
Q60931;Q94920	Voltage-dependent anion-selective channel protein 3	Vdac3	sp|Q60931|VDAC3_MOUSE Voltage-dependent anion-selective channel protein 3 OS=Mus musculus OX=10090 GN=Vdac3 PE=1 SV=1	1.61238	1.25659	1.3958	1.94186	3.05745	2.56744	2.17692	2.51345		0.0160948	1.66198
Q03141	MAP/microtubule affinity-regulating kinase 3	Mark3	sp|Q03141|MARK3_MOUSE MAP/microtubule affinity-regulating kinase 3 OS=Mus musculus OX=10090 GN=Mark3 PE=1 SV=2	0.00625701	0.00724303	0.00683764	0.00683981	0.00871455	0.00711518	0.00814394	0.00658158		0.281099	1.12429
Q8CJ19;Q8BML1	Protein-methionine sulfoxide oxidase MICAL3	Mical3	sp|Q8CJ19|MICA3_MOUSE [F-actin]-monooxygenase MICAL3 OS=Mus musculus OX=10090 GN=Mical3 PE=1 SV=2	0.00662162	0.00966256	0.00968346	0.00841293	0.00770846	0.0105605	0.00711489	0.0095668		0.884915	1.01658
O35136	Neural cell adhesion molecule 2	Ncam2	sp|O35136|NCAM2_MOUSE Neural cell adhesion molecule 2 OS=Mus musculus OX=10090 GN=Ncam2 PE=1 SV=1	0.00656556	0.00554307	0.00756132	0.009044	0.0119259	0.00900309	0.00822107	0.00845653		0.196976	1.3097
Q8R3S6	Exocyst complex component 1	Exoc1	sp|Q8R3S6|EXOC1_MOUSE Exocyst complex component 1 OS=Mus musculus OX=10090 GN=Exoc1 PE=1 SV=4	0.00626396	0.00700519	0.00612461	0.00736715	0.00908637	0.00880949	0.00720286	0.00710868		0.126313	1.20352
Q99P72;Q9NQC3	Reticulon-4	Rtn4	sp|Q99P72|RTN4_MOUSE Reticulon-4 OS=Mus musculus OX=10090 GN=Rtn4 PE=1 SV=2	0.00717038	0.00827812	0.00926942	0.00930604	0.00816965	0.0124881	0.00756507	0.00968559		0.485741	1.11417
Q9CZU6	Citrate synthase, mitochondrial	Cs	sp|Q9CZU6|CISY_MOUSE Citrate synthase, mitochondrial OS=Mus musculus OX=10090 GN=Cs PE=1 SV=1	0.302833	0.209998	0.287007	0.396134	0.596634	0.508589	0.44172	0.613671		0.00590082	1.80657
Q8K215	LYR motif-containing protein 4	Lyrm4	sp|Q8K215|LYRM4_MOUSE LYR motif-containing protein 4 OS=Mus musculus OX=10090 GN=Lyrm4 PE=1 SV=1	0.00170299	0.000922976	0.00132877	0.000989617	0.00295287	0.00203587	0.00229608	0.00248041		0.00168522	1.97503
P60710;P60709;P53497;P53494;P0CJ47;P0CJ46;P53496;P53492;Q96293;Q96292;Q8RYC2	Actin, cytoplasmic 1;Actin, cytoplasmic 1, N-terminally processed	Actb;ACTB	sp|P60710|ACTB_MOUSE Actin, cytoplasmic 1 OS=Mus musculus OX=10090 GN=Actb PE=1 SV=1;sp|P60709|ACTB_HUMAN Actin, cytoplasmic 1 OS=Homo sapiens OX=9606 GN=ACTB PE=1 SV=1	0.0129731	0.0167593	0.0195643	0.0227974	0.0167912	0.0266306	0.0153195	0.0166641		0.837636	1.04593
P39053	Dynamin-1	Dnm1	sp|P39053|DYN1_MOUSE Dynamin-1 OS=Mus musculus OX=10090 GN=Dnm1 PE=1 SV=2	0.211518	0.169813	0.225582	0.268595	0.339911	0.291955	0.248104	0.305867		0.0679459	1.35446
Q9D415	Disks large-associated protein 1	Dlgap1	sp|Q9D415|DLGP1_MOUSE Disks large-associated protein 1 OS=Mus musculus OX=10090 GN=Dlgap1 PE=1 SV=3	0.037896	0.0428552	0.0500187	0.0418798	0.0538028	0.0459797	0.0524733	0.0396779		0.302358	1.11169
Q14BB9	MAP6 domain-containing protein 1	Map6d1	sp|Q14BB9|MA6D1_MOUSE MAP6 domain-containing protein 1 OS=Mus musculus OX=10090 GN=Map6d1 PE=1 SV=1	0.0313741	0.0262382	0.0374221	0.0194245	0.0439956	0.0261072	0.0257591	0.0248456		0.780366	1.05459
Q8BPN8;Q8TDJ6;Q6PNC0	DmX-like protein 2	Dmxl2;DMXL2	sp|Q8BPN8|DMXL2_MOUSE DmX-like protein 2 OS=Mus musculus OX=10090 GN=Dmxl2 PE=1 SV=3;sp|Q8TDJ6|DMXL2_HUMAN DmX-like protein 2 OS=Homo sapiens OX=9606 GN=DMXL2 PE=1 SV=2	0.0536048	0.0525899	0.0532334	0.0640621	0.10442	0.0700877	0.0525652	0.0636844		0.258849	1.30099
Q91VT4	Carbonyl reductase family member 4	Cbr4	sp|Q91VT4|CBR4_MOUSE Carbonyl reductase family member 4 OS=Mus musculus OX=10090 GN=Cbr4 PE=1 SV=2	0.00137706	0.00206797	0.0016318	0.00354	0.00506033	0.0045465	0.00448039	0.0046902		0.017048	2.17916
Q3TLH4	Protein PRRC2C	Prrc2c	sp|Q3TLH4|PRC2C_MOUSE Protein PRRC2C OS=Mus musculus OX=10090 GN=Prrc2c PE=1 SV=3	0.00469743	0.0026641	0.00272013	0.00372461	0.00947736	0.00802007	0.0051482	0.00517703		0.0328991	2.01522
Q3UHD9	Arf-GAP with GTPase, ANK repeat and PH domain-containing protein 2	Agap2	sp|Q3UHD9|AGAP2_MOUSE Arf-GAP with GTPase, ANK repeat and PH domain-containing protein 2 OS=Mus musculus OX=10090 GN=Agap2 PE=1 SV=1	0.101625	0.0993655	0.0927938	0.0921636	0.136046	0.110459	0.114531	0.102868		0.039964	1.20199
P20060	Beta-hexosaminidase subunit beta	Hexb	sp|P20060|HEXB_MOUSE Beta-hexosaminidase subunit beta OS=Mus musculus OX=10090 GN=Hexb PE=1 SV=2	0.0317728	0.0145357	0.0242557	0.0353505	0.0525314	0.0560729	0.0398589	0.0515229		0.0310425	1.88818
O35405	Phospholipase D3	Pld3	sp|O35405|PLD3_MOUSE Phospholipase D3 OS=Mus musculus OX=10090 GN=Pld3 PE=1 SV=1	0.0350191	0.0236666	0.027503	0.0372639	0.0757513	0.0558658	0.0382488	0.0502489		0.045785	1.78299
Q61171	Peroxiredoxin-2	Prdx2	sp|Q61171|PRDX2_MOUSE Peroxiredoxin-2 OS=Mus musculus OX=10090 GN=Prdx2 PE=1 SV=3	0.00481465	0.0030971	0.00350522	0.00432048	0.00502678	0.00509693	0.00426883	0.00553232		0.0694961	1.26608
Q8C8T7	Protein ELFN1	Elfn1	sp|Q8C8T7|ELFN1_MOUSE Protein ELFN1 OS=Mus musculus OX=10090 GN=Elfn1 PE=2 SV=1	0.00154165	0.00141434	0.00206181	0.00139217	0.0012963	0.00169802	0.00186706	0.00169592		0.820391	1.02298
Q99N28	Cell adhesion molecule 3	Cadm3	sp|Q99N28|CADM3_MOUSE Cell adhesion molecule 3 OS=Mus musculus OX=10090 GN=Cadm3 PE=1 SV=1	0.0033447	0.00211805	0.00210952	0.00321675	0.00603456	0.00532997	0.00353635	0.00458709		0.0180126	1.80628
P13595	Neural cell adhesion molecule 1	Ncam1	sp|P13595|NCAM1_MOUSE Neural cell adhesion molecule 1 OS=Mus musculus OX=10090 GN=Ncam1 PE=1 SV=3	0.301932	0.190367	0.231388	0.28315	0.395163	0.338501	0.267258	0.360928		0.0314825	1.3526
P70175	Disks large homolog 3	Dlg3	sp|P70175|DLG3_MOUSE Disks large homolog 3 OS=Mus musculus OX=10090 GN=Dlg3 PE=1 SV=1	0.153133	0.11966	0.164018	0.139869	0.233097	0.196058	0.167898	0.161247		0.0997533	1.31494
O54828;P49805	Regulator of G-protein signaling 9	Rgs9	sp|O54828|RGS9_MOUSE Regulator of G-protein signaling 9 OS=Mus musculus OX=10090 GN=Rgs9 PE=1 SV=3	0.00391204	0.00214747	0.00363575	0.00644655	0.00340672	0.00465825	0.00366092	0.0030493		0.796392	0.915336
Q8K0S0	Phytanoyl-CoA hydroxylase-interacting protein	Phyhip	sp|Q8K0S0|PHYIP_MOUSE Phytanoyl-CoA hydroxylase-interacting protein OS=Mus musculus OX=10090 GN=Phyhip PE=1 SV=1	0.000614445	0.000815305	0.00135538	0.00103698	0.000811298	0.00119711	0.000513918	0.00103316		0.820939	0.930242
Q8CHH9;Q92599	Septin-8	Sept8;SEPT8	sp|Q8CHH9|SEPT8_MOUSE Septin-8 OS=Mus musculus OX=10090 GN=Sept8 PE=1 SV=4;sp|Q92599|SEPT8_HUMAN Septin-8 OS=Homo sapiens OX=9606 GN=SEPT8 PE=1 SV=4	0.106157	0.0814882	0.0878805	0.114051	0.164058	0.14852	0.107164	0.124057		0.0711859	1.39587
Q8BGX2	Uncharacterized protein C19orf52 homolog		sp|Q8BGX2|TIM29_MOUSE Mitochondrial import inner membrane translocase subunit Tim29 OS=Mus musculus OX=10090 GN=Timm29 PE=1 SV=1	0.00412151	0.00206787	0.00287855	0.00637793	0.0137442	0.00840256	0.00460873	0.0117528		0.0380681	2.49311
Q8BJZ4	28S ribosomal protein S35, mitochondrial	Mrps35	sp|Q8BJZ4|RT35_MOUSE 28S ribosomal protein S35, mitochondrial OS=Mus musculus OX=10090 GN=Mrps35 PE=1 SV=2	0.0134773	0.0111181	0.0132384	0.0156294	0.0191698	0.0179625	0.0151198	0.0196346		0.023605	1.34461
O55143;Q8R429;Q64518	Sarcoplasmic/endoplasmic reticulum calcium ATPase 2	Atp2a2	sp|O55143|AT2A2_MOUSE Sarcoplasmic/endoplasmic reticulum calcium ATPase 2 OS=Mus musculus OX=10090 GN=Atp2a2 PE=1 SV=2	0.106319	0.0689156	0.0693208	0.0819668	0.142158	0.110248	0.0634351	0.0811953		0.244104	1.21596
Q6WQJ1	Sn1-specific diacylglycerol lipase alpha	Dagla	sp|Q6WQJ1|DGLA_MOUSE Sn1-specific diacylglycerol lipase alpha OS=Mus musculus OX=10090 GN=Dagla PE=1 SV=2	0.0058949	0.00773169	0.0079307	0.00709552	0.00920928	0.00714346	0.00848498	0.00588269		0.641457	1.07216
Q9DCN2	NADH-cytochrome b5 reductase 3;NADH-cytochrome b5 reductase 3 membrane-bound form;NADH-cytochrome b5 reductase 3 soluble form	Cyb5r3	sp|Q9DCN2|NB5R3_MOUSE NADH-cytochrome b5 reductase 3 OS=Mus musculus OX=10090 GN=Cyb5r3 PE=1 SV=3	0.00315262	0.000948039	0.0018539	0.00368496	0.0062161	0.00621389	0.00313901	0.00643759		0.0328523	2.28295
Q8BG02	Serine/threonine-protein phosphatase 2A 55 kDa regulatory subunit B gamma isoform	Ppp2r2c	sp|Q8BG02|2ABG_MOUSE Serine/threonine-protein phosphatase 2A 55 kDa regulatory subunit B gamma isoform OS=Mus musculus OX=10090 GN=Ppp2r2c PE=1 SV=1	0.000544816	0.00042238	0.000584858	0.000493652	0.000704742	0.000555644	0.000656557	0.000573993		0.0133881	1.21764
Q8BYM5	Neuroligin-3	Nlgn3	sp|Q8BYM5|NLGN3_MOUSE Neuroligin-3 OS=Mus musculus OX=10090 GN=Nlgn3 PE=1 SV=2	0.012468	0.00846366	0.0108369	0.0137318	0.0193429	0.0132694	0.0136294	0.0151017		0.0457246	1.3482
P97820	Mitogen-activated protein kinase kinase kinase kinase 4	Map4k4	sp|P97820|M4K4_MOUSE Mitogen-activated protein kinase kinase kinase kinase 4 OS=Mus musculus OX=10090 GN=Map4k4 PE=1 SV=1	0.00110469	0.00120265	0.00111445	0.000731049	0.00135719	0.000751504	0.00113432	0.000843194		0.919921	0.983954
Q8BSS9	Liprin-alpha-2	Ppfia2	sp|Q8BSS9|LIPA2_MOUSE Liprin-alpha-2 OS=Mus musculus OX=10090 GN=Ppfia2 PE=1 SV=2	0.0216483	0.0193818	0.0226498	0.0210719	0.0243663	0.0235337	0.0284425	0.0195931		0.17045	1.13196
Q6PDL0	Cytoplasmic dynein 1 light intermediate chain 2	Dync1li2	sp|Q6PDL0|DC1L2_MOUSE Cytoplasmic dynein 1 light intermediate chain 2 OS=Mus musculus OX=10090 GN=Dync1li2 PE=1 SV=2	0.00392312	0.0044876	0.0035416	0.0024511	0.00364549	0.00493557	0.00234827	0.0022373		0.426879	0.914131
Q9R0N5	Synaptotagmin-5	Syt5	sp|Q9R0N5|SYT5_MOUSE Synaptotagmin-5 OS=Mus musculus OX=10090 GN=Syt5 PE=1 SV=1	0.00613	0.00475303	0.00485262	0.00605735	0.0111301	0.00969366	0.00777942	0.00813904		0.0145674	1.68596
Q9Z1J3	Cysteine desulfurase, mitochondrial	Nfs1	sp|Q9Z1J3|NFS1_MOUSE Cysteine desulfurase, mitochondrial OS=Mus musculus OX=10090 GN=Nfs1 PE=1 SV=3	0.0108153	0.00728735	0.00895416	0.0122219	0.017987	0.018342	0.0137315	0.0170114		0.0182765	1.70759
Q9EP69	Phosphatidylinositide phosphatase SAC1	Sacm1l	sp|Q9EP69|SAC1_MOUSE Phosphatidylinositide phosphatase SAC1 OS=Mus musculus OX=10090 GN=Sacm1l PE=1 SV=1	0.00687237	0.00476322	0.00466256	0.0032659	0.0052024	0.00380446	0.00369752	0.00660049		0.958445	0.986753
Q99JX4	Eukaryotic translation initiation factor 3 subunit M	Eif3m	sp|Q99JX4|EIF3M_MOUSE Eukaryotic translation initiation factor 3 subunit M OS=Mus musculus OX=10090 GN=Eif3m PE=1 SV=1	0.00133067	0.00100981	0.00126656	0.00203293	0.0022322	0.00176525	0.00131001	0.00151142		0.438077	1.20903
Q5SQX6	Cytoplasmic FMR1-interacting protein 2	Cyfip2	sp|Q5SQX6|CYFP2_MOUSE Cytoplasmic FMR1-interacting protein 2 OS=Mus musculus OX=10090 GN=Cyfip2 PE=1 SV=2	0.117042	0.125659	0.110223	0.129516	0.181992	0.147763	0.130327	0.146237		0.0724813	1.25678
P19096	Fatty acid synthase;[Acyl-carrier-protein] S-acetyltransferase;[Acyl-carrier-protein] S-malonyltransferase;3-oxoacyl-[acyl-carrier-protein] synthase;3-oxoacyl-[acyl-carrier-protein] reductase;3-hydroxyacyl-[acyl-carrier-protein] dehydratase;Enoyl-[acyl-carrier-protein] reductase;Oleoyl-[acyl-carrier-protein] hydrolase	Fasn	sp|P19096|FAS_MOUSE Fatty acid synthase OS=Mus musculus OX=10090 GN=Fasn PE=1 SV=2	0.00141845	0.00119371	0.00118356	0.00107574	0.00138637	0.00153493	0.00150128	0.000942266		0.382686	1.10128
Q68FD9	UPF0606 protein KIAA1549	Kiaa1549	sp|Q68FD9|K1549_MOUSE UPF0606 protein KIAA1549 OS=Mus musculus OX=10090 GN=Kiaa1549 PE=1 SV=3	0.0441159	0.0347981	0.0455659	0.0425255	0.0765434	0.0557194	0.0475201	0.0495559		0.109042	1.37324
Q68FD5	Clathrin heavy chain 1	Cltc	sp|Q68FD5|CLH1_MOUSE Clathrin heavy chain 1 OS=Mus musculus OX=10090 GN=Cltc PE=1 SV=3	1.59337	1.36185	1.3197	2.04608	2.76673	1.99209	1.55382	1.94917		0.173962	1.30704
Q9D3R6;Q9ZPR1;Q3UMC0	Katanin p60 ATPase-containing subunit A-like 2;Cell division control protein 48 homolog B;Spermatogenesis-associated protein 5	Katnal2;CDC48B;Spata5	sp|Q9D3R6|KATL2_MOUSE Katanin p60 ATPase-containing subunit A-like 2 OS=Mus musculus OX=10090 GN=Katnal2 PE=2 SV=2;sp|Q9ZPR1|CD48B_ARATH Cell division control protein 48 homolog B OS=Arabidopsis thaliana OX=3702 GN=CDC48B PE=2 SV=1;sp|Q3UMC0|SPAT5_MOUSE Sp	0.00555669	0.00317054	0.00423521	0.00659794	0.0122755	0.00924283	0.00632004	0.00832575		0.0500323	1.84884
P28663	Beta-soluble NSF attachment protein	Napb	sp|P28663|SNAB_MOUSE Beta-soluble NSF attachment protein OS=Mus musculus OX=10090 GN=Napb PE=1 SV=2	0.0299129	0.019601	0.0244933	0.0342223	0.0406213	0.0391832	0.0277171	0.0355949		0.126042	1.32234
Q99KV1	DnaJ homolog subfamily B member 11	Dnajb11	sp|Q99KV1|DJB11_MOUSE DnaJ homolog subfamily B member 11 OS=Mus musculus OX=10090 GN=Dnajb11 PE=1 SV=1	0.00625266	0.00282965	0.00759868	0.0055218	0.0137072	0.0126257	0.00821336	0.0102566		0.0642625	2.0179
Q9QYJ3	DnaJ homolog subfamily B member 1	Dnajb1	sp|Q9QYJ3|DNJB1_MOUSE DnaJ homolog subfamily B member 1 OS=Mus musculus OX=10090 GN=Dnajb1 PE=1 SV=3	0.00280692	0.00176322	0.00329998	0.00281371	0.00742093	0.00482754	0.00393714	0.00427498		0.0694052	1.9151
Q91VM9	Inorganic pyrophosphatase 2, mitochondrial	Ppa2	sp|Q91VM9|IPYR2_MOUSE Inorganic pyrophosphatase 2, mitochondrial OS=Mus musculus OX=10090 GN=Ppa2 PE=1 SV=1	0.0014631	0.000338839	0.000441995	0.000317799	0.00285618	0.0018156	0.00114824	0.00152872		0.00615792	2.86865
Q63739;O70274	Protein tyrosine phosphatase type IVA 1;Protein tyrosine phosphatase type IVA 2	Ptp4a1;Ptp4a2	sp|Q63739|TP4A1_MOUSE Protein tyrosine phosphatase type IVA 1 OS=Mus musculus OX=10090 GN=Ptp4a1 PE=1 SV=1;sp|O70274|TP4A2_MOUSE Protein tyrosine phosphatase type IVA 2 OS=Mus musculus OX=10090 GN=Ptp4a2 PE=1 SV=1	0.00223795	0.0014702	0.000645524	0.00229675	0	0.00265537	0	0.000989981		0.375382	0.548139
P14148	60S ribosomal protein L7	Rpl7	sp|P14148|RL7_MOUSE 60S ribosomal protein L7 OS=Mus musculus OX=10090 GN=Rpl7 PE=1 SV=2	0.124723	0.117679	0.0989255	0.137002	0.196755	0.126394	0.139747	0.127696		0.215892	1.2347
P20029;Q8H1B3;Q9LDZ0;Q8GUM2	78 kDa glucose-regulated protein	Hspa5	sp|P20029|BIP_MOUSE Endoplasmic reticulum chaperone BiP OS=Mus musculus OX=10090 GN=Hspa5 PE=1 SV=3	0.287819	0.153961	0.292173	0.232305	0.665079	0.494822	0.339307	0.384086		0.0610628	1.94906
Q8R2R9;Q9JKC8	AP-3 complex subunit mu-2	Ap3m2	sp|Q8R2R9|AP3M2_MOUSE AP-3 complex subunit mu-2 OS=Mus musculus OX=10090 GN=Ap3m2 PE=1 SV=1	0.00645811	0.00425361	0.00489767	0.00723168	0.00971275	0.00730407	0.00592171	0.00750653		0.0825124	1.33291
Q8VEH8	Endoplasmic reticulum lectin 1	Erlec1	sp|Q8VEH8|ERLEC_MOUSE Endoplasmic reticulum lectin 1 OS=Mus musculus OX=10090 GN=Erlec1 PE=1 SV=1	0.00040925	0.000346356	0.000396924	0.000556413	0.00220708	0.000832281	0.000750008	0.000850355		0.132687	2.71497
P31938;Q63932	Dual specificity mitogen-activated protein kinase kinase 1	Map2k1	sp|P31938|MP2K1_MOUSE Dual specificity mitogen-activated protein kinase kinase 1 OS=Mus musculus OX=10090 GN=Map2k1 PE=1 SV=2	0.00572226	0.00516497	0.00730235	0.00711283	0.00653944	0.00782485	0.00755753	0.00775041		0.134017	1.1727
P63017;P11142;Q9S9N1	Heat shock cognate 71 kDa protein	Hspa8;HSPA8	sp|P63017|HSP7C_MOUSE Heat shock cognate 71 kDa protein OS=Mus musculus OX=10090 GN=Hspa8 PE=1 SV=1;sp|P11142|HSP7C_HUMAN Heat shock cognate 71 kDa protein OS=Homo sapiens OX=9606 GN=HSPA8 PE=1 SV=1	0.594161	0.362863	0.579722	0.58498	1.27305	0.987362	0.651026	0.873744		0.0627466	1.78401
Q5FWH6	Rho guanine nucleotide exchange factor 15	Arhgef15	sp|Q5FWH6|ARHGF_MOUSE Rho guanine nucleotide exchange factor 15 OS=Mus musculus OX=10090 GN=Arhgef15 PE=1 SV=1	0.00206445	0.00111498	0	0.0023714	0.00541185	0.00478686	0.00264156	0.00254864		0.0528385	2.77236
Q6ZQ58	La-related protein 1	Larp1	sp|Q6ZQ58|LARP1_MOUSE La-related protein 1 OS=Mus musculus OX=10090 GN=Larp1 PE=1 SV=3	0.000823595	0.000709114	0.000817784	0.0012746	0.00130679	0.000793809	0.00106302	0.00101838		0.435681	1.15363
Q80U19	Disheveled-associated activator of morphogenesis 2	Daam2	sp|Q80U19|DAAM2_MOUSE Disheveled-associated activator of morphogenesis 2 OS=Mus musculus OX=10090 GN=Daam2 PE=1 SV=4	0.0126168	0.00891213	0.0120672	0.0136577	0.00689886	0.0170398	0.0126023	0.0131647		0.843744	1.05189
Q3TAS6	ER membrane protein complex subunit 10	Emc10	sp|Q3TAS6|EMC10_MOUSE ER membrane protein complex subunit 10 OS=Mus musculus OX=10090 GN=Emc10 PE=2 SV=2	0.00433847	0.00298058	0.00415369	0.00476347	0.0121974	0.0082634	0.00489989	0.00679749		0.0895043	1.98064
Q14AI6	RNA pseudouridylate synthase domain-containing protein 3	Rpusd3	sp|Q14AI6|RUSD3_MOUSE Mitochondrial mRNA pseudouridine synthase Rpusd3 OS=Mus musculus OX=10090 GN=Rpusd3 PE=2 SV=1	0.000232269	0.000172813	0.000209838	0.000242905	0.000561735	0.000562564	0.000302741	0.000309525		0.074884	2.02438
Q6NXK8	Acid-sensing ion channel 1	Asic1	sp|Q6NXK8|ASIC1_MOUSE Acid-sensing ion channel 1 OS=Mus musculus OX=10090 GN=Asic1 PE=1 SV=1	0.000316229	0.000212027	0.000239373	0.000409077	0	0.000367709	0.000358657	0		0.49627	0.617288
Q8R1I1	Cytochrome b-c1 complex subunit 9	Uqcr10	sp|Q8R1I1|QCR9_MOUSE Cytochrome b-c1 complex subunit 9 OS=Mus musculus OX=10090 GN=Uqcr10 PE=1 SV=1	0.0208563	0.0099404	0.0142488	0.0189202	0.0324858	0.0298367	0.0251846	0.0434874		0.0148074	2.04788
P49312	Heterogeneous nuclear ribonucleoprotein A1;Heterogeneous nuclear ribonucleoprotein A1, N-terminally processed	Hnrnpa1	sp|P49312|ROA1_MOUSE Heterogeneous nuclear ribonucleoprotein A1 OS=Mus musculus OX=10090 GN=Hnrnpa1 PE=1 SV=2	0.00100913	0.000397414	0.000585706	0.000426471	0.00196076	0.00107283	0.00156151	0.00110293		0.00222409	2.35581
Q9CR51	V-type proton ATPase subunit G 1	Atp6v1g1	sp|Q9CR51|VATG1_MOUSE V-type proton ATPase subunit G 1 OS=Mus musculus OX=10090 GN=Atp6v1g1 PE=1 SV=3	0.00508442	0.00287897	0.00310302	0.00354811	0.00781784	0.00685523	0.00512079	0.0076184		0.00764102	1.87569
P62082	40S ribosomal protein S7	Rps7	sp|P62082|RS7_MOUSE 40S ribosomal protein S7 OS=Mus musculus OX=10090 GN=Rps7 PE=2 SV=1	0.0270762	0.01592	0.0242606	0.0186097	0.057428	0.0327847	0.0425718	0.0380275		0.00626883	1.98927
P17751;P48491;Q9SKP6	Triosephosphate isomerase	Tpi1	sp|P17751|TPIS_MOUSE Triosephosphate isomerase OS=Mus musculus OX=10090 GN=Tpi1 PE=1 SV=4	0.0232324	0.0137425	0.0174093	0.0208098	0.0414754	0.0371058	0.0227458	0.0321926		0.0342447	1.77567
P0DP60			sp|P0DP60|LYNX1_MOUSE Ly-6/neurotoxin-like protein 1 OS=Mus musculus OX=10090 GN=Lynx1 PE=1 SV=1	0.0141106	0.0104057	0.0116601	0.0133956	0.0235003	0.0220243	0.0167093	0.0192827		0.0137462	1.64441
Q9CYN2	Signal peptidase complex subunit 2	Spcs2	sp|Q9CYN2|SPCS2_MOUSE Signal peptidase complex subunit 2 OS=Mus musculus OX=10090 GN=Spcs2 PE=1 SV=1	0.00242026	0.00104874	0.00139649	0.00249016	0.00894599	0.00617098	0.00111827	0.00822971		0.0697011	3.32601
Q8C419	Probable G-protein coupled receptor 158	Gpr158	sp|Q8C419|GP158_MOUSE Probable G-protein coupled receptor 158 OS=Mus musculus OX=10090 GN=Gpr158 PE=1 SV=2	0.0429555	0.0319612	0.0535933	0.063806	0.0756216	0.0612211	0.0484704	0.0497403		0.434389	1.22223
P63260	Actin, cytoplasmic 2;Actin, cytoplasmic 2, N-terminally processed	ACTG1;Actg1	sp|P63260|ACTG_MOUSE Actin, cytoplasmic 2 OS=Mus musculus OX=10090 GN=Actg1 PE=1 SV=1	6.64856	5.28966	6.10883	6.64333	10.8964	6.55546	6.99721	8.63755		0.0683723	1.34006
Q8CGM1	Brain-specific angiogenesis inhibitor 2	Bai2	sp|Q8CGM1|AGRB2_MOUSE Adhesion G protein-coupled receptor B2 OS=Mus musculus OX=10090 GN=Adgrb2 PE=1 SV=2	0.00597236	0.00601759	0.00604062	0.0058317	0.00979055	0.00713403	0.00687395	0.00650444		0.118352	1.26991
P84091	AP-2 complex subunit mu	Ap2m1	sp|P84091|AP2M1_MOUSE AP-2 complex subunit mu OS=Mus musculus OX=10090 GN=Ap2m1 PE=1 SV=1	0.458476	0.35074	0.416009	0.554484	0.709618	0.669647	0.499705	0.572533		0.0967797	1.37747
Q99PL5	Ribosome-binding protein 1	Rrbp1	sp|Q99PL5|RRBP1_MOUSE Ribosome-binding protein 1 OS=Mus musculus OX=10090 GN=Rrbp1 PE=1 SV=2	0.0926046	0.0511863	0.0835292	0.084952	0.171249	0.15771	0.122106	0.110619		0.0436695	1.7987
Q0PMG2	MAM domain-containing glycosylphosphatidylinositol anchor protein 1	Mdga1	sp|Q0PMG2|MDGA1_MOUSE MAM domain-containing glycosylphosphatidylinositol anchor protein 1 OS=Mus musculus OX=10090 GN=Mdga1 PE=2 SV=2	0.000316762	0.000268131	0	0.000287729	0.000881632	0.000472113	0.000430018	0.000573731		0.0186604	2.70162
P14206	40S ribosomal protein SA	Rpsa	sp|P14206|RSSA_MOUSE 40S ribosomal protein SA OS=Mus musculus OX=10090 GN=Rpsa PE=1 SV=4	0.0498903	0.0261152	0.0499517	0.0655127	0.101088	0.101759	0.0639619	0.0958125		0.0490183	1.89388
Q78T54	Vacuolar ATPase assembly integral membrane protein Vma21	Vma21	sp|Q78T54|VMA21_MOUSE Vacuolar ATPase assembly integral membrane protein Vma21 OS=Mus musculus OX=10090 GN=Vma21 PE=1 SV=1	0.00129623	0.000716737	0.000704456	0.00105547	0.00240348	0.0018409	0.00116112	0.00199189		0.0101034	1.96067
Q9JME5	AP-3 complex subunit beta-2	Ap3b2	sp|Q9JME5|AP3B2_MOUSE AP-3 complex subunit beta-2 OS=Mus musculus OX=10090 GN=Ap3b2 PE=1 SV=2	0.00506399	0.00599366	0.00315733	0.00292129	0.00380194	0.00342557	0.00374873	0.00306482		0.359324	0.819376
P62137;Q9M9W3;P48484;O82734;O82733;P48486;P48483	Serine/threonine-protein phosphatase PP1-alpha catalytic subunit	Ppp1ca	sp|P62137|PP1A_MOUSE Serine/threonine-protein phosphatase PP1-alpha catalytic subunit OS=Mus musculus OX=10090 GN=Ppp1ca PE=1 SV=1	0.113793	0.110315	0.115842	0.12301	0.171534	0.154647	0.140432	0.142426		0.0260392	1.31553
P97445	Voltage-dependent P/Q-type calcium channel subunit alpha-1A	Cacna1a	sp|P97445|CAC1A_MOUSE Voltage-dependent P/Q-type calcium channel subunit alpha-1A OS=Mus musculus OX=10090 GN=Cacna1a PE=1 SV=2	0.0161749	0.0199048	0.0163279	0.0114734	0.0168862	0.0164841	0.0160898	0.013719		0.892725	0.989013
Q9CQ92	Mitochondrial fission 1 protein	Fis1	sp|Q9CQ92|FIS1_MOUSE Mitochondrial fission 1 protein OS=Mus musculus OX=10090 GN=Fis1 PE=1 SV=1	0.00235713	0.000893347	0.00127632	0.00106942	0.00353075	0.00341118	0.00205908	0.00296462		0.0256584	2.13817
Q9DB20	ATP synthase subunit O, mitochondrial	Atp5o	sp|Q9DB20|ATPO_MOUSE ATP synthase subunit O, mitochondrial OS=Mus musculus OX=10090 GN=Atp5po PE=1 SV=1	0.237006	0.091269	0.137313	0.224562	0.436404	0.328877	0.228525	0.407413		0.0105731	2.03031
Q8R4F1	Netrin-G2	Ntng2	sp|Q8R4F1|NTNG2_MOUSE Netrin-G2 OS=Mus musculus OX=10090 GN=Ntng2 PE=1 SV=2	0.00446623	0.004286	0.00493149	0.00606853	0.00959125	0.0103044	0.00701411	0.00832283		0.0305114	1.78372
Q6P1F6;Q925E7;Q6ZWR4	Serine/threonine-protein phosphatase 2A 55 kDa regulatory subunit B alpha isoform	Ppp2r2a	sp|Q6P1F6|2ABA_MOUSE Serine/threonine-protein phosphatase 2A 55 kDa regulatory subunit B alpha isoform OS=Mus musculus OX=10090 GN=Ppp2r2a PE=1 SV=1	0.0100002	0.00823794	0.00869223	0.0096104	0.0159582	0.0126183	0.0107724	0.0121107		0.0251779	1.40828
Q60759	Glutaryl-CoA dehydrogenase, mitochondrial	Gcdh	sp|Q60759|GCDH_MOUSE Glutaryl-CoA dehydrogenase, mitochondrial OS=Mus musculus OX=10090 GN=Gcdh PE=1 SV=2	0.00350615	0.00384291	0.00280491	0.00383892	0.00466229	0.00351362	0.00393632	0.00403909		0.236048	1.15425
P27601;Q14344	Guanine nucleotide-binding protein subunit alpha-13	Gna13	sp|P27601|GNA13_MOUSE Guanine nucleotide-binding protein subunit alpha-13 OS=Mus musculus OX=10090 GN=Gna13 PE=1 SV=1	0.00177708	0.00181475	0.00182946	0.00194334	0.00324604	0.00174243	0.00179222	0.00246043		0.28307	1.2548
Q8BZ81	Leucine-rich repeat transmembrane neuronal protein 3	Lrrtm3	sp|Q8BZ81|LRRT3_MOUSE Leucine-rich repeat transmembrane neuronal protein 3 OS=Mus musculus OX=10090 GN=Lrrtm3 PE=2 SV=2	0.00219927	0.00202	0.00428973	0.00192495	0.00246564	0.00224869	0.00231807	0.0020701		0.585728	0.872393
P53996	Cellular nucleic acid-binding protein	Cnbp	sp|P53996|CNBP_MOUSE Cellular nucleic acid-binding protein OS=Mus musculus OX=10090 GN=Cnbp PE=1 SV=2	0.000569706	0.00042613	0.000452918	0.000468249	0.0015636	0.000803495	0.00112777	0.000718444		0.0405859	2.19786
P60469	Liprin-alpha-3	Ppfia3	sp|P60469|LIPA3_MOUSE Liprin-alpha-3 OS=Mus musculus OX=10090 GN=Ppfia3 PE=1 SV=2	0.0220775	0.0230619	0.0258774	0.0224038	0.0359503	0.0270957	0.0279534	0.0240787		0.155298	1.23183
Q9Z2H2	Regulator of G-protein signaling 6	Rgs6	sp|Q9Z2H2|RGS6_MOUSE Regulator of G-protein signaling 6 OS=Mus musculus OX=10090 GN=Rgs6 PE=1 SV=2	0.00167963	0.00103942	0.00178519	0.00155849	0.00214785	0.00186372	0.00176137	0.00190245		0.104599	1.266
P28481	Collagen alpha-1(II) chain;Collagen alpha-1(II) chain;Chondrocalcin	Col2a1	sp|P28481|CO2A1_MOUSE Collagen alpha-1(II) chain OS=Mus musculus OX=10090 GN=Col2a1 PE=1 SV=2	0.0299846	0.0202855	0.021803	0.0319569	0.0850144	0.0329447	0.048065	0.0545855		0.0491595	2.12063
P58252;P13639;Q9ASR1;O08810	Elongation factor 2	Eef2;EEF2	sp|P58252|EF2_MOUSE Elongation factor 2 OS=Mus musculus OX=10090 GN=Eef2 PE=1 SV=2;sp|P13639|EF2_HUMAN Elongation factor 2 OS=Homo sapiens OX=9606 GN=EEF2 PE=1 SV=4	0.0101747	0.00761575	0.00933468	0.0136794	0.0154685	0.01447	0.0113637	0.0107055		0.287567	1.27456
Q9CYL5	Golgi-associated plant pathogenesis-related protein 1	Glipr2	sp|Q9CYL5|GAPR1_MOUSE Golgi-associated plant pathogenesis-related protein 1 OS=Mus musculus OX=10090 GN=Glipr2 PE=1 SV=3	0.000858796	0	0	0	0.00228903	0	0.00136096	0.00158358		0.0587906	6.09407
Q06185	ATP synthase subunit e, mitochondrial	Atp5i	sp|Q06185|ATP5I_MOUSE ATP synthase subunit e, mitochondrial OS=Mus musculus OX=10090 GN=Atp5me PE=1 SV=2	0.0428817	0.0113228	0.0185252	0.024956	0.071971	0.0435377	0.0438602	0.0941144		0.0313433	2.59489
Q9CR68	Cytochrome b-c1 complex subunit Rieske, mitochondrial;Cytochrome b-c1 complex subunit 11	Uqcrfs1	sp|Q9CR68|UCRI_MOUSE Cytochrome b-c1 complex subunit Rieske, mitochondrial OS=Mus musculus OX=10090 GN=Uqcrfs1 PE=1 SV=1	0.700154	0.427283	0.62361	0.651716	1.25317	0.942353	0.791187	1.01051		0.0199672	1.66359
Q60900	ELAV-like protein 3	Elavl3	sp|Q60900|ELAV3_MOUSE ELAV-like protein 3 OS=Mus musculus OX=10090 GN=Elavl3 PE=1 SV=1	0	0.000667708	0	0.000861189	0.00197201	0.0017196	0.000948416	0.000886606		0.0868056	3.61479
Q99MX7	Cat eye syndrome critical region protein 6 homolog	Cecr6	sp|Q99MX7|T121B_MOUSE Transmembrane protein 121B OS=Mus musculus OX=10090 GN=Tmem121b PE=1 SV=1	0.00826822	0.00891223	0.00976607	0.00716859	0.0125847	0.00886282	0.00986082	0.00802748		0.291973	1.15303
P14869	60S acidic ribosomal protein P0	Rplp0	sp|P14869|RLA0_MOUSE 60S acidic ribosomal protein P0 OS=Mus musculus OX=10090 GN=Rplp0 PE=1 SV=3	0.126179	0.0939415	0.110755	0.129991	0.254257	0.188927	0.168948	0.162154		0.0335246	1.68006
P26645	Myristoylated alanine-rich C-kinase substrate	Marcks	sp|P26645|MARCS_MOUSE Myristoylated alanine-rich C-kinase substrate OS=Mus musculus OX=10090 GN=Marcks PE=1 SV=2	0.00506236	0.00271496	0.00314659	0.00298388	0.00746744	0.00634548	0.00538388	0.00741003		0.00882962	1.91309
Q9JIY5;A2RT60	Serine protease HTRA2, mitochondrial	Htra2	sp|Q9JIY5|HTRA2_MOUSE Serine protease HTRA2, mitochondrial OS=Mus musculus OX=10090 GN=Htra2 PE=1 SV=2	0.00470427	0.00122909	0.00438545	0.00209196	0.017704	0.00949051	0.00334203	0.00825645		0.109064	3.12575
Q60803	TNF receptor-associated factor 3	Traf3	sp|Q60803|TRAF3_MOUSE TNF receptor-associated factor 3 OS=Mus musculus OX=10090 GN=Traf3 PE=1 SV=2	0.00674558	0.00912017	0.00924004	0.00803451	0.00940266	0.0082634	0.00951042	0.00924763		0.350423	1.09909
Q9Z2Z6	Mitochondrial carnitine/acylcarnitine carrier protein	Slc25a20	sp|Q9Z2Z6|MCAT_MOUSE Mitochondrial carnitine/acylcarnitine carrier protein OS=Mus musculus OX=10090 GN=Slc25a20 PE=1 SV=1	0.00914106	0.00289464	0.00522713	0.0102462	0.0153746	0.0150913	0.010078	0.0174171		0.0176373	2.10698
Q9Z108	Double-stranded RNA-binding protein Staufen homolog 1	Stau1	sp|Q9Z108|STAU1_MOUSE Double-stranded RNA-binding protein Staufen homolog 1 OS=Mus musculus OX=10090 GN=Stau1 PE=1 SV=1	0.00265047	0.0010597	0.00140103	0.00107159	0.000271379	0.0015038	0.00148067	0.00130424		0.583351	0.737545
Q8K2B3	Succinate dehydrogenase [ubiquinone] flavoprotein subunit, mitochondrial	Sdha	sp|Q8K2B3|SDHA_MOUSE Succinate dehydrogenase [ubiquinone] flavoprotein subunit, mitochondrial OS=Mus musculus OX=10090 GN=Sdha PE=1 SV=1	0.0529714	0.0301163	0.0300601	0.0511856	0.0996533	0.0837391	0.0526407	0.122212		0.0169173	2.17999
Q8C7H1	Methylmalonic aciduria type A homolog, mitochondrial	Mmaa	sp|Q8C7H1|MMAA_MOUSE Methylmalonic aciduria type A homolog, mitochondrial OS=Mus musculus OX=10090 GN=Mmaa PE=1 SV=1	0.00703435	0.00412921	0.00329554	0.00673935	0.0191523	0.0100419	0.0154896	0.0074635		0.0677984	2.45996
Q8C3F2;Q9NX05	Constitutive coactivator of PPAR-gamma-like protein 2	Fam120c;FAM120C	sp|Q8C3F2|F120C_MOUSE Constitutive coactivator of PPAR-gamma-like protein 2 OS=Mus musculus OX=10090 GN=Fam120c PE=1 SV=3;sp|Q9NX05|F120C_HUMAN Constitutive coactivator of PPAR-gamma-like protein 2 OS=Homo sapiens OX=9606 GN=FAM120C PE=1 SV=3	0.00379927	0.00341281	0.00285203	0.00407169	0.00598241	0.00458495	0.00392122	0.00342948		0.204956	1.26757
Q99JR1	Sideroflexin-1	Sfxn1	sp|Q99JR1|SFXN1_MOUSE Sideroflexin-1 OS=Mus musculus OX=10090 GN=Sfxn1 PE=1 SV=3	0.0340935	0.00662642	0.00793375	0.0316167	0.0792778	0.0526845	0.0226736	0.064545		0.0176695	2.73053
P56959	RNA-binding protein FUS	Fus	sp|P56959|FUS_MOUSE RNA-binding protein FUS OS=Mus musculus OX=10090 GN=Fus PE=1 SV=1	0.00850137	0.00532359	0.00640162	0.00539148	0.0109556	0.0162373	0.0144446	0.0119725		0.0285234	2.09267
O08992	Syntenin-1	Sdcbp	sp|O08992|SDCB1_MOUSE Syntenin-1 OS=Mus musculus OX=10090 GN=Sdcbp PE=1 SV=1	0.00315512	0.0022984	0.00341207	0.00356709	0.00500338	0.00455159	0.00322715	0.00430264		0.125778	1.37418
O35683	NADH dehydrogenase [ubiquinone] 1 alpha subcomplex subunit 1	Ndufa1	sp|O35683|NDUA1_MOUSE NADH dehydrogenase [ubiquinone] 1 alpha subcomplex subunit 1 OS=Mus musculus OX=10090 GN=Ndufa1 PE=1 SV=1	0.0109296	0.00592915	0.00566473	0.00945842	0.0143218	0.018502	0.0158779	0.0317884		0.0535129	2.51674
Q8C163	Nuclease EXOG, mitochondrial	Exog	sp|Q8C163|EXOG_MOUSE Nuclease EXOG, mitochondrial OS=Mus musculus OX=10090 GN=Exog PE=1 SV=1	0.0577778	0.0384051	0.0551153	0.0602245	0.113621	0.0919793	0.0728574	0.074632		0.0506843	1.66928
O88952	Protein lin-7 homolog C	Lin7c	sp|O88952|LIN7C_MOUSE Protein lin-7 homolog C OS=Mus musculus OX=10090 GN=Lin7c PE=1 SV=2	0.00823671	0.00467756	0.00789018	0.00640364	0.017941	0.0102743	0.0106647	0.0121574		0.0249009	1.87582
Q9R0K7	Plasma membrane calcium-transporting ATPase 2	Atp2b2	sp|Q9R0K7|AT2B2_MOUSE Plasma membrane calcium-transporting ATPase 2 OS=Mus musculus OX=10090 GN=Atp2b2 PE=1 SV=2	0.0520023	0.0396001	0.0436228	0.0515317	0.0721402	0.0755646	0.0494272	0.051652		0.148472	1.33213
Q8BUR4;B2RY04	Dedicator of cytokinesis protein 1	Dock1	sp|Q8BUR4|DOCK1_MOUSE Dedicator of cytokinesis protein 1 OS=Mus musculus OX=10090 GN=Dock1 PE=1 SV=3	0.000755139	0.000726447	0.00269046	0.000628725	0.00031392	0.000761339	0.000189529	0.000472985		0.282853	0.361978
Q9CQF0	39S ribosomal protein L11, mitochondrial	Mrpl11	sp|Q9CQF0|RM11_MOUSE 39S ribosomal protein L11, mitochondrial OS=Mus musculus OX=10090 GN=Mrpl11 PE=1 SV=1	0.0154285	0.0100894	0.0187835	0.0151508	0.0341208	0.0234494	0.0247087	0.0265928		0.0183482	1.83125
P32883;P01117	GTPase KRas;GTPase KRas, N-terminally processed	Kras	sp|P32883|RASK_MOUSE GTPase KRas OS=Mus musculus OX=10090 GN=Kras PE=1 SV=1	0.0775455	0.0537839	0.0685627	0.0809117	0.123465	0.0865607	0.0865813	0.0956296		0.0304042	1.39684
Q9CVB6	Actin-related protein 2/3 complex subunit 2	Arpc2	sp|Q9CVB6|ARPC2_MOUSE Actin-related protein 2/3 complex subunit 2 OS=Mus musculus OX=10090 GN=Arpc2 PE=1 SV=3	0.0363576	0.0335041	0.0409523	0.0396322	0.0764757	0.0637835	0.0511472	0.0647263		0.0241277	1.70249
O35098	Dihydropyrimidinase-related protein 4	Dpysl4	sp|O35098|DPYL4_MOUSE Dihydropyrimidinase-related protein 4 OS=Mus musculus OX=10090 GN=Dpysl4 PE=1 SV=1	0.0056725	0.00466439	0.00705757	0.0067697	0.00770057	0.00891937	0.00502462	0.00827443		0.349753	1.23815
O70435	Proteasome subunit alpha type-3	Psma3	sp|O70435|PSA3_MOUSE Proteasome subunit alpha type-3 OS=Mus musculus OX=10090 GN=Psma3 PE=1 SV=3	0	0.00147327	0	0.00217156	0.00438772	0.00329633	0.00186214	0.00280819		0.0703252	3.38956
Q80TR1	Latrophilin-1	Lphn1	sp|Q80TR1|AGRL1_MOUSE Adhesion G protein-coupled receptor L1 OS=Mus musculus OX=10090 GN=Adgrl1 PE=1 SV=2	0.0164215	0.0153432	0.0143385	0.0182824	0.0270849	0.0245693	0.0145618	0.0179918		0.185721	1.30787
Q3UTZ3	Uncharacterized protein C7orf43 homolog		sp|Q3UTZ3|CG043_MOUSE Uncharacterized protein C7orf43 homolog OS=Mus musculus OX=10090 PE=1 SV=1	0.00240016	0.00197808	0.00190152	0.00149698	0.00291876	0.00187997	0.0020151	0.00237069		0.201575	1.18102
Q8BFQ8	Parkinson disease 7 domain-containing protein 1	Pddc1	sp|Q8BFQ8|GALD1_MOUSE Glutamine amidotransferase-like class 1 domain-containing protein 1 OS=Mus musculus OX=10090 GN=Gatd1 PE=1 SV=1	0.000517242	0.000382109	0.000489117	0.000536122	0.00175027	0.000911781	0.000757016	0.000705827		0.105754	2.14326
Q6WVG3	BTB/POZ domain-containing protein KCTD12	Kctd12	sp|Q6WVG3|KCD12_MOUSE BTB/POZ domain-containing protein KCTD12 OS=Mus musculus OX=10090 GN=Kctd12 PE=1 SV=1	0.019671	0.0144693	0.0235647	0.0224414	0.0341236	0.0275558	0.0178664	0.0258367		0.271906	1.31488
Q3TXX4;Q8BLE7;Q61983;Q5SZA1;Q7TSF2;Q8BFU8	Vesicular glutamate transporter 1;Vesicular glutamate transporter 2	Slc17a7;Slc17a6	sp|Q3TXX4|VGLU1_MOUSE Vesicular glutamate transporter 1 OS=Mus musculus OX=10090 GN=Slc17a7 PE=1 SV=2;sp|Q8BLE7|VGLU2_MOUSE Vesicular glutamate transporter 2 OS=Mus musculus OX=10090 GN=Slc17a6 PE=1 SV=1	0.0264243	0.0209517	0.0189639	0.0249847	0.0409088	0.0303489	0.0124589	0.0269647		0.367403	1.21195
Q8C3X4	Translation factor Guf1, mitochondrial	Guf1	sp|Q8C3X4|GUF1_MOUSE Translation factor Guf1, mitochondrial OS=Mus musculus OX=10090 GN=Guf1 PE=1 SV=1	0.00294555	0.00162132	0.00268316	0.00179828	0.00510599	0.00394176	0.00476613	0.00402603		2.659e-05	1.97163
P56135	ATP synthase subunit f, mitochondrial	Atp5j2	sp|P56135|ATPK_MOUSE ATP synthase subunit f, mitochondrial OS=Mus musculus OX=10090 GN=Atp5mf PE=1 SV=3	0.0623582	0.0219804	0.0246047	0.0454	0.09726	0.0738208	0.0631479	0.138737		0.0266001	2.41647
O54781;Q9Z0G2;O70551	SRSF protein kinase 2;SRSF protein kinase 2 N-terminal;SRSF protein kinase 2 C-terminal	Srpk2	sp|O54781|SRPK2_MOUSE SRSF protein kinase 2 OS=Mus musculus OX=10090 GN=Srpk2 PE=1 SV=2	0.00869215	0.00665603	0.00467281	0.00731761	0.00646473	0.00918826	0.00583916	0.00879091		0.526496	1.1077
Q5SRX1;Q6ZVM7	TOM1-like protein 2	Tom1l2;TOM1L2	sp|Q5SRX1|TM1L2_MOUSE TOM1-like protein 2 OS=Mus musculus OX=10090 GN=Tom1l2 PE=1 SV=1;sp|Q6ZVM7|TM1L2_HUMAN TOM1-like protein 2 OS=Homo sapiens OX=9606 GN=TOM1L2 PE=1 SV=1	0.00334666	0.00281369	0.00282443	0.00250351	0.0034786	0.00383969	0.00328738	0.00346144		0.0558359	1.22447
P23927	Alpha-crystallin B chain	Cryab	sp|P23927|CRYAB_MOUSE Alpha-crystallin B chain OS=Mus musculus OX=10090 GN=Cryab PE=1 SV=2	0.00549965	0.00364786	0.00750887	0.00266993	0.01494	0.0104413	0.00649746	0.0158189		0.0989726	2.46801
Q9CQS8	Protein transport protein Sec61 subunit beta	Sec61b	sp|Q9CQS8|SC61B_MOUSE Protein transport protein Sec61 subunit beta OS=Mus musculus OX=10090 GN=Sec61b PE=1 SV=3	0.00464484	0.00331994	0.00321155	0.00368011	0.00790974	0.00630332	0.00544838	0.00617666		0.00130088	1.73918
P61226	Ras-related protein Rap-2b	Rap2b	sp|P61226|RAP2B_MOUSE Ras-related protein Rap-2b OS=Mus musculus OX=10090 GN=Rap2b PE=1 SV=1	0.0179262	0.0155682	0.013886	0.0201068	0.0260825	0.0219859	0.0187527	0.0230399		0.0151617	1.33153
Q78ZA7	Nucleosome assembly protein 1-like 4	Nap1l4	sp|Q78ZA7|NP1L4_MOUSE Nucleosome assembly protein 1-like 4 OS=Mus musculus OX=10090 GN=Nap1l4 PE=1 SV=1	0.000545391	0	0.00124438	0.000285533	0.00265893	0.00215518	0.00098431	0.00106754		0.131408	3.30841
P05132	cAMP-dependent protein kinase catalytic subunit alpha	Prkaca	sp|P05132|KAPCA_MOUSE cAMP-dependent protein kinase catalytic subunit alpha OS=Mus musculus OX=10090 GN=Prkaca PE=1 SV=3	0.0447438	0.0360479	0.043262	0.0575309	0.0657242	0.0649047	0.0449417	0.0655684		0.0940387	1.32797
P62717;Q8L7K0;P51418	60S ribosomal protein L18a	Rpl18a	sp|P62717|RL18A_MOUSE 60S ribosomal protein L18a OS=Mus musculus OX=10090 GN=Rpl18a PE=1 SV=1	0.0614304	0.0448798	0.0446776	0.0602383	0.0892851	0.073326	0.0626703	0.0627516		0.0504813	1.36362
Q9WV60;Q2NL51	Glycogen synthase kinase-3 beta	Gsk3b	sp|Q9WV60|GSK3B_MOUSE Glycogen synthase kinase-3 beta OS=Mus musculus OX=10090 GN=Gsk3b PE=1 SV=2	0.0239516	0.0216074	0.0178155	0.0226214	0.0314089	0.0304642	0.0236944	0.0238928		0.0378278	1.27286
O09111	NADH dehydrogenase [ubiquinone] 1 beta subcomplex subunit 11, mitochondrial	Ndufb11	sp|O09111|NDUBB_MOUSE NADH dehydrogenase [ubiquinone] 1 beta subcomplex subunit 11, mitochondrial OS=Mus musculus OX=10090 GN=Ndufb11 PE=1 SV=2	0.141986	0.0924072	0.128204	0.185118	0.266201	0.253445	0.187412	0.239143		0.0312122	1.72754
Q06890	Clusterin;Clusterin beta chain;Clusterin alpha chain	Clu	sp|Q06890|CLUS_MOUSE Clusterin OS=Mus musculus OX=10090 GN=Clu PE=1 SV=1	0.0198785	0.0129417	0.0215053	0.0148848	0.0427214	0.0316449	0.0241556	0.0292682		0.0436489	1.8464
Q99KI0	Aconitate hydratase, mitochondrial	Aco2	sp|Q99KI0|ACON_MOUSE Aconitate hydratase, mitochondrial OS=Mus musculus OX=10090 GN=Aco2 PE=1 SV=1	0.190463	0.136676	0.163338	0.24598	0.375402	0.372447	0.224208	0.386898		0.024636	1.84526
Q7TT15	Putative polypeptide N-acetylgalactosaminyltransferase-like protein 3	Wbscr17	sp|Q7TT15|GLT17_MOUSE Polypeptide N-acetylgalactosaminyltransferase 17 OS=Mus musculus OX=10090 GN=Galnt17 PE=1 SV=1	0.000175351	0.000198423	0.00015488	0.000203866	0.000670237	0.00090584	0.00162818	0.000304023		0.0955185	4.78933
Q9EQ20	Methylmalonate-semialdehyde dehydrogenase [acylating], mitochondrial	Aldh6a1	sp|Q9EQ20|MMSA_MOUSE Methylmalonate-semialdehyde dehydrogenase [acylating], mitochondrial OS=Mus musculus OX=10090 GN=Aldh6a1 PE=1 SV=1	0.00153992	0.00114007	0.00140083	0.00200475	0.00309917	0.00271441	0.00207435	0.00235225		0.0447936	1.6827
Q9CQW2;Q8VEH3	ADP-ribosylation factor-like protein 8B;ADP-ribosylation factor-like protein 8A	Arl8b;Arl8a	sp|Q9CQW2|ARL8B_MOUSE ADP-ribosylation factor-like protein 8B OS=Mus musculus OX=10090 GN=Arl8b PE=1 SV=1;sp|Q8VEH3|ARL8A_MOUSE ADP-ribosylation factor-like protein 8A OS=Mus musculus OX=10090 GN=Arl8a PE=1 SV=1	0.0043049	0.00375726	0.00207019	0.00739929	0.00407087	0.00473812	0.00337584	0.00394105		0.76775	0.919816
Q8K377	Leucine-rich repeat transmembrane neuronal protein 1	Lrrtm1	sp|Q8K377|LRRT1_MOUSE Leucine-rich repeat transmembrane neuronal protein 1 OS=Mus musculus OX=10090 GN=Lrrtm1 PE=2 SV=1	0.003733	0.00337041	0.00545258	0.00402868	0.00237019	0.00473229	0.00464188	0.00512309		0.923744	1.01705
P62702;P47836;Q93VH9;Q8VYK6;P49204	40S ribosomal protein S4, X isoform	Rps4x	sp|P62702|RS4X_MOUSE 40S ribosomal protein S4, X isoform OS=Mus musculus OX=10090 GN=Rps4x PE=1 SV=2;sp|P47836|RS4_CHICK 40S ribosomal protein S4 OS=Gallus gallus OX=9031 GN=RPS4 PE=2 SV=2	0.0757985	0.0578514	0.0633636	0.0787135	0.103949	0.102492	0.0846824	0.0893952		0.0347817	1.38006
Q01853;P55072	Transitional endoplasmic reticulum ATPase	Vcp;VCP	sp|Q01853|TERA_MOUSE Transitional endoplasmic reticulum ATPase OS=Mus musculus OX=10090 GN=Vcp PE=1 SV=4;sp|P55072|TERA_HUMAN Transitional endoplasmic reticulum ATPase OS=Homo sapiens OX=9606 GN=VCP PE=1 SV=4	0.0533115	0.0315141	0.0456299	0.0595461	0.104764	0.0871225	0.0575004	0.0795464		0.0510993	1.73121
O08579	Emerin	Emd	sp|O08579|EMD_MOUSE Emerin OS=Mus musculus OX=10090 GN=Emd PE=1 SV=1	0.0044256	0.0042588	0.00482423	0.00666617	0.00927327	0.00495727	0.00460775	0.00652596		0.359291	1.25722
Q61990;P57722	Poly(rC)-binding protein 2;Poly(rC)-binding protein 3	Pcbp2;Pcbp3	sp|Q61990|PCBP2_MOUSE Poly(rC)-binding protein 2 OS=Mus musculus OX=10090 GN=Pcbp2 PE=1 SV=1;sp|P57722|PCBP3_MOUSE Poly(rC)-binding protein 3 OS=Mus musculus OX=10090 GN=Pcbp3 PE=1 SV=3	0.0217787	0.0193867	0.0232975	0.0228379	0.0415572	0.0244788	0.0250911	0.0251621		0.185885	1.33205
Q61285	ATP-binding cassette sub-family D member 2	Abcd2	sp|Q61285|ABCD2_MOUSE ATP-binding cassette sub-family D member 2 OS=Mus musculus OX=10090 GN=Abcd2 PE=1 SV=1	0.00219504	0.00232196	0.00121747	0.0024251	0.00343519	0.00242047	0.0012696	0.00161954		0.750408	1.07173
Q9D0R8	Protein LSM12 homolog	Lsm12	sp|Q9D0R8|LSM12_MOUSE Protein LSM12 homolog OS=Mus musculus OX=10090 GN=Lsm12 PE=1 SV=1	0.00196928	0.00120679	0.00157502	0.0018231	0.00564752	0.0036348	0.00223535	0.00234779		0.0947246	2.10908
Q9Z239	Phospholemman	Fxyd1	sp|Q9Z239|PLM_MOUSE Phospholemman OS=Mus musculus OX=10090 GN=Fxyd1 PE=1 SV=1	0.00595802	0.00390329	0.00405175	0.00631069	0.0133661	0.0114754	0.00536304	0.00972078		0.0495395	1.97418
P62911;P17932	60S ribosomal protein L32	Rpl32	sp|P62911|RL32_MOUSE 60S ribosomal protein L32 OS=Mus musculus OX=10090 GN=Rpl32 PE=1 SV=2	0.0645039	0.0437176	0.0554131	0.0562168	0.0901111	0.0856168	0.0611735	0.0659388		0.0866215	1.37748
O35454	Chloride transport protein 6	Clcn6	sp|O35454|CLCN6_MOUSE Chloride transport protein 6 OS=Mus musculus OX=10090 GN=Clcn6 PE=1 SV=1	0.00644355	0.00624601	0.00543366	0.00912123	0.0202109	0.0198973	0.0117095	0.00830132		0.0995752	2.20665
Q3UHD3	Microtubule-associated tumor suppressor candidate 2 homolog	Mtus2	sp|Q3UHD3|MTUS2_MOUSE Microtubule-associated tumor suppressor candidate 2 homolog OS=Mus musculus OX=10090 GN=Mtus2 PE=1 SV=1	0.00124995	0.00131686	0.00111958	0.000969623	0.00220003	0.00260155	0.00256491	0.00226342		0.00127651	2.06828
Q8C3W1	Uncharacterized protein C1orf198 homolog		sp|Q8C3W1|CA198_MOUSE Uncharacterized protein C1orf198 homolog OS=Mus musculus OX=10090 PE=1 SV=1	0.000507649	0.000350173	0.00135114	0.000279828	0.000783447	0.00314725	0.00177253	0.00224421		0.111816	3.19329
Q8K4Z0	Leucine-rich repeat LGI family member 2	Lgi2	sp|Q8K4Z0|LGI2_MOUSE Leucine-rich repeat LGI family member 2 OS=Mus musculus OX=10090 GN=Lgi2 PE=2 SV=1	0.00833677	0.00955278	0.00872535	0.0115327	0.0218382	0.0212083	0.0119206	0.0179334		0.0350831	1.91101
Q9D710	Thioredoxin-related transmembrane protein 2	Tmx2	sp|Q9D710|TMX2_MOUSE Thioredoxin-related transmembrane protein 2 OS=Mus musculus OX=10090 GN=Tmx2 PE=1 SV=1	0.00908022	0.00957191	0.0085622	0.0132691	0.02515	0.0152402	0.015987	0.0191843		0.0378524	1.86648
Q9CRB8	Mitochondrial fission process protein 1	Mtfp1	sp|Q9CRB8|MTFP1_MOUSE Mitochondrial fission process protein 1 OS=Mus musculus OX=10090 GN=Mtfp1 PE=1 SV=1	0.00525662	0.00176918	0.00179604	0.00977198	0.0156436	0.0119135	0.00566092	0.0187341		0.0119907	2.79405
Q91VR2	ATP synthase subunit gamma, mitochondrial	Atp5c1	sp|Q91VR2|ATPG_MOUSE ATP synthase subunit gamma, mitochondrial OS=Mus musculus OX=10090 GN=Atp5f1c PE=1 SV=1	0.294142	0.053807	0.191778	0.228201	0.560326	0.419266	0.232939	0.503842		0.0414057	2.23507
P0DN34			sp|P0DN34|NDUB1_MOUSE NADH dehydrogenase [ubiquinone] 1 beta subcomplex subunit 1 OS=Mus musculus OX=10090 GN=Ndufb1 PE=1 SV=1	0.0239755	0.0103509	0.0170367	0.023719	0.0356825	0.0401952	0.0257476	0.0471602		0.033903	1.98164
Q6NZJ6	Eukaryotic translation initiation factor 4 gamma 1	Eif4g1	sp|Q6NZJ6|IF4G1_MOUSE Eukaryotic translation initiation factor 4 gamma 1 OS=Mus musculus OX=10090 GN=Eif4g1 PE=1 SV=1	0.00297825	0.00402509	0.00365388	0.00388668	0.000258603	0.00466569	0.00021679	0.00582352		0.539661	0.753897
Q9QWI6	SRC kinase signaling inhibitor 1	Srcin1	sp|Q9QWI6|SRCN1_MOUSE SRC kinase signaling inhibitor 1 OS=Mus musculus OX=10090 GN=Srcin1 PE=1 SV=2	0.669875	0.566689	0.71668	0.604549	1.01531	0.819482	0.798769	0.723069		0.0464163	1.31231
Q62418	Drebrin-like protein	Dbnl	sp|Q62418|DBNL_MOUSE Drebrin-like protein OS=Mus musculus OX=10090 GN=Dbnl PE=1 SV=2	0.00385598	0.000734657	0.00221254	0.00107772	0.0119132	0.00276551	0.00440341	0.00542951		0.0594256	3.11026
Q9CWZ7	Gamma-soluble NSF attachment protein	Napg	sp|Q9CWZ7|SNAG_MOUSE Gamma-soluble NSF attachment protein OS=Mus musculus OX=10090 GN=Napg PE=1 SV=1	0.0120681	0.00812113	0.0100375	0.013809	0.0253761	0.02115	0.0140451	0.0161508		0.0671526	1.74227
Q9ET80	Junctophilin-1	Jph1	sp|Q9ET80|JPH1_MOUSE Junctophilin-1 OS=Mus musculus OX=10090 GN=Jph1 PE=1 SV=1	0.00277585	0.00192771	0.00188801	0.00222466	0.00324689	0.00369619	0.00161313	0.00128534		0.688718	1.1163
Q6ZQ08;A5YKK6	CCR4-NOT transcription complex subunit 1	Cnot1;CNOT1	sp|Q6ZQ08|CNOT1_MOUSE CCR4-NOT transcription complex subunit 1 OS=Mus musculus OX=10090 GN=Cnot1 PE=1 SV=2;sp|A5YKK6|CNOT1_HUMAN CCR4-NOT transcription complex subunit 1 OS=Homo sapiens OX=9606 GN=CNOT1 PE=1 SV=2	0	0	0.000381575	0.000351093	0	0	0	0		0.182241	0
Q9D2R8	28S ribosomal protein S33, mitochondrial	Mrps33	sp|Q9D2R8|RT33_MOUSE 28S ribosomal protein S33, mitochondrial OS=Mus musculus OX=10090 GN=Mrps33 PE=1 SV=1	0.00338262	0.00221419	0.00326735	0.00400208	0.00540593	0	0.0042667	0		0.607976	0.751784
Q6R891;Q9D5U8	Neurabin-2	Ppp1r9b	sp|Q6R891|NEB2_MOUSE Neurabin-2 OS=Mus musculus OX=10090 GN=Ppp1r9b PE=1 SV=1	0.0882415	0.0578764	0.086457	0.0596776	0.165947	0.142678	0.110725	0.114482		0.0213884	1.82661
Q80YF9	Rho GTPase-activating protein 33	Arhgap33	sp|Q80YF9|RHG33_MOUSE Rho GTPase-activating protein 33 OS=Mus musculus OX=10090 GN=Arhgap33 PE=1 SV=1	0.00105494	0.00123842	0.00118119	0.00103204	0.00186765	0.00120968	0.00125949	0.00106271		0.340973	1.19814
Q4QQM4	Tumor protein p53-inducible protein 11	Trp53i11	sp|Q4QQM4|P5I11_MOUSE Tumor protein p53-inducible protein 11 OS=Mus musculus OX=10090 GN=Trp53i11 PE=1 SV=1	0	0	0	0	0	0.00109317	0	0.000817208		0.188263	#DIV/0!
O35678	Monoglyceride lipase	Mgll	sp|O35678|MGLL_MOUSE Monoglyceride lipase OS=Mus musculus OX=10090 GN=Mgll PE=1 SV=1	0.000464376	0.000447856	0	0	0	0	0	0		0.181794	0
Q99JB2	Stomatin-like protein 2, mitochondrial	Stoml2	sp|Q99JB2|STML2_MOUSE Stomatin-like protein 2, mitochondrial OS=Mus musculus OX=10090 GN=Stoml2 PE=1 SV=1	0.0401134	0.0247145	0.0368533	0.0287857	0.0987822	0.0578167	0.0423158	0.0577373		0.0627706	1.96718
Q9D1P0	39S ribosomal protein L13, mitochondrial	Mrpl13	sp|Q9D1P0|RM13_MOUSE 39S ribosomal protein L13, mitochondrial OS=Mus musculus OX=10090 GN=Mrpl13 PE=1 SV=1	0.0186606	0.0127966	0.0186199	0.020617	0.0388848	0.0282839	0.0232086	0.026519		0.0550408	1.65355
Q91WD5;P93306	NADH dehydrogenase [ubiquinone] iron-sulfur protein 2, mitochondrial	Ndufs2	sp|Q91WD5|NDUS2_MOUSE NADH dehydrogenase [ubiquinone] iron-sulfur protein 2, mitochondrial OS=Mus musculus OX=10090 GN=Ndufs2 PE=1 SV=1	0.988549	0.739348	0.836435	1.33363	1.92014	1.89659	1.33233	1.63214		0.0350888	1.73968
P68181	cAMP-dependent protein kinase catalytic subunit beta	Prkacb	sp|P68181|KAPCB_MOUSE cAMP-dependent protein kinase catalytic subunit beta OS=Mus musculus OX=10090 GN=Prkacb PE=1 SV=2	0.0113511	0.00960238	0.00949458	0.0110818	0.0187912	0.00911707	0.0119572	0.0130806		0.184052	1.27489
P46460	Vesicle-fusing ATPase	Nsf	sp|P46460|NSF_MOUSE Vesicle-fusing ATPase OS=Mus musculus OX=10090 GN=Nsf PE=1 SV=2	0.319445	0.207422	0.248147	0.348462	0.468625	0.37515	0.326867	0.371777		0.051187	1.3729
Q6NZL0;Q3UHU5	Protein SOGA3	Soga3	sp|Q6NZL0|SOGA3_MOUSE Protein SOGA3 OS=Mus musculus OX=10090 GN=Soga3 PE=1 SV=2	0.031913	0.0282109	0.029166	0.0392515	0.0482607	0.050875	0.0290908	0.0414236		0.158538	1.31981
Q9Z0R4;Q15811;CON__ENSEMBL:ENSBTAP00000001528;Q9NZM3	Intersectin-1	Itsn1	sp|Q9Z0R4|ITSN1_MOUSE Intersectin-1 OS=Mus musculus OX=10090 GN=Itsn1 PE=1 SV=2	0.0196558	0.0184638	0.0193405	0.0218817	0.0491797	0.0403986	0.0238881	0.0321711		0.0603614	1.83557
Q9WTS5	Teneurin-2;Ten-2, soluble form;Ten-2 intracellular domain	Tenm2	sp|Q9WTS5|TEN2_MOUSE Teneurin-2 OS=Mus musculus OX=10090 GN=Tenm2 PE=1 SV=1	0.00479173	0.00449548	0.00516325	0.00431494	0.00810763	0.00599325	0.00539652	0.00479316		0.143219	1.29443
Q91WC3	Long-chain-fatty-acid--CoA ligase 6	Acsl6	sp|Q91WC3|ACSL6_MOUSE Long-chain-fatty-acid--CoA ligase 6 OS=Mus musculus OX=10090 GN=Acsl6 PE=1 SV=1	0.0100055	0.00646414	0.00944105	0.0100257	0.014958	0.0133054	0.0101825	0.0123567		0.0712799	1.41368
Q91WQ3	Tyrosine--tRNA ligase, cytoplasmic;Tyrosine--tRNA ligase, cytoplasmic, N-terminally processed	Yars	sp|Q91WQ3|SYYC_MOUSE Tyrosine--tRNA ligase, cytoplasmic OS=Mus musculus OX=10090 GN=Yars PE=1 SV=3	0.0010044	0.000869785	0.00106832	0.00140453	0.00216223	0.00204095	0.00149363	0.0016993		0.0471025	1.70142
Q8BG05	Heterogeneous nuclear ribonucleoprotein A3	Hnrnpa3	sp|Q8BG05|ROA3_MOUSE Heterogeneous nuclear ribonucleoprotein A3 OS=Mus musculus OX=10090 GN=Hnrnpa3 PE=1 SV=1	0.00317305	0.00218881	0.0017705	0.00180718	0.0048396	0.00565119	0.00390973	0.00369026		0.0108497	2.02368
Q5F285	Transmembrane protein 256	Tmem256	sp|Q5F285|TM256_MOUSE Transmembrane protein 256 OS=Mus musculus OX=10090 GN=Tmem256 PE=1 SV=1	0.00212768	0.000484811	0.000580797	0.00119579	0.00340813	0.00235436	0.00170868	0.00538863		0.058465	2.92996
Q3TUH1	Phosphatidate cytidylyltransferase, mitochondrial	Tamm41	sp|Q3TUH1|TAM41_MOUSE Phosphatidate cytidylyltransferase, mitochondrial OS=Mus musculus OX=10090 GN=Tamm41 PE=1 SV=2	0.0175623	0.007174	0.0148028	0.0219974	0.0344957	0.0276253	0.0266191	0.0257476		0.0354592	1.86048
Q8K212	Phosphofurin acidic cluster sorting protein 1	Pacs1	sp|Q8K212|PACS1_MOUSE Phosphofurin acidic cluster sorting protein 1 OS=Mus musculus OX=10090 GN=Pacs1 PE=1 SV=2	0.00922993	0.00570323	0.00821175	0.0113942	0.0110103	0.00940642	0.00788265	0.0133136		0.121416	1.20481
P70404;P41565	Isocitrate dehydrogenase [NAD] subunit gamma, mitochondrial;Isocitrate dehydrogenase [NAD] subunit gamma 1, mitochondrial	IDH3G;Idh3g	sp|P70404|IDHG1_MOUSE Isocitrate dehydrogenase [NAD] subunit gamma 1, mitochondrial OS=Mus musculus OX=10090 GN=Idh3g PE=1 SV=1;sp|	0.0319532	0.0244453	0.025696	0.0400099	0.051666	0.043023	0.0294682	0.0394781		0.136656	1.34013
Q9WUM5	Succinyl-CoA ligase [ADP/GDP-forming] subunit alpha, mitochondrial	Suclg1	sp|Q9WUM5|SUCA_MOUSE Succinate--CoA ligase [ADP/GDP-forming] subunit alpha, mitochondrial OS=Mus musculus OX=10090 GN=Suclg1 PE=1 SV=4	0.0199231	0.017463	0.0194203	0.0260862	0.041949	0.0414379	0.0249778	0.0390233		0.0324314	1.77806
Q99NF2	NMDA receptor synaptonuclear signaling and neuronal migration factor	Nsmf	sp|Q99NF2|NSMF_MOUSE NMDA receptor synaptonuclear signaling and neuronal migration factor OS=Mus musculus OX=10090 GN=Nsmf PE=1 SV=1	0.00217874	0.00209373	0.00208724	0.00220746	0.00131296	0.00264743	0.00268981	0.00258244		0.664845	1.07768
Q9DAM5	Mitochondrial thiamine pyrophosphate carrier	Slc25a19	sp|Q9DAM5|TPC_MOUSE Mitochondrial thiamine pyrophosphate carrier OS=Mus musculus OX=10090 GN=Slc25a19 PE=1 SV=1	0.000784777	0.000600394	0.000629259	0.000712657	0.00129235	0.000827109	0.000802544	0.000741617		0.101659	1.34342
P70333	Heterogeneous nuclear ribonucleoprotein H2	Hnrnph2	sp|P70333|HNRH2_MOUSE Heterogeneous nuclear ribonucleoprotein H2 OS=Mus musculus OX=10090 GN=Hnrnph2 PE=1 SV=1	0.0124919	0.00655182	0.00882985	0.00729269	0.0224113	0.0219933	0.0109562	0.0153203		0.0480851	2.00992
Q8BUM6	Protein FAM163B	Fam163b	sp|Q8BUM6|F163B_MOUSE Protein FAM163B OS=Mus musculus OX=10090 GN=Fam163b PE=1 SV=1	0.000335329	0.000493174	0.000462894	0.000457016	0	0.000408761	0.000417742	0.000638934		0.552065	0.838153
Q8CJ40	Rootletin	Crocc	sp|Q8CJ40|CROCC_MOUSE Rootletin OS=Mus musculus OX=10090 GN=Crocc PE=1 SV=2	0.015397	0.0149837	0.0141315	0.0111767	0.0076907	0.00882536	0.0213228	0.0102984		0.613531	0.864398
O35226	26S proteasome non-ATPase regulatory subunit 4	Psmd4	sp|O35226|PSMD4_MOUSE 26S proteasome non-ATPase regulatory subunit 4 OS=Mus musculus OX=10090 GN=Psmd4 PE=1 SV=1	0.000465734	0.000786416	0.00268671	0.000323959	0.0034397	0.0040132	0.00245413	0.00272705		0.0779467	2.96378
O88935	Synapsin-1	Syn1	sp|O88935|SYN1_MOUSE Synapsin-1 OS=Mus musculus OX=10090 GN=Syn1 PE=1 SV=2	0.42622	0.28382	0.491867	0.590923	0.878474	0.796401	0.625111	0.871224		0.0278248	1.76883
Q9CQW1	Synaptobrevin homolog YKT6	Ykt6	sp|Q9CQW1|YKT6_MOUSE Synaptobrevin homolog YKT6 OS=Mus musculus OX=10090 GN=Ykt6 PE=1 SV=1	0.0035747	0.0036568	0.00384543	0.0040443	0.00388369	0.0040323	0.00525882	0.00414666		0.157699	1.14551
P70302	Stromal interaction molecule 1	Stim1	sp|P70302|STIM1_MOUSE Stromal interaction molecule 1 OS=Mus musculus OX=10090 GN=Stim1 PE=1 SV=2	0.000748707	0.000353624	0.000445731	0.000542539	0.000926651	0.00396222	0.00313589	0.000674478		0.158604	4.16112
O55125	Protein NipSnap homolog 1	Nipsnap1	sp|O55125|NIPS1_MOUSE Protein NipSnap homolog 1 OS=Mus musculus OX=10090 GN=Nipsnap1 PE=1 SV=1	0.0353559	0.0244626	0.0338387	0.038942	0.0664938	0.0581652	0.0401461	0.0522467		0.0512743	1.6369
P51150;Q9XI98;Q9LW76;Q9LS94;Q9C820;O04157	Ras-related protein Rab-7a	Rab7a	sp|P51150|RAB7A_MOUSE Ras-related protein Rab-7a OS=Mus musculus OX=10090 GN=Rab7a PE=1 SV=2	0.0130177	0.00680398	0.00629347	0.0120498	0.0228286	0.0205509	0.0124769	0.016661		0.0243287	1.9001
Q9CPW3	39S ribosomal protein L54, mitochondrial	Mrpl54	sp|Q9CPW3|RM54_MOUSE 39S ribosomal protein L54, mitochondrial OS=Mus musculus OX=10090 GN=Mrpl54 PE=1 SV=1	0.000205978	0.000183215	0.000207581	0.000260635	0	0.000294212	0.000300377	0		0.548566	0.693473
Q9Z1B3	1-phosphatidylinositol 4,5-bisphosphate phosphodiesterase beta-1	Plcb1	sp|Q9Z1B3|PLCB1_MOUSE 1-phosphatidylinositol 4,5-bisphosphate phosphodiesterase beta-1 OS=Mus musculus OX=10090 GN=Plcb1 PE=1 SV=2	0.0223708	0.0138137	0.0136011	0.0206714	0.021173	0.0253358	0.0163914	0.0236669		0.229663	1.22865
P61264;Q00262;P50279	Syntaxin-1B	Stx1b	sp|P61264|STX1B_MOUSE Syntaxin-1B OS=Mus musculus OX=10090 GN=Stx1b PE=1 SV=1	0.173547	0.111623	0.135765	0.204598	0.201291	0.234531	0.165912	0.190983		0.243165	1.26726
Q5F2E8;Q8BYC6	Serine/threonine-protein kinase TAO1	Taok1	sp|Q5F2E8|TAOK1_MOUSE Serine/threonine-protein kinase TAO1 OS=Mus musculus OX=10090 GN=Taok1 PE=1 SV=1	0.0127417	0.0110123	0.00977829	0.0103332	0.0154679	0.0164197	0.0116916	0.0121094		0.0393803	1.26953
Q9D0M5;O02414	Dynein light chain 2, cytoplasmic	Dynll2	sp|Q9D0M5|DYL2_MOUSE Dynein light chain 2, cytoplasmic OS=Mus musculus OX=10090 GN=Dynll2 PE=1 SV=1;sp|O02414|DYL1_HELCR Dynein light chain LC6, flagellar outer arm OS=Heliocidaris crassispina OX=1043166 PE=3 SV=1	0.0547792	0.0300721	0.0330639	0.0456996	0.0650617	0.0878567	0.0839636	0.164874		0.077045	2.4555
Q9R118;Q9QZK5	Serine protease HTRA1	Htra1	sp|Q9R118|HTRA1_MOUSE Serine protease HTRA1 OS=Mus musculus OX=10090 GN=Htra1 PE=1 SV=2;sp|Q9QZK5|HTRA1_RAT Serine protease HTRA1 OS=Rattus norvegicus OX=10116 GN=Htra1 PE=2 SV=1	0.0028419	0.00120823	0.00410538	0.00202185	0.0088944	0.00582458	0.00462646	0.00382042		0.0830617	2.27621
Q922G0;Q3TZX3	Solute carrier family 25 member 36;Solute carrier family 25 member 33	Slc25a36;Slc25a33	sp|Q922G0|S2536_MOUSE Solute carrier family 25 member 36 OS=Mus musculus OX=10090 GN=Slc25a36 PE=2 SV=1;sp|Q3TZX3|S2533_MOUSE Solute carrier family 25 member 33 OS=Mus musculus OX=10090 GN=Slc25a33 PE=2 SV=1	0.00212551	0.00117074	0.00138969	0.00204163	0.00485003	0.00266356	0.00207599	0.00344562		0.0336237	1.93758
P60764	Ras-related C3 botulinum toxin substrate 3	Rac3	sp|P60764|RAC3_MOUSE Ras-related C3 botulinum toxin substrate 3 OS=Mus musculus OX=10090 GN=Rac3 PE=1 SV=1	0.00555104	0.00366795	0.00547082	0.00624167	0.00482579	0.00786913	0.00573133	0.00654578		0.422386	1.19304
Q8BM13	Noelin-2	Olfm2	sp|Q8BM13|NOE2_MOUSE Noelin-2 OS=Mus musculus OX=10090 GN=Olfm2 PE=1 SV=2	0.00911868	0.00594117	0.00886051	0.00943548	0.0146767	0.012273	0.0095421	0.0105933		0.100584	1.4116
Q8C008	Double zinc ribbon and ankyrin repeat-containing protein 1	Dzank1	sp|Q8C008|DZAN1_MOUSE Double zinc ribbon and ankyrin repeat-containing protein 1 OS=Mus musculus OX=10090 GN=Dzank1 PE=1 SV=2	0.00542099	0.00356912	0.00475818	0.00459013	0.00788014	0.00470674	0.0055503	0.00608415		0.0263594	1.3208
Q8BX10	Serine/threonine-protein phosphatase PGAM5, mitochondrial	Pgam5	sp|Q8BX10|PGAM5_MOUSE Serine/threonine-protein phosphatase PGAM5, mitochondrial OS=Mus musculus OX=10090 GN=Pgam5 PE=1 SV=1	0.120996	0.113863	0.155392	0.135281	0.325534	0.211388	0.227917	0.200418		0.0423144	1.83672
Q8C437	PEX5-related protein	Pex5l	sp|Q8C437|PEX5R_MOUSE PEX5-related protein OS=Mus musculus OX=10090 GN=Pex5l PE=1 SV=2	0.000673971	0.000444068	0.00115142	0.000709048	0.00115969	0.00170547	0.001742	0.00182223		0.020291	2.1586
Q9DB73	NADH-cytochrome b5 reductase 1	Cyb5r1	sp|Q9DB73|NB5R1_MOUSE NADH-cytochrome b5 reductase 1 OS=Mus musculus OX=10090 GN=Cyb5r1 PE=1 SV=1	0.00109035	0.000217823	0.000756388	0.00170958	0.00371201	0.00101209	0.0020453	0.0026098		0.044631	2.48512
O88983	Syntaxin-8	Stx8	sp|O88983|STX8_MOUSE Syntaxin-8 OS=Mus musculus OX=10090 GN=Stx8 PE=1 SV=1	0.00111501	0.000488329	0.000662372	0.000955434	0.000323054	0.00100762	0.00105772	0.000404078		0.76707	0.866918
Q5FW52	Muscular LMNA-interacting protein	Mlip	sp|Q5FW52|MLIP_MOUSE Muscular LMNA-interacting protein OS=Mus musculus OX=10090 GN=Mlip PE=1 SV=1	0.00210573	0.00181109	0.00232256	0.00142035	0.00241802	0.00170497	0.00268587	0.00109309		0.740402	1.03162
P46735	Unconventional myosin-Ib	Myo1b	sp|P46735|MYO1B_MOUSE Unconventional myosin-Ib OS=Mus musculus OX=10090 GN=Myo1b PE=1 SV=3	0.00226218	0.00299808	0.00250513	0.00236488	0.0021582	0.00140719	0.0037827	0.00198697		0.757838	0.921502
O08715	A-kinase anchor protein 1, mitochondrial	Akap1	sp|O08715|AKAP1_MOUSE A-kinase anchor protein 1, mitochondrial OS=Mus musculus OX=10090 GN=Akap1 PE=1 SV=4	0.0026621	0.00136262	0.00107748	0.00264402	0.000636663	0.00305895	0.00146782	0.00160479		0.783793	0.873744
Q9CQA6	Coiled-coil-helix-coiled-coil-helix domain-containing protein 1	Chchd1	sp|Q9CQA6|CHCH1_MOUSE Coiled-coil-helix-coiled-coil-helix domain-containing protein 1 OS=Mus musculus OX=10090 GN=Chchd1 PE=1 SV=1	0.00523174	0.00292674	0.00609621	0.0037877	0.0111904	0.00901214	0.00729115	0.00688278		0.0410374	1.90532
Q99M87	DnaJ homolog subfamily A member 3, mitochondrial	Dnaja3	sp|Q99M87|DNJA3_MOUSE DnaJ homolog subfamily A member 3, mitochondrial OS=Mus musculus OX=10090 GN=Dnaja3 PE=1 SV=1	0.0730227	0.0458681	0.101429	0.0701602	0.200488	0.123175	0.114801	0.12269		0.0660217	1.93181
Q9D7N6	39S ribosomal protein L30, mitochondrial	Mrpl30	sp|Q9D7N6|RM30_MOUSE 39S ribosomal protein L30, mitochondrial OS=Mus musculus OX=10090 GN=Mrpl30 PE=1 SV=1	0.00208042	0.00176495	0.00124211	0.00139711	0.00366184	0.00269742	0.00362285	0.00320927		0.0112682	2.03426
P15105;Q9QY94	Glutamine synthetase	Glul	sp|P15105|GLNA_MOUSE Glutamine synthetase OS=Mus musculus OX=10090 GN=Glul PE=1 SV=6;sp|Q9QY94|GLNA_ACOCA Glutamine synthetase OS=Acomys cahirinus OX=10068 GN=GLUL PE=2 SV=3	0.269306	0.243665	0.297831	0.366785	0.45126	0.342495	0.34904	0.422473		0.0494201	1.32922
Q91W53	Golgin subfamily A member 7	Golga7	sp|Q91W53|GOGA7_MOUSE Golgin subfamily A member 7 OS=Mus musculus OX=10090 GN=Golga7 PE=1 SV=1	0.000523619	0.000417872	0.000443839	0.000688055	0.000961408	0.000733433	0.000409716	0.000576375		0.33666	1.29302
P05201	Aspartate aminotransferase, cytoplasmic	Got1	sp|P05201|AATC_MOUSE Aspartate aminotransferase, cytoplasmic OS=Mus musculus OX=10090 GN=Got1 PE=1 SV=3	0.00648494	0.00428639	0.00250966	0.0067172	0.0111358	0.00895931	0.00773921	0.0109414		0.0001854	1.93896
Q924L1	LETM1 domain-containing protein 1	Letmd1	sp|Q924L1|LTMD1_MOUSE LETM1 domain-containing protein 1 OS=Mus musculus OX=10090 GN=Letmd1 PE=1 SV=1	0.0184694	0.0120804	0.0164373	0.0189884	0.0255945	0.0157574	0.0207632	0.0227372		0.010247	1.28612
Q9D0M3	Cytochrome c1, heme protein, mitochondrial	Cyc1	sp|Q9D0M3|CY1_MOUSE Cytochrome c1, heme protein, mitochondrial OS=Mus musculus OX=10090 GN=Cyc1 PE=1 SV=1	1.05994	0.598221	1.00108	1.2386	2.16705	1.65139	1.22575	1.66487		0.0506343	1.72122
Q8C7X2	ER membrane protein complex subunit 1	Emc1	sp|Q8C7X2|EMC1_MOUSE ER membrane protein complex subunit 1 OS=Mus musculus OX=10090 GN=Emc1 PE=1 SV=1	0.0365651	0.0222649	0.0244637	0.0412716	0.0690083	0.0574582	0.0389283	0.0531303		0.0297911	1.7543
O70378	ER membrane protein complex subunit 8	Emc8	sp|O70378|EMC8_MOUSE ER membrane protein complex subunit 8 OS=Mus musculus OX=10090 GN=Emc8 PE=1 SV=1	0.00821172	0.00410296	0.00679436	0.00887135	0.0184981	0.0119476	0.00851305	0.0123349		0.0593862	1.8332
Q8C4X2	Casein kinase I isoform gamma-3	Csnk1g3	sp|Q8C4X2|KC1G3_MOUSE Casein kinase I isoform gamma-3 OS=Mus musculus OX=10090 GN=Csnk1g3 PE=1 SV=2	0.0108665	0.00978946	0.0101991	0.0110353	0.0129709	0.0165623	0.0121901	0.0122312		0.0978259	1.28799
Q9CR62	Mitochondrial 2-oxoglutarate/malate carrier protein	Slc25a11	sp|Q9CR62|M2OM_MOUSE Mitochondrial 2-oxoglutarate/malate carrier protein OS=Mus musculus OX=10090 GN=Slc25a11 PE=1 SV=3	0.539872	0.296578	0.341453	0.545971	1.00795	0.693076	0.595782	0.723899		0.0161285	1.75228
Q91WG7	Diacylglycerol kinase gamma	Dgkg	sp|Q91WG7|DGKG_MOUSE Diacylglycerol kinase gamma OS=Mus musculus OX=10090 GN=Dgkg PE=1 SV=1	0.00100889	0.000982792	0.00116147	0.000649511	0.00144207	0.000763695	0.00122398	0.000605618		0.701381	1.06119
Q2PFD7;Q6P1I6	PH and SEC7 domain-containing protein 3	Psd3	sp|Q2PFD7|PSD3_MOUSE PH and SEC7 domain-containing protein 3 OS=Mus musculus OX=10090 GN=Psd3 PE=1 SV=2	0.176568	0.11069	0.171461	0.138455	0.250488	0.180394	0.177006	0.179734		0.0569243	1.31891
P52189	Inward rectifier potassium channel 4	Kcnj4	sp|P52189|KCNJ4_MOUSE Inward rectifier potassium channel 4 OS=Mus musculus OX=10090 GN=Kcnj4 PE=1 SV=1	0.00251706	0.00218054	0.00261978	0.00267665	0.000677398	0.00326731	0.0027095	0.0034785		0.96135	1.01388
Q9DCT5	Stromal cell-derived factor 2	Sdf2	sp|Q9DCT5|SDF2_MOUSE Stromal cell-derived factor 2 OS=Mus musculus OX=10090 GN=Sdf2 PE=1 SV=1	0.000314784	0.000346231	0.00053683	0.000526688	0.00109382	0.00110114	0.000848121	0.000516151		0.0944495	2.06388
G5E829	Plasma membrane calcium-transporting ATPase 1	Atp2b1	sp|G5E829|AT2B1_MOUSE Plasma membrane calcium-transporting ATPase 1 OS=Mus musculus OX=10090 GN=Atp2b1 PE=1 SV=1	0.0244633	0.0270063	0.0313644	0.0346633	0.0501071	0.0416054	0.028728	0.0369041		0.215382	1.33913
P62259	14-3-3 protein epsilon	Ywhae	sp|P62259|1433E_MOUSE 14-3-3 protein epsilon OS=Mus musculus OX=10090 GN=Ywhae PE=1 SV=1	0.0943842	0.0628793	0.100868	0.096285	0.13577	0.139131	0.0947185	0.104358		0.202474	1.33735
P00397;P60620	Cytochrome c oxidase subunit 1	Mtco1	sp|P00397|COX1_MOUSE Cytochrome c oxidase subunit 1 OS=Mus musculus OX=10090 GN=Mtco1 PE=1 SV=2	0.0432272	0.0338416	0.0400799	0.0304015	0.0796302	0.0591723	0.0601641	0.0658819		0.00513897	1.79497
Q99KF1	Transmembrane emp24 domain-containing protein 9	Tmed9	sp|Q99KF1|TMED9_MOUSE Transmembrane emp24 domain-containing protein 9 OS=Mus musculus OX=10090 GN=Tmed9 PE=1 SV=2	0.000302301	0.000189271	0.000194795	0.000580659	0.000802193	0.000559116	0.000524766	0.000696223		0.0259124	2.03808
P53395	Lipoamide acyltransferase component of branched-chain alpha-keto acid dehydrogenase complex, mitochondrial	Dbt	sp|P53395|ODB2_MOUSE Lipoamide acyltransferase component of branched-chain alpha-keto acid dehydrogenase complex, mitochondrial OS=Mus musculus OX=10090 GN=Dbt PE=1 SV=2	0.0112772	0.00634368	0.00864935	0.0122466	0.0194063	0.0179266	0.0119283	0.0168593		0.0343208	1.71666
P32037	Solute carrier family 2, facilitated glucose transporter member 3	Slc2a3	sp|P32037|GTR3_MOUSE Solute carrier family 2, facilitated glucose transporter member 3 OS=Mus musculus OX=10090 GN=Slc2a3 PE=1 SV=1	0.00110197	0.0011069	0.00101834	0.00128122	0.00107386	0.00215754	0.000801198	0.000779282		0.8374	1.0673
Q69ZP3	Probable hydrolase PNKD	Pnkd	sp|Q69ZP3|PNKD_MOUSE Probable hydrolase PNKD OS=Mus musculus OX=10090 GN=Pnkd PE=1 SV=2	0.000529356	0.00146126	0.00165556	0.0005451	0.00102985	0.000795843	0.000743509	0.000762962		0.57255	0.795025
Q9D8B4	NADH dehydrogenase [ubiquinone] 1 alpha subcomplex subunit 11	Ndufa11	sp|Q9D8B4|NDUAB_MOUSE NADH dehydrogenase [ubiquinone] 1 alpha subcomplex subunit 11 OS=Mus musculus OX=10090 GN=Ndufa11 PE=1 SV=2	0.129786	0.103211	0.128825	0.16991	0.285082	0.241402	0.193977	0.183069		0.0669548	1.69922
Q9ERR1;Q9CZA6	Nuclear distribution protein nudE-like 1	Ndel1	sp|Q9ERR1|NDEL1_MOUSE Nuclear distribution protein nudE-like 1 OS=Mus musculus OX=10090 GN=Ndel1 PE=1 SV=2	0.00716549	0.00239464	0.00498166	0.00524829	0.0131322	0.00808555	0.00783965	0.00850801		0.0117405	1.89819
P97785	GDNF family receptor alpha-1	Gfra1	sp|P97785|GFRA1_MOUSE GDNF family receptor alpha-1 OS=Mus musculus OX=10090 GN=Gfra1 PE=2 SV=2	0.00102959	0.000212709	0.00119805	0.000329774	0.000703219	0.000417753	0.000364156	0.000435212		0.436246	0.693232
Q8R550	SH3 domain-containing kinase-binding protein 1	Sh3kbp1	sp|Q8R550|SH3K1_MOUSE SH3 domain-containing kinase-binding protein 1 OS=Mus musculus OX=10090 GN=Sh3kbp1 PE=1 SV=1	0.00779345	0.00445693	0.00979466	0.00627628	0.0132384	0.0181225	0.011591	0.0127532		0.0704541	1.9669
P60228;P60229;Q9C5Z3	Eukaryotic translation initiation factor 3 subunit E	EIF3E;Eif3e	sp|P60228|EIF3E_HUMAN Eukaryotic translation initiation factor 3 subunit E OS=Homo sapiens OX=9606 GN=EIF3E PE=1 SV=1;sp|P60229|EIF3E_MOUSE Eukaryotic translation initiation factor 3 subunit E OS=Mus musculus OX=10090 GN=Eif3e PE=1 SV=1	0.00610056	0.00535724	0.00534957	0.00748294	0.0106481	0.00906126	0.00452224	0.00770169		0.240186	1.31465
Q8BGD9	Eukaryotic translation initiation factor 4B	Eif4b	sp|Q8BGD9|IF4B_MOUSE Eukaryotic translation initiation factor 4B OS=Mus musculus OX=10090 GN=Eif4b PE=1 SV=1	0.00484138	0.00211969	0.00236435	0.00323307	0.00461296	0.00826812	0.00559823	0.00723376		0.0890691	2.04746
Q14C51	Pentatricopeptide repeat domain-containing protein 3, mitochondrial	Ptcd3	sp|Q14C51|PTCD3_MOUSE Pentatricopeptide repeat domain-containing protein 3, mitochondrial OS=Mus musculus OX=10090 GN=Ptcd3 PE=1 SV=2	0.018452	0.0159421	0.0202504	0.0252991	0.0333117	0.0280383	0.024218	0.0226849		0.172828	1.35411
Q8BQP9	Regulator of G-protein signaling 7-binding protein	Rgs7bp	sp|Q8BQP9|R7BP_MOUSE Regulator of G-protein signaling 7-binding protein OS=Mus musculus OX=10090 GN=Rgs7bp PE=1 SV=1	0.000315827	0.000816247	0.000550877	0.00663789	0.00853442	0.00618822	0.00504284	0.00496343		0.143579	2.97192
P97427	Dihydropyrimidinase-related protein 1	Crmp1	sp|P97427|DPYL1_MOUSE Dihydropyrimidinase-related protein 1 OS=Mus musculus OX=10090 GN=Crmp1 PE=1 SV=1	0.0401373	0.0352384	0.035626	0.0498655	0.0600045	0.0615883	0.0439242	0.0530058		0.0724804	1.3584
Q8VE19	WD repeat-containing protein mio	Mios	sp|Q8VE19|MIO_MOUSE GATOR complex protein MIOS OS=Mus musculus OX=10090 GN=Mios PE=1 SV=2	0.00209802	0.00262113	0.00255875	0.00242282	0.00329114	0.00276774	0.00318808	0.0021723		0.261839	1.17716
P58158	Galactosylgalactosylxylosylprotein 3-beta-glucuronosyltransferase 3	B3gat3	sp|P58158|B3GA3_MOUSE Galactosylgalactosylxylosylprotein 3-beta-glucuronosyltransferase 3 OS=Mus musculus OX=10090 GN=B3gat3 PE=1 SV=1	0.00356927	0.00167622	0.00223048	0.00273559	0.00672323	0.00402151	0.00565157	0.00379614		0.0181456	1.97741
O88737	Protein bassoon	Bsn	sp|O88737|BSN_MOUSE Protein bassoon OS=Mus musculus OX=10090 GN=Bsn PE=1 SV=4	0.856579	0.676072	1.0414	0.707891	1.32897	1.15498	0.870573	0.761364		0.285762	1.2541
Q8K1C0	Protein angel homolog 2	Angel2	sp|Q8K1C0|ANGE2_MOUSE Protein angel homolog 2 OS=Mus musculus OX=10090 GN=Angel2 PE=1 SV=1	0.00268513	0.00216881	0.00284552	0.00351735	0.00661104	0.00418125	0.00486673	0.0042192		0.0470369	1.77218
Q3UIU2	NADH dehydrogenase [ubiquinone] 1 beta subcomplex subunit 6	Ndufb6	sp|Q3UIU2|NDUB6_MOUSE NADH dehydrogenase [ubiquinone] 1 beta subcomplex subunit 6 OS=Mus musculus OX=10090 GN=Ndufb6 PE=1 SV=3	0.142508	0.0904105	0.114767	0.197063	0.285646	0.245532	0.186115	0.235839		0.0357926	1.74967
Q8R5H6	Wiskott-Aldrich syndrome protein family member 1	Wasf1	sp|Q8R5H6|WASF1_MOUSE Wiskott-Aldrich syndrome protein family member 1 OS=Mus musculus OX=10090 GN=Wasf1 PE=1 SV=2	0.0680805	0.0476908	0.0531901	0.0617601	0.0985454	0.0876285	0.0645085	0.0784876		0.0323843	1.4267
Q9CXW2	28S ribosomal protein S22, mitochondrial	Mrps22	sp|Q9CXW2|RT22_MOUSE 28S ribosomal protein S22, mitochondrial OS=Mus musculus OX=10090 GN=Mrps22 PE=1 SV=1	0.0183923	0.0114565	0.0201696	0.0152704	0.0367255	0.0265946	0.0242327	0.0271245		0.0274166	1.75646
Q64433	10 kDa heat shock protein, mitochondrial	Hspe1	sp|Q64433|CH10_MOUSE 10 kDa heat shock protein, mitochondrial OS=Mus musculus OX=10090 GN=Hspe1 PE=1 SV=2	0.00324356	0.00239896	0.00082155	0.00161149	0.00218994	0.00555396	0.00580502	0.0112561		0.155613	3.07162
P55012	Solute carrier family 12 member 2	Slc12a2	sp|P55012|S12A2_MOUSE Solute carrier family 12 member 2 OS=Mus musculus OX=10090 GN=Slc12a2 PE=1 SV=2	0.0157762	0.0117247	0.0102287	0.0126679	0.0228677	0.0179514	0.0121375	0.0104921		0.22442	1.25897
Q99JY8	Lipid phosphate phosphohydrolase 3	Ppap2b	sp|Q99JY8|PLPP3_MOUSE Phospholipid phosphatase 3 OS=Mus musculus OX=10090 GN=Plpp3 PE=1 SV=1	0.0729271	0.0473034	0.043192	0.085042	0.148731	0.137023	0.0680978	0.122848		0.033798	1.91858
Q9DC23	DnaJ homolog subfamily C member 10	Dnajc10	sp|Q9DC23|DJC10_MOUSE DnaJ homolog subfamily C member 10 OS=Mus musculus OX=10090 GN=Dnajc10 PE=1 SV=2	0.0013474	0.000646972	0.000908438	0.000478206	0.0017598	0.000450868	0.000691449	0		0.570705	0.858355
Q9CXW4	60S ribosomal protein L11	Rpl11	sp|Q9CXW4|RL11_MOUSE 60S ribosomal protein L11 OS=Mus musculus OX=10090 GN=Rpl11 PE=1 SV=4	0.0695787	0.0486704	0.0503007	0.0658835	0.101488	0.0778318	0.0728836	0.0689308		0.0447401	1.36983
Q80X50	Ubiquitin-associated protein 2-like	Ubap2l	sp|Q80X50|UBP2L_MOUSE Ubiquitin-associated protein 2-like OS=Mus musculus OX=10090 GN=Ubap2l PE=1 SV=1	0.0024158	0.00124207	0.00128411	0.000982903	0.00463015	0.00300984	0.0025462	0.0022582		0.00560845	2.10036
Q3TC33	Coiled-coil domain-containing protein 127	Ccdc127	sp|Q3TC33|CC127_MOUSE Coiled-coil domain-containing protein 127 OS=Mus musculus OX=10090 GN=Ccdc127 PE=1 SV=2	0.0353863	0.0234532	0.028892	0.033716	0.0670266	0.0454874	0.0438799	0.0450118		0.0209247	1.65838
Q5NCE8	Magnesium transporter MRS2 homolog, mitochondrial	Mrs2	sp|Q5NCE8|MRS2_MOUSE Magnesium transporter MRS2 homolog, mitochondrial OS=Mus musculus OX=10090 GN=Mrs2 PE=2 SV=2	0.0121073	0.00854893	0.00714245	0.0137724	0.0225159	0.020634	0.0147481	0.0162769		0.0301719	1.78429
Q61937	Nucleophosmin	Npm1	sp|Q61937|NPM_MOUSE Nucleophosmin OS=Mus musculus OX=10090 GN=Npm1 PE=1 SV=1	0.000973219	0.000352442	0.000551863	0.000556858	0.00105085	0.00216671	0.000756278	0.0019298		0.136847	2.42511
Q920Q6	RNA-binding protein Musashi homolog 2	Msi2	sp|Q920Q6|MSI2H_MOUSE RNA-binding protein Musashi homolog 2 OS=Mus musculus OX=10090 GN=Msi2 PE=1 SV=1	0.000926894	0.000759912	0.00048612	0.000656274	0.00312764	0.00204244	0.00219875	0.00040832		0.101505	2.74889
Q3KNM2	E3 ubiquitin-protein ligase MARCH5	44990	sp|Q3KNM2|MARH5_MOUSE E3 ubiquitin-protein ligase MARCH5 OS=Mus musculus OX=10090 GN=March5 PE=1 SV=1	0.000561395	0.00127187	0.000321155	0.00106319	0.00087667	0.000647249	0.000496077	0.000547869		0.544018	0.798067
Q9D8V7	Signal peptidase complex catalytic subunit SEC11C	Sec11c	sp|Q9D8V7|SC11C_MOUSE Signal peptidase complex catalytic subunit SEC11C OS=Mus musculus OX=10090 GN=Sec11c PE=1 SV=3	0.00119465	0.000634666	0.00053267	0.00141916	0.00375148	0.00223344	0.000926604	0.00194517		0.0875097	2.34233
Q9D0K2	Succinyl-CoA:3-ketoacid coenzyme A transferase 1, mitochondrial	Oxct1	sp|Q9D0K2|SCOT1_MOUSE Succinyl-CoA:3-ketoacid coenzyme A transferase 1, mitochondrial OS=Mus musculus OX=10090 GN=Oxct1 PE=1 SV=1	0.0163335	0.0127351	0.015973	0.0181776	0.0274844	0.0303191	0.0206007	0.0311246		0.0229445	1.73253
Q9R112	Sulfide:quinone oxidoreductase, mitochondrial	Sqrdl	sp|Q9R112|SQOR_MOUSE Sulfide:quinone oxidoreductase, mitochondrial OS=Mus musculus OX=10090 GN=Sqor PE=1 SV=3	0.00305962	0.00164315	0.00255333	0.00409404	0.00542284	0.00378983	0.00159775	0.00137416		0.8767	1.07352
P40630	Transcription factor A, mitochondrial	Tfam	sp|P40630|TFAM_MOUSE Transcription factor A, mitochondrial OS=Mus musculus OX=10090 GN=Tfam PE=1 SV=2	0.0467972	0.0270688	0.0540014	0.0392337	0.0833991	0.0772352	0.0705941	0.0690675		0.0175747	1.79709
Q8K0D0;Q04735;Q04899	Cyclin-dependent kinase 17;Cyclin-dependent kinase 16;Cyclin-dependent kinase 18	Cdk17;Cdk16;Cdk18	sp|Q8K0D0|CDK17_MOUSE Cyclin-dependent kinase 17 OS=Mus musculus OX=10090 GN=Cdk17 PE=1 SV=2;sp|Q04735|CDK16_MOUSE Cyclin-dependent kinase 16 OS=Mus musculus OX=10090 GN=Cdk16 PE=1 SV=1;sp|Q04899|CDK18_MOUSE Cyclin-dependent kinase 18 OS=Mus musculus OX=10	0.00807983	0.00781619	0.00762135	0.00910106	0.00989964	0.00946161	0.0114479	0.00909872		0.102693	1.22348
Q78IK2	Up-regulated during skeletal muscle growth protein 5	Usmg5	sp|Q78IK2|USMG5_MOUSE Up-regulated during skeletal muscle growth protein 5 OS=Mus musculus OX=10090 GN=Usmg5 PE=1 SV=1	0.00634838	0.00309421	0.000776173	0.00510195	0.00977815	0.00718712	0.00619728	0.0128468		0.0122488	2.35037
Q8JZW5	SH2 domain-containing protein 5	Sh2d5	sp|Q8JZW5|SH2D5_MOUSE SH2 domain-containing protein 5 OS=Mus musculus OX=10090 GN=Sh2d5 PE=1 SV=3	0.000472035	0.000276226	0.000597614	0.000296064	0.000474009	0.000300773	0.000420023	0.000529674		0.822149	1.05027
P28661	Septin-4	Sept4	sp|P28661|SEPT4_MOUSE Septin-4 OS=Mus musculus OX=10090 GN=Sept4 PE=1 SV=1	0.0149037	0.0133263	0.0156161	0.0228775	0.0222631	0.0234692	0.0207829	0.0148406		0.430858	1.2193
P70441	Na(+)/H(+) exchange regulatory cofactor NHE-RF1	Slc9a3r1	sp|P70441|NHRF1_MOUSE Na(+)/H(+) exchange regulatory cofactor NHE-RF1 OS=Mus musculus OX=10090 GN=Slc9a3r1 PE=1 SV=3	0	0	0.00139136	0	0	0.00206241	0.00218628	0.00210622		0.0944044	4.56739
Q91VK4	Integral membrane protein 2C;CT-BRI3	Itm2c	sp|Q91VK4|ITM2C_MOUSE Integral membrane protein 2C OS=Mus musculus OX=10090 GN=Itm2c PE=1 SV=2	0.0210877	0.0169256	0.018542	0.020268	0.0368862	0.0260638	0.0220712	0.0251391		0.0567975	1.43394
Q8K2Y7	39S ribosomal protein L47, mitochondrial	Mrpl47	sp|Q8K2Y7|RM47_MOUSE 39S ribosomal protein L47, mitochondrial OS=Mus musculus OX=10090 GN=Mrpl47 PE=1 SV=2	0.00165258	0.000429504	0.0012845	0.0012651	0.00169493	0.00063182	0.00143593	0		0.57964	0.812377
O70251	Elongation factor 1-beta	Eef1b	sp|O70251|EF1B_MOUSE Elongation factor 1-beta OS=Mus musculus OX=10090 GN=Eef1b PE=1 SV=5	0.042987	0.0211315	0.0325759	0.0269346	0.0766533	0.0627777	0.0425833	0.0466285		0.0338922	1.84942
P63034	Cytohesin-2	Cyth2	sp|P63034|CYH2_MOUSE Cytohesin-2 OS=Mus musculus OX=10090 GN=Cyth2 PE=1 SV=2	0.00882991	0.00700029	0.00719972	0.00759656	0.0119812	0.0113272	0.0092132	0.00949089		0.0153698	1.37177
P63242;Q8BGY2	Eukaryotic translation initiation factor 5A-1;Eukaryotic translation initiation factor 5A-2	Eif5a;Eif5a2	sp|P63242|IF5A1_MOUSE Eukaryotic translation initiation factor 5A-1 OS=Mus musculus OX=10090 GN=Eif5a PE=1 SV=2;sp|Q8BGY2|IF5A2_MOUSE Eukaryotic translation initiation factor 5A-2 OS=Mus musculus OX=10090 GN=Eif5a2 PE=1 SV=3	0.00115347	0.0005617	0.000649251	0.00108682	0.00182201	0.00171266	0.00121198	0.00139449		0.0318156	1.7794
Q640R3	Hepatocyte cell adhesion molecule	Hepacam	sp|Q640R3|HECAM_MOUSE Hepatocyte cell adhesion molecule OS=Mus musculus OX=10090 GN=Hepacam PE=1 SV=2	0.0159054	0.0130725	0.0098123	0.0215109	0.0302052	0.028388	0.0247743	0.0259428		0.018381	1.81274
Q4VAE3	Transmembrane protein 65	Tmem65	sp|Q4VAE3|TMM65_MOUSE Transmembrane protein 65 OS=Mus musculus OX=10090 GN=Tmem65 PE=1 SV=1	0.00151406	0.00115295	0.00118799	0.000746247	0.00100947	0.000847177	0.00173002	0.000827427		0.852377	0.959325
Q99LR1	Monoacylglycerol lipase ABHD12	Abhd12	sp|Q99LR1|ABD12_MOUSE Monoacylglycerol lipase ABHD12 OS=Mus musculus OX=10090 GN=Abhd12 PE=1 SV=2	0.0275673	0.0217948	0.0228155	0.0301414	0.0362322	0.0321782	0.0347661	0.0312337		0.0445528	1.31364
P02088;CON__P02070;Q28496;P02057;CON__Q3SX09;P02104	Hemoglobin subunit beta-1	Hbb-b1	sp|P02088|HBB1_MOUSE Hemoglobin subunit beta-1 OS=Mus musculus OX=10090 GN=Hbb-b1 PE=1 SV=2	0.0141595	0.00470438	0.00401617	0.00383101	0.00851638	0.00328939	0.00398802	0.0042885		0.317895	0.751833
P0C7L0	WAS/WASL-interacting protein family member 3	Wipf3	sp|P0C7L0|WIPF3_MOUSE WAS/WASL-interacting protein family member 3 OS=Mus musculus OX=10090 GN=Wipf3 PE=1 SV=1	0.000377091	0.000163728	0.000411307	0.000256986	0.000880645	0.00061628	0.000474151	0.000439961		0.0658246	1.99405
Q9CQX8	28S ribosomal protein S36, mitochondrial	Mrps36	sp|Q9CQX8|RT36_MOUSE 28S ribosomal protein S36, mitochondrial OS=Mus musculus OX=10090 GN=Mrps36 PE=1 SV=1	0.0459226	0.0341146	0.0468228	0.0403767	0.081953	0.0751653	0.059977	0.0631804		0.0209968	1.67592
Q8R2Y0	Monoacylglycerol lipase ABHD6	Abhd6	sp|Q8R2Y0|ABHD6_MOUSE Monoacylglycerol lipase ABHD6 OS=Mus musculus OX=10090 GN=Abhd6 PE=1 SV=1	0.000349246	0.000315622	0.000241354	0.000483852	0.00098568	0.000691761	0.000745495	0.000411608		0.100653	2.03913
Q8K1N1;Q9NP80	Calcium-independent phospholipase A2-gamma	Pnpla8	sp|Q8K1N1|PLPL8_MOUSE Calcium-independent phospholipase A2-gamma OS=Mus musculus OX=10090 GN=Pnpla8 PE=1 SV=1	0.00373571	0.00283349	0.00442192	0.00498428	0.00958787	0.00609421	0.00681274	0.00590236		0.057698	1.77756
Q8CFI0;Q96PU5;P46935	E3 ubiquitin-protein ligase NEDD4-like	Nedd4l;NEDD4L	sp|Q8CFI0|NED4L_MOUSE E3 ubiquitin-protein ligase NEDD4-like OS=Mus musculus OX=10090 GN=Nedd4l PE=1 SV=2;sp|Q96PU5|NED4L_HUMAN E3 ubiquitin-protein ligase NEDD4-like OS=Homo sapiens OX=9606 GN=NEDD4L PE=1 SV=2	0	0.000220025	0.000647023	0.000760338	0.000302362	0.000381786	0	0.000266758		0.524527	0.584315
A2AJI0	MAP7 domain-containing protein 1	Map7d1	sp|A2AJI0|MA7D1_MOUSE MAP7 domain-containing protein 1 OS=Mus musculus OX=10090 GN=Map7d1 PE=1 SV=1	0.0178197	0.013208	0.0216118	0.0180204	0.0420421	0.0317504	0.0266683	0.0246581		0.0608965	1.77072
Q9CXY9	GPI-anchor transamidase	Pigk	sp|Q9CXY9|GPI8_MOUSE GPI-anchor transamidase OS=Mus musculus OX=10090 GN=Pigk PE=1 SV=2	0.00127167	0.00089005	0.000850315	0.00109493	0.00164312	0.00135348	0.00127975	0.00120355		0.0236474	1.33429
P63143	Voltage-gated potassium channel subunit beta-1	Kcnab1	sp|P63143|KCAB1_MOUSE Voltage-gated potassium channel subunit beta-1 OS=Mus musculus OX=10090 GN=Kcnab1 PE=1 SV=2	0.0030644	0.00255807	0.0019794	0.00355681	0.00286604	0.0047793	0.00278959	0.00208885		0.691654	1.12234
P62984;P62983;P0CG49;P0CG50;P59271;Q8RUC6;Q9SHE7;P59232;P59233;Q42202;Q3E7K8;B9DHA6;Q3E7T8;Q1EC66;Q9FHQ6;P0CH32;Q8H159;P0CH33;Q39256	Ubiquitin-60S ribosomal protein L40;Ubiquitin;60S ribosomal protein L40;Ubiquitin-40S ribosomal protein S27a;Ubiquitin;40S ribosomal protein S27a;Polyubiquitin-B;Ubiquitin;Polyubiquitin-C;Ubiquitin;Ubiquitin-related 1;Ubiquitin-related 2	Uba52;Rps27a;Ubb;Ubc	sp|P62984|RL40_MOUSE Ubiquitin-60S ribosomal protein L40 OS=Mus musculus OX=10090 GN=Uba52 PE=1 SV=2;sp|P62983|RS27A_MOUSE Ubiquitin-40S ribosomal protein S27a OS=Mus musculus OX=10090 GN=Rps27a PE=1 SV=2;sp|P0CG49|UBB_MOUSE Polyubiquitin-B OS=Mus musculus	0.0876016	0.0658287	0.0760183	0.0875477	0.137591	0.113375	0.0971295	0.0639549		0.258484	1.29986
Q3UN04	Ubiquitin carboxyl-terminal hydrolase 30	Usp30	sp|Q3UN04|UBP30_MOUSE Ubiquitin carboxyl-terminal hydrolase 30 OS=Mus musculus OX=10090 GN=Usp30 PE=1 SV=1	0.00182326	0.00166237	0.00161189	0.00203105	0.00221441	0.00191556	0.00224799	0.00261149		0.0132003	1.26105
Q9DCU6	39S ribosomal protein L4, mitochondrial	Mrpl4	sp|Q9DCU6|RM04_MOUSE 39S ribosomal protein L4, mitochondrial OS=Mus musculus OX=10090 GN=Mrpl4 PE=1 SV=1	0.01991	0.0155855	0.0207334	0.0215258	0.0422563	0.0297573	0.0261841	0.0290485		0.0475644	1.63651
Q80TZ3	Putative tyrosine-protein phosphatase auxilin	Dnajc6	sp|Q80TZ3|AUXI_MOUSE Putative tyrosine-protein phosphatase auxilin OS=Mus musculus OX=10090 GN=Dnajc6 PE=1 SV=2	0.0236028	0.0170708	0.0145446	0.024332	0.0303039	0.0289883	0.0160263	0.0267495		0.0992907	1.28306
P62751	60S ribosomal protein L23a	Rpl23a	sp|P62751|RL23A_MOUSE 60S ribosomal protein L23a OS=Mus musculus OX=10090 GN=Rpl23a PE=1 SV=1	0.0768535	0.0437127	0.0617025	0.0508741	0.133785	0.108951	0.0713836	0.103393		0.0340159	1.7908
Q9D0I9	Arginine--tRNA ligase, cytoplasmic	Rars	sp|Q9D0I9|SYRC_MOUSE Arginine--tRNA ligase, cytoplasmic OS=Mus musculus OX=10090 GN=Rars PE=1 SV=2	0.00181033	0.0020721	0.00167754	0.0033007	0.00424536	0.0047091	0.00444247	0.00365461		0.0367395	1.92441
P62869	Transcription elongation factor B polypeptide 2	Tceb2	sp|P62869|ELOB_MOUSE Elongin-B OS=Mus musculus OX=10090 GN=Elob PE=1 SV=1	0	0.000463478	0.00115448	0.000826688	0.00230264	0.00133339	0.00109378	0.00144605		0.15726	2.52628
P29341;Q9FXA2	Polyadenylate-binding protein 1	Pabpc1	sp|P29341|PABP1_MOUSE Polyadenylate-binding protein 1 OS=Mus musculus OX=10090 GN=Pabpc1 PE=1 SV=2	0.0804572	0.056318	0.0769933	0.062031	0.189471	0.139677	0.0924011	0.096169		0.0679337	1.87715
Q8BWF0	Succinate-semialdehyde dehydrogenase, mitochondrial	Aldh5a1	sp|Q8BWF0|SSDH_MOUSE Succinate-semialdehyde dehydrogenase, mitochondrial OS=Mus musculus OX=10090 GN=Aldh5a1 PE=1 SV=1	0.0280551	0.0124793	0.0182216	0.0311194	0.0515138	0.0441119	0.0259117	0.0470111		0.0312057	1.87536
Q9Z2A0	3-phosphoinositide-dependent protein kinase 1	Pdpk1	sp|Q9Z2A0|PDPK1_MOUSE 3-phosphoinositide-dependent protein kinase 1 OS=Mus musculus OX=10090 GN=Pdpk1 PE=1 SV=2	0.00132458	0.00123909	0.00109099	0.0015401	0.00249746	0.00158243	0.00138979	0.00153455		0.170965	1.34833
P35564;P35565;P27824	Calnexin	Canx;CANX	sp|P35564|CALX_MOUSE Calnexin OS=Mus musculus OX=10090 GN=Canx PE=1 SV=1;sp|P35565|CALX_RAT Calnexin OS=Rattus norvegicus OX=10116 GN=Canx PE=1 SV=1;sp|P27824|CALX_HUMAN Calnexin OS=Homo sapiens OX=9606 GN=CANX PE=1 SV=2	0.0057579	0.00441857	0.00518011	0.00299041	0.0106385	0.0102922	0.00619449	0.00843332		0.0307417	1.93811
Q9JKL4	NADH dehydrogenase [ubiquinone] 1 alpha subcomplex assembly factor 3	Ndufaf3	sp|Q9JKL4|NDUF3_MOUSE NADH dehydrogenase [ubiquinone] 1 alpha subcomplex assembly factor 3 OS=Mus musculus OX=10090 GN=Ndufaf3 PE=1 SV=1	0.00300335	0.00119958	0.00246619	0.0023892	0.0082638	0.00461558	0.00258608	0.00390048		0.105095	2.13792
P61922	4-aminobutyrate aminotransferase, mitochondrial	Abat	sp|P61922|GABT_MOUSE 4-aminobutyrate aminotransferase, mitochondrial OS=Mus musculus OX=10090 GN=Abat PE=1 SV=1	0.0162629	0.00859373	0.0116788	0.0179788	0.0250823	0.027753	0.0171968	0.0291007		0.0311666	1.81848
P13020;CON__Q3SX14	Gelsolin	Gsn	sp|P13020|GELS_MOUSE Gelsolin OS=Mus musculus OX=10090 GN=Gsn PE=1 SV=3;	0.0186932	0.0111815	0.0149813	0.0168694	0.0330834	0.0262052	0.0196258	0.0228786		0.034861	1.64913
P54071;Q9SRZ6;Q9SLK0	Isocitrate dehydrogenase [NADP], mitochondrial	Idh2	sp|P54071|IDHP_MOUSE Isocitrate dehydrogenase [NADP], mitochondrial OS=Mus musculus OX=10090 GN=Idh2 PE=1 SV=3	0.00258213	0.00210556	0.00309878	0.00472817	0.00547584	0.00618041	0.00479353	0.00666119		0.0163231	1.84671
O08600	Endonuclease G, mitochondrial	Endog	sp|O08600|NUCG_MOUSE Endonuclease G, mitochondrial OS=Mus musculus OX=10090 GN=Endog PE=1 SV=1	0.00143953	0.000827062	0.00132354	0.00113942	0.00348988	0.00188481	0.0022301	0.00157574		0.0464714	1.9411
Q8VCK3;P83887	Tubulin gamma-2 chain;Tubulin gamma-1 chain	Tubg2;Tubg1	sp|Q8VCK3|TBG2_MOUSE Tubulin gamma-2 chain OS=Mus musculus OX=10090 GN=Tubg2 PE=1 SV=1;sp|P83887|TBG1_MOUSE Tubulin gamma-1 chain OS=Mus musculus OX=10090 GN=Tubg1 PE=1 SV=1	0.00190637	0.00140185	0.00142123	0.001681	0.00256357	0.00187426	0.00216018	0.00182054		0.0326055	1.31325
Q921L3	Transmembrane and coiled-coil domain-containing protein 1	Tmco1	sp|Q921L3|TMCO1_MOUSE Calcium load-activated calcium channel OS=Mus musculus OX=10090 GN=Tmco1 PE=1 SV=1	0.00651286	0.00389906	0.00417163	0.00715287	0.0129875	0.0104089	0.00634548	0.0092673		0.0412347	1.79465
Q9WTX5;P63208	S-phase kinase-associated protein 1	Skp1;SKP1	sp|Q9WTX5|SKP1_MOUSE S-phase kinase-associated protein 1 OS=Mus musculus OX=10090 GN=Skp1 PE=1 SV=3;sp|P63208|SKP1_HUMAN S-phase kinase-associated protein 1 OS=Homo sapiens OX=9606 GN=SKP1 PE=1 SV=2	0.0110534	0.00638637	0.00999113	0.00783704	0.0167858	0.0108321	0.00861973	0.00969619		0.187686	1.30242
Q99MN9	Propionyl-CoA carboxylase beta chain, mitochondrial	Pccb	sp|Q99MN9|PCCB_MOUSE Propionyl-CoA carboxylase beta chain, mitochondrial OS=Mus musculus OX=10090 GN=Pccb PE=1 SV=2	0.00881611	0.00415122	0.00701597	0.00991595	0.0131606	0.0138722	0.0112175	0.014143		0.0259785	1.75233
O54865	Guanylate cyclase soluble subunit beta-1	Gucy1b3	sp|O54865|GCYB1_MOUSE Guanylate cyclase soluble subunit beta-1 OS=Mus musculus OX=10090 GN=Gucy1b1 PE=1 SV=1	0.00053896	0.00049602	0.000470179	0.000581865	0.00101748	0.000562912	0.000576777	0.000660279		0.162278	1.34998
P50247	Adenosylhomocysteinase	Ahcy	sp|P50247|SAHH_MOUSE Adenosylhomocysteinase OS=Mus musculus OX=10090 GN=Ahcy PE=1 SV=3	0.00748425	0.00490367	0.00503273	0.00856314	0.0145859	0.0145097	0.00701576	0.0122081		0.0471317	1.8596
Q9Z0P4	Paralemmin-1	Palm	sp|Q9Z0P4|PALM_MOUSE Paralemmin-1 OS=Mus musculus OX=10090 GN=Palm PE=1 SV=1	0.0455793	0.0373246	0.0469726	0.0387966	0.0578085	0.047762	0.051958	0.0610981		0.0408154	1.29616
Q9ERE9	C-Jun-amino-terminal kinase-interacting protein 2	Mapk8ip2	sp|Q9ERE9|JIP2_MOUSE C-Jun-amino-terminal kinase-interacting protein 2 OS=Mus musculus OX=10090 GN=Mapk8ip2 PE=1 SV=1	0.000553279	0.000415574	0.000405521	0.000412855	0.000614986	0.000411539	0.00064515	0.000434459		0.242981	1.17844
P85094	Isochorismatase domain-containing protein 2A, mitochondrial	Isoc2a	sp|P85094|ISC2A_MOUSE Isochorismatase domain-containing protein 2A OS=Mus musculus OX=10090 GN=Isoc2a PE=1 SV=1	0.000405491	0.000403624	0.000402563	0.000676288	0.00106114	0.000650113	0.000783424	0.00104957		0.017185	1.87729
Q64487	Receptor-type tyrosine-protein phosphatase delta	Ptprd	sp|Q64487|PTPRD_MOUSE Receptor-type tyrosine-protein phosphatase delta OS=Mus musculus OX=10090 GN=Ptprd PE=1 SV=3	0.0327333	0.0147625	0.0268661	0.0235944	0.0798951	0.0414032	0.0376465	0.0357193		0.0647146	1.98725
Q9D6S7	Ribosome-recycling factor, mitochondrial	Mrrf	sp|Q9D6S7|RRFM_MOUSE Ribosome-recycling factor, mitochondrial OS=Mus musculus OX=10090 GN=Mrrf PE=1 SV=1	0.00138618	0.00103144	0.00213082	0.00166627	0.00294807	0.00285704	0.00249664	0.00301595		0.0279185	1.82111
Q3U213	Protein SERAC1	Serac1	sp|Q3U213|SRAC1_MOUSE Protein SERAC1 OS=Mus musculus OX=10090 GN=Serac1 PE=2 SV=1	0.00094193	0.000303374	0.000625976	0.00158054	0.00265039	0.00190192	0.00117648	0.00154148		0.108534	2.10621
P63321	Ras-related protein Ral-A	Rala	sp|P63321|RALA_MOUSE Ras-related protein Ral-A OS=Mus musculus OX=10090 GN=Rala PE=1 SV=1	0.0392541	0.0201086	0.0337579	0.0489756	0.0444805	0.048459	0.0257131	0.0501291		0.452166	1.1878
Q8CCJ4	APC membrane recruitment protein 2	Amer2	sp|Q8CCJ4|AMER2_MOUSE APC membrane recruitment protein 2 OS=Mus musculus OX=10090 GN=Amer2 PE=1 SV=2	0.00211171	0.000953672	0.00151893	0.00208781	0.00345774	0.00321758	0.00361989	0.00230092		0.0505703	1.88788
Q9R1P3	Proteasome subunit beta type-2	Psmb2	sp|Q9R1P3|PSB2_MOUSE Proteasome subunit beta type-2 OS=Mus musculus OX=10090 GN=Psmb2 PE=1 SV=1	0.00243166	0.00141492	0.00195574	0.00280797	0.0026611	0.00289449	0.00247481	0.00289409		0.1622	1.26877
Q8BR92	Paralemmin-2	Palm2	sp|Q8BR92|PALM2_MOUSE Paralemmin-2 OS=Mus musculus OX=10090 GN=Palm2 PE=1 SV=1	0.00810515	0.00593107	0.00789619	0.00678127	0.00877516	0.00933386	0.0101045	0.00701724		0.110845	1.22697
Q9CQA3	Succinate dehydrogenase [ubiquinone] iron-sulfur subunit, mitochondrial	Sdhb	sp|Q9CQA3|SDHB_MOUSE Succinate dehydrogenase [ubiquinone] iron-sulfur subunit, mitochondrial OS=Mus musculus OX=10090 GN=Sdhb PE=1 SV=1	0.0126679	0.00473649	0.00617252	0.0135113	0.0319135	0.0165834	0.0101223	0.0208578		0.0491076	2.14292
Q9WV98	Mitochondrial import inner membrane translocase subunit Tim9	Timm9	sp|Q9WV98|TIM9_MOUSE Mitochondrial import inner membrane translocase subunit Tim9 OS=Mus musculus OX=10090 GN=Timm9 PE=1 SV=1	0.0043276	0.00127812	0.000795791	0.00160714	0.00482861	0.00604088	0.00327261	0.0177429		0.186557	3.98131
Q8K4Q0	Regulatory-associated protein of mTOR	Rptor	sp|Q8K4Q0|RPTOR_MOUSE Regulatory-associated protein of mTOR OS=Mus musculus OX=10090 GN=Rptor PE=1 SV=1	0.00128254	0.00105114	0.00133448	0.00117314	0.00184191	0.00138697	0.00169588	0.00128836		0.0325751	1.28336
Q61701	ELAV-like protein 4	Elavl4	sp|Q61701|ELAV4_MOUSE ELAV-like protein 4 OS=Mus musculus OX=10090 GN=Elavl4 PE=1 SV=1	0.00360654	0.00236878	0.0034096	0.0033628	0.00894317	0.00600938	0.00395273	0.00454682		0.094936	1.83971
P54775;Q63570;P43686	26S protease regulatory subunit 6B	Psmc4;PSMC4	sp|P54775|PRS6B_MOUSE 26S proteasome regulatory subunit 6B OS=Mus musculus OX=10090 GN=Psmc4 PE=1 SV=2;sp|Q63570|PRS6B_RAT 26S proteasome regulatory subunit 6B OS=Rattus norvegicus OX=10116 GN=Psmc4 PE=1 SV=1;sp|P43686|PRS6B_HUMAN 26S proteasome regulatory	0.00139738	0.000932888	0.00137125	0.00163176	0.00298247	0.00237594	0.00146063	0.00242524		0.0649028	1.73332
P45591	Cofilin-2	Cfl2	sp|P45591|COF2_MOUSE Cofilin-2 OS=Mus musculus OX=10090 GN=Cfl2 PE=1 SV=1	0.00510082	0.00201086	0.00439491	0.00309641	0.00962705	0.00813963	0.00582669	0.0048348		0.0551112	1.94673
Q9R0Q6;Q9WV32	Actin-related protein 2/3 complex subunit 1A	Arpc1a	sp|Q9R0Q6|ARC1A_MOUSE Actin-related protein 2/3 complex subunit 1A OS=Mus musculus OX=10090 GN=Arpc1a PE=1 SV=1	0.0432597	0.0334234	0.0438673	0.0400415	0.0872836	0.0597825	0.0559183	0.0647786		0.0266691	1.66735
Q9CX84	Regulator of G-protein signaling 19	Rgs19	sp|Q9CX84|RGS19_MOUSE Regulator of G-protein signaling 19 OS=Mus musculus OX=10090 GN=Rgs19 PE=1 SV=1	0.000692712	0.00044677	0.00121353	0.000535687	0.000880955	0.000857223	0.000615657	0.000586747		0.956022	1.01796
Q9D5T0;P9WQN4	ATPase family AAA domain-containing protein 1	Atad1	sp|Q9D5T0|ATAD1_MOUSE ATPase family AAA domain-containing protein 1 OS=Mus musculus OX=10090 GN=Atad1 PE=1 SV=1	0.0482932	0.0325409	0.0412421	0.0562523	0.072859	0.0664314	0.0473987	0.0619372		0.0866976	1.3942
O55033	Cytoplasmic protein NCK2	Nck2	sp|O55033|NCK2_MOUSE Cytoplasmic protein NCK2 OS=Mus musculus OX=10090 GN=Nck2 PE=1 SV=1	0.00236735	0.00136695	0.00179535	0.00151478	0.00436686	0.0036911	0.00235254	0.00254188		0.0372083	1.83867
A2AHC3	Calmodulin-regulated spectrin-associated protein 1	Camsap1	sp|A2AHC3|CAMP1_MOUSE Calmodulin-regulated spectrin-associated protein 1 OS=Mus musculus OX=10090 GN=Camsap1 PE=1 SV=1	0.000587252	0.000459479	0.000475621	0.000421645	0.000717906	0.0007393	0.000567093	0.000487706		0.0590965	1.29219
P58059	28S ribosomal protein S21, mitochondrial	Mrps21	sp|P58059|RT21_MOUSE 28S ribosomal protein S21, mitochondrial OS=Mus musculus OX=10090 GN=Mrps21 PE=1 SV=1	0.00355124	0.00336493	0.000460765	0.00491071	0.0074198	0.00618847	0.00601018	0.00674109		0.0214171	2.14521
P03888	NADH-ubiquinone oxidoreductase chain 1	Mtnd1	sp|P03888|NU1M_MOUSE NADH-ubiquinone oxidoreductase chain 1 OS=Mus musculus OX=10090 GN=Mtnd1 PE=1 SV=3	0.0147864	0.0102269	0.0146855	0.0128083	0.0273792	0.0255057	0.01871	0.0182515		0.0417777	1.71113
Q62417;Q9BX66	Sorbin and SH3 domain-containing protein 1	Sorbs1	sp|Q62417|SRBS1_MOUSE Sorbin and SH3 domain-containing protein 1 OS=Mus musculus OX=10090 GN=Sorbs1 PE=1 SV=2	0.0208368	0.0175082	0.0221796	0.0158074	0.0299177	0.0273797	0.0216888	0.021517		0.0829723	1.31666
Q9QYJ0	DnaJ homolog subfamily A member 2	Dnaja2	sp|Q9QYJ0|DNJA2_MOUSE DnaJ homolog subfamily A member 2 OS=Mus musculus OX=10090 GN=Dnaja2 PE=1 SV=1	0.00652155	0.00426312	0.00578667	0.00603263	0.00400575	0.00811383	0.00652864	0.00778206		0.522883	1.16928
P60843	Eukaryotic initiation factor 4A-I	Eif4a1	sp|P60843|IF4A1_MOUSE Eukaryotic initiation factor 4A-I OS=Mus musculus OX=10090 GN=Eif4a1 PE=1 SV=1	0.00263352	0.00202019	0.00237194	0.00257569	0.00234346	0.00368379	0.00289184	0.00312137		0.225947	1.25404
P20152	Vimentin	Vim	sp|P20152|VIME_MOUSE Vimentin OS=Mus musculus OX=10090 GN=Vim PE=1 SV=3	0.0091176	0.00764555	0.00934464	0.00354544	0.0187385	0.0184214	0.0111715	0.0128809		0.0307653	2.06427
P80314;P78371	T-complex protein 1 subunit beta	Cct2;CCT2	sp|P80314|TCPB_MOUSE T-complex protein 1 subunit beta OS=Mus musculus OX=10090 GN=Cct2 PE=1 SV=4;sp|P78371|TCPB_HUMAN T-complex protein 1 subunit beta OS=Homo sapiens OX=9606 GN=CCT2 PE=1 SV=4	0.0832406	0.0588829	0.0815241	0.0927064	0.151156	0.149041	0.0982291	0.121832		0.057855	1.64454
Q9DBE8	Alpha-1,3/1,6-mannosyltransferase ALG2	Alg2	sp|Q9DBE8|ALG2_MOUSE Alpha-1,3/1,6-mannosyltransferase ALG2 OS=Mus musculus OX=10090 GN=Alg2 PE=1 SV=2	0.0201664	0.0238694	0.015905	0.0206724	0.031158	0.0299929	0.0169834	0.0206657		0.170119	1.22561
Q8C015;Q8BTW9;Q3ULB5	Serine/threonine-protein kinase PAK 7	Pak7	sp|Q8C015|PAK5_MOUSE Serine/threonine-protein kinase PAK 5 OS=Mus musculus OX=10090 GN=Pak5 PE=1 SV=1	0.00373778	0.00230811	0.00182374	0.00271611	0.00311693	0.00233353	0.00394732	0.00150375		0.92037	1.02983
O55022	Membrane-associated progesterone receptor component 1	Pgrmc1	sp|O55022|PGRC1_MOUSE Membrane-associated progesterone receptor component 1 OS=Mus musculus OX=10090 GN=Pgrmc1 PE=1 SV=4	0.00744068	0.00578206	0.00473886	0.00831079	0.0156298	0.0114057	0.00759708	0.0135148		0.0153246	1.83262
Q9CR57	60S ribosomal protein L14	Rpl14	sp|Q9CR57|RL14_MOUSE 60S ribosomal protein L14 OS=Mus musculus OX=10090 GN=Rpl14 PE=1 SV=3	0.134034	0.108421	0.102139	0.138238	0.218174	0.158194	0.14966	0.137683		0.0805314	1.37462
Q9CWU6	Ubiquinol-cytochrome-c reductase complex assembly factor 1	Uqcc1	sp|Q9CWU6|UQCC1_MOUSE Ubiquinol-cytochrome-c reductase complex assembly factor 1 OS=Mus musculus OX=10090 GN=Uqcc1 PE=1 SV=1	0.000467027	0.000342501	0.00191069	0.000551726	0.00388566	0.00262647	0.000499737	0.00298552		0.211223	3.0555
P39054	Dynamin-2	Dnm2	sp|P39054|DYN2_MOUSE Dynamin-2 OS=Mus musculus OX=10090 GN=Dnm2 PE=1 SV=2	0.00549922	0.00447049	0.0058956	0.00612133	0.00816598	0.0072371	0	0.00851154		0.835318	1.08769
Q9R1R2	Tripartite motif-containing protein 3	Trim3	sp|Q9R1R2|TRIM3_MOUSE Tripartite motif-containing protein 3 OS=Mus musculus OX=10090 GN=Trim3 PE=1 SV=1	0.0238755	0.0225716	0.0183527	0.0262316	0.0356853	0.0352962	0.0243181	0.0255294		0.0957673	1.32733
Q8BHN0	Protein phosphatase 1L	Ppm1l	sp|Q8BHN0|PPM1L_MOUSE Protein phosphatase 1L OS=Mus musculus OX=10090 GN=Ppm1l PE=1 SV=1	0.000303431	0.000322476	0.000286642	0.000510986	0.000845464	0.000604212	0.000728278	0.000517565		0.0724271	1.89354
Q9CQE8	UPF0568 protein C14orf166 homolog		sp|Q9CQE8|RTRAF_MOUSE RNA transcription, translation and transport factor protein OS=Mus musculus OX=10090 GN=RTRAF PE=1 SV=1	0.00311253	0.00200154	0.00421076	0.00415267	0.00522326	0.00500775	0.00317594	0.00317469		0.511674	1.23032
P62484	Abl interactor 2	Abi2	sp|P62484|ABI2_MOUSE Abl interactor 2 OS=Mus musculus OX=10090 GN=Abi2 PE=1 SV=1	0.0152742	0.00999423	0.0162589	0.0144636	0.0310847	0.0332721	0.0189923	0.0193057		0.0939875	1.83342
P17809	Solute carrier family 2, facilitated glucose transporter member 1	Slc2a1	sp|P17809|GTR1_MOUSE Solute carrier family 2, facilitated glucose transporter member 1 OS=Mus musculus OX=10090 GN=Slc2a1 PE=1 SV=4	0.00502401	0.00413209	0.00260647	0.00483427	0.00651773	0.0062795	0.00351288	0.00418816		0.200795	1.23507
Q9CY27	Very-long-chain enoyl-CoA reductase	Tecr	sp|Q9CY27|TECR_MOUSE Very-long-chain enoyl-CoA reductase OS=Mus musculus OX=10090 GN=Tecr PE=1 SV=1	0.0700958	0.0486945	0.0427534	0.05991	0.102354	0.0692344	0.0638454	0.051048		0.161754	1.29364
Q14BI2	Metabotropic glutamate receptor 2	Grm2	sp|Q14BI2|GRM2_MOUSE Metabotropic glutamate receptor 2 OS=Mus musculus OX=10090 GN=Grm2 PE=1 SV=2	0.0209346	0.017686	0.0196658	0.0184466	0.0354739	0.0259311	0.0230543	0.0217783		0.0688439	1.38451
Q91X78	Erlin-1	Erlin1	sp|Q91X78|ERLN1_MOUSE Erlin-1 OS=Mus musculus OX=10090 GN=Erlin1 PE=1 SV=1	0.00255291	0.000798423	0.00173393	0.00224849	0.00396713	0.00471902	0.0031121	0.00242939		0.116092	1.94002
Q99N93	39S ribosomal protein L16, mitochondrial	Mrpl16	sp|Q99N93|RM16_MOUSE 39S ribosomal protein L16, mitochondrial OS=Mus musculus OX=10090 GN=Mrpl16 PE=1 SV=1	0.0117455	0.00829187	0.00832581	0.0128261	0.0188648	0.0115986	0.0126435	0.0115518		0.149164	1.32701
Q921I1	Serotransferrin	Tf	sp|Q921I1|TRFE_MOUSE Serotransferrin OS=Mus musculus OX=10090 GN=Tf PE=1 SV=1	0.00024321	0	0.000250759	0	0.000888792	0.000332436	0.000111177	0.00228909		0.235014	7.33142
Q9DBG3;O81742;Q9SUS3	AP-2 complex subunit beta	Ap2b1	sp|Q9DBG3|AP2B1_MOUSE AP-2 complex subunit beta OS=Mus musculus OX=10090 GN=Ap2b1 PE=1 SV=1	0.641737	0.658623	0.609651	0.782557	1.06534	0.979213	0.789086	0.842902		0.0536745	1.36544
Q9WUQ2;Q9HCU5	Prolactin regulatory element-binding protein	Preb	sp|Q9WUQ2|PREB_MOUSE Prolactin regulatory element-binding protein OS=Mus musculus OX=10090 GN=Preb PE=1 SV=1	0.0141139	0.0111536	0.0150651	0.0143449	0.0361448	0.0241228	0.0190563	0.0183622		0.0882399	1.78659
Q9R0P5	Destrin	Dstn	sp|Q9R0P5|DEST_MOUSE Destrin OS=Mus musculus OX=10090 GN=Dstn PE=1 SV=3	0.0034301	0.00292867	0.00321589	0.00303589	0.00620765	0.00451289	0.00318808	0.00332007		0.170837	1.36621
P62196;Q9C5U3;Q94BQ2	26S protease regulatory subunit 8;26S protease regulatory subunit 8 homolog A;26S protease regulatory subunit 8 homolog B	Psmc5;RPT6A;RPT6B	sp|P62196|PRS8_MOUSE 26S proteasome regulatory subunit 8 OS=Mus musculus OX=10090 GN=Psmc5 PE=1 SV=1;sp|Q9C5U3|PRS8A_ARATH 26S proteasome regulatory subunit 8 homolog A OS=Arabidopsis thaliana OX=3702 GN=RPT6A PE=1 SV=1;sp|Q94BQ2|PRS8B_ARATH 26S proteasome	0	0.00136753	0.00134572	0.00148225	0.00497717	0.00182738	0.00195684	0.00235271		0.209422	2.64905
Q80U49	Centrosomal protein of 170 kDa protein B	Cep170b	sp|Q80U49|C170B_MOUSE Centrosomal protein of 170 kDa protein B OS=Mus musculus OX=10090 GN=Cep170b PE=1 SV=2	0.0159532	0.00962027	0.0132551	0.0102858	0.0183577	0.0184723	0.0137479	0.0124451		0.155393	1.28319
P63087;P48485;P48482;P30366	Serine/threonine-protein phosphatase PP1-gamma catalytic subunit	Ppp1cc	sp|P63087|PP1G_MOUSE Serine/threonine-protein phosphatase PP1-gamma catalytic subunit OS=Mus musculus OX=10090 GN=Ppp1cc PE=1 SV=1	0.0152384	0.0123217	0.0158527	0.0155592	0.0119755	0.0192487	0.0186394	0.0208701		0.280043	1.19945
Q31125	Zinc transporter SLC39A7	Slc39a7	sp|Q31125|S39A7_MOUSE Zinc transporter SLC39A7 OS=Mus musculus OX=10090 GN=Slc39a7 PE=1 SV=2	0.00103353	0.00063085	0.000541167	0.00137575	0.000976997	0.00102178	0.000748137	0.00125111		0.447007	1.11636
Q9Z1Z2	Serine-threonine kinase receptor-associated protein	Strap	sp|Q9Z1Z2|STRAP_MOUSE Serine-threonine kinase receptor-associated protein OS=Mus musculus OX=10090 GN=Strap PE=1 SV=2	0.00232498	0.00150317	0.00175365	0.00164481	0.00190931	0.00345446	0.00154655	0.00125276		0.710865	1.12959
Q64514	Tripeptidyl-peptidase 2	Tpp2	sp|Q64514|TPP2_MOUSE Tripeptidyl-peptidase 2 OS=Mus musculus OX=10090 GN=Tpp2 PE=1 SV=3	0.0481063	0.03878	0.0441847	0.0578424	0.0875204	0.0742562	0.0479353	0.0503811		0.222615	1.37678
Q6PB66	Leucine-rich PPR motif-containing protein, mitochondrial	Lrpprc	sp|Q6PB66|LPPRC_MOUSE Leucine-rich PPR motif-containing protein, mitochondrial OS=Mus musculus OX=10090 GN=Lrpprc PE=1 SV=2	0.0541274	0.0418871	0.0547555	0.0644131	0.11259	0.0616292	0.0599278	0.0509989		0.334582	1.32513
Q921S7	39S ribosomal protein L37, mitochondrial	Mrpl37	sp|Q921S7|RM37_MOUSE 39S ribosomal protein L37, mitochondrial OS=Mus musculus OX=10090 GN=Mrpl37 PE=1 SV=1	0.0259485	0.0195885	0.0233596	0.0282992	0.0472712	0.0345161	0.0286476	0.0308157		0.0850798	1.45326
Q6PD03	Serine/threonine-protein phosphatase 2A 56 kDa regulatory subunit alpha isoform	Ppp2r5a	sp|Q6PD03|2A5A_MOUSE Serine/threonine-protein phosphatase 2A 56 kDa regulatory subunit alpha isoform OS=Mus musculus OX=10090 GN=Ppp2r5a PE=1 SV=1	0.00158316	0.00137637	0.00148038	0.00105379	0.00186824	0.0023019	0	0.00168024		0.879185	1.06493
Q6ZWN5	40S ribosomal protein S9	Rps9	sp|Q6ZWN5|RS9_MOUSE 40S ribosomal protein S9 OS=Mus musculus OX=10090 GN=Rps9 PE=1 SV=3	0.0549585	0.0390348	0.0372457	0.0521052	0.084242	0.0622109	0.0433235	0.06281		0.0487141	1.37766
Q9DCW4	Electron transfer flavoprotein subunit beta	Etfb	sp|Q9DCW4|ETFB_MOUSE Electron transfer flavoprotein subunit beta OS=Mus musculus OX=10090 GN=Etfb PE=1 SV=3	0.000876787	0.00107056	0.003604	0.0013361	0.0094923	0.00422739	0.00280962	0.00289025		0.215123	2.81955
Q8CGK7	Guanine nucleotide-binding protein G(olf) subunit alpha	Gnal	sp|Q8CGK7|GNAL_MOUSE Guanine nucleotide-binding protein G(olf) subunit alpha OS=Mus musculus OX=10090 GN=Gnal PE=1 SV=1	0.0147506	0.0106383	0.0108734	0.0179482	0.0219293	0.0184214	0.0126914	0.0194932		0.0720889	1.33803
Q9QZD9	Eukaryotic translation initiation factor 3 subunit I	Eif3i	sp|Q9QZD9|EIF3I_MOUSE Eukaryotic translation initiation factor 3 subunit I OS=Mus musculus OX=10090 GN=Eif3i PE=1 SV=1	0.00150178	0.000856662	0.00103943	0.00137734	0.00158305	0.00174466	0.001386	0.0015593		0.128545	1.31366
P47802	Metaxin-1	Mtx1	sp|P47802|MTX1_MOUSE Metaxin-1 OS=Mus musculus OX=10090 GN=Mtx1 PE=1 SV=1	0.0484888	0.0288906	0.0291936	0.0511283	0.0967356	0.0592132	0.0574479	0.0641823		0.025288	1.76016
P55066	Neurocan core protein	Ncan	sp|P55066|NCAN_MOUSE Neurocan core protein OS=Mus musculus OX=10090 GN=Ncan PE=1 SV=1	0.0859904	0.0600529	0.0989649	0.0606012	0.204181	0.128031	0.116498	0.119482		0.0502526	1.85921
Q8BN57	Protein C3orf33 homolog		sp|Q8BN57|CC033_MOUSE Protein C3orf33 homolog OS=Mus musculus OX=10090 PE=2 SV=1	0.000805723	0.000595434	0.000427267	0.00113023	0.00223967	0.000610785	0.00205679	0.00174632		0.0900604	2.24885
P70296	Phosphatidylethanolamine-binding protein 1;Hippocampal cholinergic neurostimulating peptide	Pebp1	sp|P70296|PEBP1_MOUSE Phosphatidylethanolamine-binding protein 1 OS=Mus musculus OX=10090 GN=Pebp1 PE=1 SV=3	0.000456543	0.000247001	0.000322171	0.000369979	0.00119192	0.000631535	0.000383719	0.000609691		0.0887407	2.01825
P03899	NADH-ubiquinone oxidoreductase chain 3	Mtnd3	sp|P03899|NU3M_MOUSE NADH-ubiquinone oxidoreductase chain 3 OS=Mus musculus OX=10090 GN=Mtnd3 PE=1 SV=3	0.0193266	0.0114276	0.0160765	0.0167903	0.0373908	0.0269556	0.021505	0.0220626		0.0453636	1.6962
P09411;P09041	Phosphoglycerate kinase 1	Pgk1	sp|P09411|PGK1_MOUSE Phosphoglycerate kinase 1 OS=Mus musculus OX=10090 GN=Pgk1 PE=1 SV=4	0.00947699	0.00708489	0.00605274	0.00962237	0.0167833	0.0213893	0.00830166	0.0171973		0.0501912	1.97511
Q6PHN9;Q923S9;Q8CG50;Q9JKM7;Q504M8	Ras-related protein Rab-35	Rab35	sp|Q6PHN9|RAB35_MOUSE Ras-related protein Rab-35 OS=Mus musculus OX=10090 GN=Rab35 PE=1 SV=1	0.0369954	0.0319669	0.0257581	0.041595	0.054874	0.0422987	0.0395454	0.0457863		0.0282602	1.33884
Q9JM76	Actin-related protein 2/3 complex subunit 3	Arpc3	sp|Q9JM76|ARPC3_MOUSE Actin-related protein 2/3 complex subunit 3 OS=Mus musculus OX=10090 GN=Arpc3 PE=1 SV=3	0.011916	0.0101605	0.0144075	0.016199	0.0220452	0.0199878	0.0150394	0.0147905		0.210778	1.36406
Q8R404	Protein QIL1	Qil1	sp|Q8R404|MIC13_MOUSE MICOS complex subunit MIC13 OS=Mus musculus OX=10090 GN=Mic13 PE=1 SV=1	0.00765123	0.00401067	0.00464787	0.0104727	0.0107132	0.0102328	0.0145766	0.0192197		0.019344	2.04396
Q9QZ06	Toll-interacting protein	Tollip	sp|Q9QZ06|TOLIP_MOUSE Toll-interacting protein OS=Mus musculus OX=10090 GN=Tollip PE=1 SV=1	0.0030204	0.00229629	0.00312727	0.00253426	0.0027377	0.00383981	0.00329673	0.00382103		0.218667	1.24749
O70480	Vesicle-associated membrane protein 4	Vamp4	sp|O70480|VAMP4_MOUSE Vesicle-associated membrane protein 4 OS=Mus musculus OX=10090 GN=Vamp4 PE=1 SV=1	0.000390791	0.000168227	0.000151193	0.000233145	0.000472261	0.000487579	0.000370983	0.000453115		0.0231536	1.89105
P27659;P17094;P22738	60S ribosomal protein L3	Rpl3	sp|P27659|RL3_MOUSE 60S ribosomal protein L3 OS=Mus musculus OX=10090 GN=Rpl3 PE=1 SV=3	0.121757	0.0984714	0.134178	0.143667	0.205336	0.196679	0.146663	0.149405		0.126834	1.40157
Q3TLI0	Trafficking protein particle complex subunit 10	Trappc10	sp|Q3TLI0|TPC10_MOUSE Trafficking protein particle complex subunit 10 OS=Mus musculus OX=10090 GN=Trappc10 PE=1 SV=2	0.00125386	0.00178802	0.000798226	0.0011505	0.00148461	0.00150194	0.00113832	0.00120776		0.576421	1.06854
Q9CQ06	39S ribosomal protein L24, mitochondrial	Mrpl24	sp|Q9CQ06|RM24_MOUSE 39S ribosomal protein L24, mitochondrial OS=Mus musculus OX=10090 GN=Mrpl24 PE=1 SV=1	0.00676524	0.007214	0.0109434	0.00843854	0.0200251	0.0132483	0.0131082	0.0143214		0.0602572	1.81957
P17742	Peptidyl-prolyl cis-trans isomerase A;Peptidyl-prolyl cis-trans isomerase A, N-terminally processed	Ppia	sp|P17742|PPIA_MOUSE Peptidyl-prolyl cis-trans isomerase A OS=Mus musculus OX=10090 GN=Ppia PE=1 SV=2	0.0225284	0.0141204	0.0207423	0.0239662	0.0407115	0.0440363	0.020814	0.0563989		0.0718705	1.99074
Q9CRD0	OCIA domain-containing protein 1	Ociad1	sp|Q9CRD0|OCAD1_MOUSE OCIA domain-containing protein 1 OS=Mus musculus OX=10090 GN=Ociad1 PE=1 SV=1	0.0132469	0.00483926	0.00711899	0.0118679	0.0240266	0.0178397	0.0096944	0.020572		0.0297301	1.94569
P62908;Q9FJA6;Q9M339;Q9SIP7	40S ribosomal protein S3	Rps3	sp|P62908|RS3_MOUSE 40S ribosomal protein S3 OS=Mus musculus OX=10090 GN=Rps3 PE=1 SV=1	0.0691517	0.0592569	0.0593543	0.0740384	0.114069	0.102173	0.0724832	0.085037		0.0559723	1.42766
Q3UHB8	Coiled-coil domain-containing protein 177	Ccdc177	sp|Q3UHB8|CC177_MOUSE Coiled-coil domain-containing protein 177 OS=Mus musculus OX=10090 GN=Ccdc177 PE=1 SV=1	0.0420082	0.0312728	0.0474211	0.0360467	0.0528951	0.0598953	0.0450681	0.0479577		0.148733	1.31303
Q9DBC7	cAMP-dependent protein kinase type I-alpha regulatory subunit;cAMP-dependent protein kinase type I-alpha regulatory subunit, N-terminally processed	Prkar1a	sp|Q9DBC7|KAP0_MOUSE cAMP-dependent protein kinase type I-alpha regulatory subunit OS=Mus musculus OX=10090 GN=Prkar1a PE=1 SV=3	0.0185835	0.0106047	0.0240211	0.0216632	0.0294159	0.0256496	0.0178861	0.0213019		0.395241	1.25885
P62814	V-type proton ATPase subunit B, brain isoform	Atp6v1b2	sp|P62814|VATB2_MOUSE V-type proton ATPase subunit B, brain isoform OS=Mus musculus OX=10090 GN=Atp6v1b2 PE=1 SV=1	0.616303	0.373669	0.433488	0.683773	1.08812	1.04355	0.593599	0.959554		0.0389809	1.74865
Q9WVR4	Fragile X mental retardation syndrome-related protein 2	Fxr2	sp|Q9WVR4|FXR2_MOUSE Fragile X mental retardation syndrome-related protein 2 OS=Mus musculus OX=10090 GN=Fxr2 PE=1 SV=1	0.00752933	0.00579148	0.00915576	0.0068052	0.0175514	0.0140942	0.00961218	0.010911		0.0762859	1.78161
Q80XA6	RalBP1-associated Eps domain-containing protein 2	Reps2	sp|Q80XA6|REPS2_MOUSE RalBP1-associated Eps domain-containing protein 2 OS=Mus musculus OX=10090 GN=Reps2 PE=1 SV=1	0.000287287	0.000233176	0.000306122	0.000284733	0.000744827	0.000496037	0.000424504	0.000347942		0.0831573	1.81164
P62874;REV__Q9ZR37	Guanine nucleotide-binding protein G(I)/G(S)/G(T) subunit beta-1	Gnb1	sp|P62874|GBB1_MOUSE Guanine nucleotide-binding protein G(I)/G(S)/G(T) subunit beta-1 OS=Mus musculus OX=10090 GN=Gnb1 PE=1 SV=3	0.959269	0.801048	1.00306	1.15534	1.4724	1.47602	1.18121	1.37975		0.0438456	1.40591
Q91YR1	Twinfilin-1	Twf1	sp|Q91YR1|TWF1_MOUSE Twinfilin-1 OS=Mus musculus OX=10090 GN=Twf1 PE=1 SV=2	0.0123495	0.0102365	0.0135588	0.0123969	0.0214289	0.0152861	0.0128234	0.0184283		0.0987892	1.40017
P99029;P30044	Peroxiredoxin-5, mitochondrial	Prdx5	sp|P99029|PRDX5_MOUSE Peroxiredoxin-5, mitochondrial OS=Mus musculus OX=10090 GN=Prdx5 PE=1 SV=2	0.0458237	0.0222534	0.0357778	0.0394374	0.0667503	0.0582359	0.0528984	0.0623475		0.00964383	1.67652
P46978;P46977	Dolichyl-diphosphooligosaccharide--protein glycosyltransferase subunit STT3A	Stt3a;STT3A	sp|P46978|STT3A_MOUSE Dolichyl-diphosphooligosaccharide--protein glycosyltransferase subunit STT3A OS=Mus musculus OX=10090 GN=Stt3a PE=1 SV=1;sp|P46977|STT3A_HUMAN Dolichyl-diphosphooligosaccharide--protein glycosyltransferase subunit STT3A OS=Homo sapien	0.0013851	0.000346395	0.00130747	0.00126649	0.00116948	0.00192139	0.000502724	0.00049141		0.927811	0.948797
P48453	Serine/threonine-protein phosphatase 2B catalytic subunit beta isoform	Ppp3cb	sp|P48453|PP2BB_MOUSE Serine/threonine-protein phosphatase 2B catalytic subunit beta isoform OS=Mus musculus OX=10090 GN=Ppp3cb PE=1 SV=2	0.0015259	0.00111488	0.00129761	0.00138851	0.00196465	0.000413139	0.00153809	0.00210053		0.613664	1.12944
Q91Z61	GTP-binding protein Di-Ras1	Diras1	sp|Q91Z61|DIRA1_MOUSE GTP-binding protein Di-Ras1 OS=Mus musculus OX=10090 GN=Diras1 PE=1 SV=1	0.0002358	0.000228427	0.000256151	0.000235667	0.000372385	0.000369755	0.000274659	0.000295633		0.0591686	1.37277
Q8K3F6	Potassium voltage-gated channel subfamily KQT member 3	Kcnq3	sp|Q8K3F6|KCNQ3_MOUSE Potassium voltage-gated channel subfamily KQT member 3 OS=Mus musculus OX=10090 GN=Kcnq3 PE=1 SV=2	0.000188149	0.000261277	0.000250552	0.000170355	0.000390878	0.000196505	0.000236714	0.000214571		0.520519	1.19341
Q9D338	39S ribosomal protein L19, mitochondrial	Mrpl19	sp|Q9D338|RM19_MOUSE 39S ribosomal protein L19, mitochondrial OS=Mus musculus OX=10090 GN=Mrpl19 PE=1 SV=1	0.0102864	0.00531302	0.00933991	0.00919065	0.0135666	0.0153506	0.0140146	0.0161155		0.0242657	1.73007
Q99N85	28S ribosomal protein S18a, mitochondrial	Mrps18a	sp|Q99N85|RT18A_MOUSE 28S ribosomal protein S18a, mitochondrial OS=Mus musculus OX=10090 GN=Mrps18a PE=2 SV=1	0.00298455	0.00191665	0.00201311	0.00312261	0.00219268	0.00454973	0.00177269	0.00305975		0.650006	1.15323
Q9DB41	Mitochondrial glutamate carrier 2	Slc25a18	sp|Q9DB41|GHC2_MOUSE Mitochondrial glutamate carrier 2 OS=Mus musculus OX=10090 GN=Slc25a18 PE=1 SV=4	0.0229684	0.0166141	0.0174576	0.0231781	0.039629	0.0250704	0.0208058	0.0272398		0.0764544	1.40548
Q6P9K9;Q8C985	Neurexin-3	Nrxn3	sp|Q6P9K9|NRX3A_MOUSE Neurexin-3 OS=Mus musculus OX=10090 GN=Nrxn3 PE=1 SV=2	0.0461008	0.0384686	0.0431388	0.0432948	0.0762756	0.0615225	0.0510635	0.0585088		0.0286663	1.44659
P61979	Heterogeneous nuclear ribonucleoprotein K	Hnrnpk	sp|P61979|HNRPK_MOUSE Heterogeneous nuclear ribonucleoprotein K OS=Mus musculus OX=10090 GN=Hnrnpk PE=1 SV=1	0.0376374	0.0272688	0.0381339	0.0329675	0.0771692	0.060833	0.0453044	0.047887		0.0524859	1.69986
Q61290	Voltage-dependent R-type calcium channel subunit alpha-1E	Cacna1e	sp|Q61290|CAC1E_MOUSE Voltage-dependent R-type calcium channel subunit alpha-1E OS=Mus musculus OX=10090 GN=Cacna1e PE=1 SV=1	0.0106562	0.00865795	0.00962244	0.0074332	0.0155587	0.013293	0.0102871	0.00841319		0.0919137	1.30746
O35295	Transcriptional activator protein Pur-beta	Purb	sp|O35295|PURB_MOUSE Transcriptional activator protein Pur-beta OS=Mus musculus OX=10090 GN=Purb PE=1 SV=3	0.0920668	0.0578302	0.0857955	0.0704598	0.200849	0.134629	0.0979879	0.113723		0.0631579	1.78731
Q99KI3	ER membrane protein complex subunit 3	Emc3	sp|Q99KI3|EMC3_MOUSE ER membrane protein complex subunit 3 OS=Mus musculus OX=10090 GN=Emc3 PE=1 SV=3	0.00952262	0.00128591	0.00569391	0.00662494	0.0168808	0.00949658	0.00895831	0.0113581		0.0142764	2.01899
P09405	Nucleolin	Ncl	sp|P09405|NUCL_MOUSE Nucleolin OS=Mus musculus OX=10090 GN=Ncl PE=1 SV=2	0.0244579	0.0147385	0.0185775	0.0151874	0.0457518	0.0413226	0.0243689	0.0250069		0.04671	1.87017
P10852	4F2 cell-surface antigen heavy chain	Slc3a2	sp|P10852|4F2_MOUSE 4F2 cell-surface antigen heavy chain OS=Mus musculus OX=10090 GN=Slc3a2 PE=1 SV=1	0.0218406	0.0131734	0.0145495	0.0216009	0.035612	0.0322279	0.0206368	0.0350386		0.0161608	1.73563
P16627	Heat shock 70 kDa protein 1-like	HSPA1L;Hspa1l	sp|P16627|HS71L_MOUSE Heat shock 70 kDa protein 1-like OS=Mus musculus OX=10090 GN=Hspa1l PE=1 SV=4	0.0037921	0.00153307	0.00320929	0.00249184	0.0056867	0.00455456	0.00393156	0.00584273		0.0326983	1.81526
P62245	40S ribosomal protein S15a	Rps15a	sp|P62245|RS15A_MOUSE 40S ribosomal protein S15a OS=Mus musculus OX=10090 GN=Rps15a PE=1 SV=2	0.0224099	0.0171698	0.0200039	0.0230159	0.028542	0.0308227	0.0276465	0.0244214		0.0648994	1.34907
Q9EQI8	39S ribosomal protein L46, mitochondrial	Mrpl46	sp|Q9EQI8|RM46_MOUSE 39S ribosomal protein L46, mitochondrial OS=Mus musculus OX=10090 GN=Mrpl46 PE=1 SV=1	0.0108298	0.00776053	0.0135223	0.0149026	0.0137239	0.0183718	0.00980207	0.0164613		0.40857	1.24128
Q3UUQ7	GPI inositol-deacylase	Pgap1	sp|Q3UUQ7|PGAP1_MOUSE GPI inositol-deacylase OS=Mus musculus OX=10090 GN=Pgap1 PE=1 SV=3	0.0106707	0.00804595	0.00736041	0.00933432	0.0213903	0.0169616	0.0163932	0.0104427		0.0406523	1.84088
P07724	Serum albumin	Alb	sp|P07724|ALBU_MOUSE Serum albumin OS=Mus musculus OX=10090 GN=Alb PE=1 SV=3	0.0350821	0.000576841	0.0380195	0.00167814	0.175901	0.0203413	0.00409815	0.290254		0.243041	6.5103
Q9ESJ4	NCK-interacting protein with SH3 domain	Nckipsd	sp|Q9ESJ4|SPN90_MOUSE NCK-interacting protein with SH3 domain OS=Mus musculus OX=10090 GN=Nckipsd PE=1 SV=2	0.00201882	0.00173121	0.00176607	0.000459369	0.0015007	0.00117001	0.00171377	0.00168193		0.959863	1.01522
P84099	60S ribosomal protein L19	Rpl19	sp|P84099|RL19_MOUSE 60S ribosomal protein L19 OS=Mus musculus OX=10090 GN=Rpl19 PE=1 SV=1	0.0464234	0.0344203	0.0350848	0.0358637	0.0704685	0.0483077	0.0461037	0.0417432		0.0371441	1.36122
Q8VEG4	Exonuclease 3-5 domain-containing protein 2	Exd2	sp|Q8VEG4|EXD2_MOUSE Exonuclease 3-5 domain-containing protein 2 OS=Mus musculus OX=10090 GN=Exd2 PE=1 SV=2	0.000566914	0.000531177	0.00084166	0.000605696	0.00119905	0.000786566	0.000646906	0.000690107		0.343008	1.30532
Q4QQM5	Protein FAM73A	Fam73a	sp|Q4QQM5|MIGA1_MOUSE Mitoguardin 1 OS=Mus musculus OX=10090 GN=Miga1 PE=1 SV=1	0.00384055	0.00217006	0.0029095	0.00354188	0.00706546	0.00361235	0.0026967	0.000852168		0.748942	1.1416
Q9QY76	Vesicle-associated membrane protein-associated protein B	Vapb	sp|Q9QY76|VAPB_MOUSE Vesicle-associated membrane protein-associated protein B OS=Mus musculus OX=10090 GN=Vapb PE=1 SV=3	0.0582156	0.0378206	0.0224823	0.0450054	0.0723149	0.0946024	0.0593452	0.0850186		0.0245129	1.90358
P46097	Synaptotagmin-2	Syt2	sp|P46097|SYT2_MOUSE Synaptotagmin-2 OS=Mus musculus OX=10090 GN=Syt2 PE=1 SV=1	0.0162987	0.0166381	0.0141946	0.0190616	0.0203479	0.0274504	0.0182652	0.019003		0.127074	1.28513
Q6P9Q6	FK506-binding protein 15	Fkbp15	sp|Q6P9Q6|FKB15_MOUSE FK506-binding protein 15 OS=Mus musculus OX=10090 GN=Fkbp15 PE=1 SV=2	0.000619465	0.000570525	0.000642932	0.00264155	0.00101105	0.000918578	0.000677203	0.000642484		0.628236	0.72619
Q9CZR3	Mitochondrial import receptor subunit TOM40B	Tomm40l	sp|Q9CZR3|TM40L_MOUSE Mitochondrial import receptor subunit TOM40B OS=Mus musculus OX=10090 GN=Tomm40l PE=1 SV=1	0.0410434	0.0288531	0.0332364	0.0505706	0.0749084	0.0669635	0.0459429	0.0731413		0.0184613	1.69779
Q9D8T7	SRA stem-loop-interacting RNA-binding protein, mitochondrial	Slirp	sp|Q9D8T7|SLIRP_MOUSE SRA stem-loop-interacting RNA-binding protein, mitochondrial OS=Mus musculus OX=10090 GN=Slirp PE=1 SV=2	0.010973	0.00486483	0.011737	0.00746366	0.0252633	0.0127101	0.0164303	0.0135186		0.0305001	1.93851
Q9D1H8	39S ribosomal protein L53, mitochondrial	Mrpl53	sp|Q9D1H8|RM53_MOUSE 39S ribosomal protein L53, mitochondrial OS=Mus musculus OX=10090 GN=Mrpl53 PE=1 SV=1	0.00301606	0.00226524	0.00332512	0.161821	0.262158	0.172655	0.00328705	0.19756		0.148435	3.72979
Q9D898	Actin-related protein 2/3 complex subunit 5-like protein	Arpc5l	sp|Q9D898|ARP5L_MOUSE Actin-related protein 2/3 complex subunit 5-like protein OS=Mus musculus OX=10090 GN=Arpc5l PE=1 SV=1	0.0105583	0.00644347	0.0101853	0.00908771	0.0156763	0.0146349	0.00670228	0.0109681		0.325444	1.32272
Q61595	Kinectin	Ktn1	sp|Q61595|KTN1_MOUSE Kinectin OS=Mus musculus OX=10090 GN=Ktn1 PE=1 SV=1	0.12908	0.0862382	0.106595	0.128053	0.207927	0.166627	0.13314	0.106262		0.191304	1.36445
Q62446	Peptidyl-prolyl cis-trans isomerase FKBP3	Fkbp3	sp|Q62446|FKBP3_MOUSE Peptidyl-prolyl cis-trans isomerase FKBP3 OS=Mus musculus OX=10090 GN=Fkbp3 PE=1 SV=2	0.00185151	0.00130523	0.00220179	0.00179521	0.00516237	0.00486587	0.00308633	0.00159388		0.132878	2.05605
P12367	cAMP-dependent protein kinase type II-alpha regulatory subunit	Prkar2a	sp|P12367|KAP2_MOUSE cAMP-dependent protein kinase type II-alpha regulatory subunit OS=Mus musculus OX=10090 GN=Prkar2a PE=1 SV=2	0.00768893	0.0053409	0.00413998	0.00397231	0.00862124	0.00536494	0.00607714	0.00545456		0.0764673	1.20697
B1AXV0	DOMON domain-containing protein FRRS1L	Frrs1l	sp|B1AXV0|FRS1L_MOUSE DOMON domain-containing protein FRRS1L OS=Mus musculus OX=10090 GN=Frrs1l PE=1 SV=1	0.0177263	0.0115401	0.0137865	0.0172303	0.0202227	0.0230996	0.016816	0.021786		0.0816636	1.35899
Q9JJI8	60S ribosomal protein L38	Rpl38	sp|Q9JJI8|RL38_MOUSE 60S ribosomal protein L38 OS=Mus musculus OX=10090 GN=Rpl38 PE=1 SV=3	0.00539459	0.00298327	0.00293711	0.00392742	0.00502312	0.0074498	0.00716166	0.00920429		0.0762007	1.89202
P14231	Sodium/potassium-transporting ATPase subunit beta-2	Atp1b2	sp|P14231|AT1B2_MOUSE Sodium/potassium-transporting ATPase subunit beta-2 OS=Mus musculus OX=10090 GN=Atp1b2 PE=1 SV=2	0.0276607	0.0180696	0.0195268	0.0319915	0.0478745	0.0444443	0.0289545	0.0444755		0.020823	1.70438
Q4KMM3;Q4V8B0	Oxidation resistance protein 1	Oxr1	sp|Q4KMM3|OXR1_MOUSE Oxidation resistance protein 1 OS=Mus musculus OX=10090 GN=Oxr1 PE=1 SV=3;sp|Q4V8B0|OXR1_RAT Oxidation resistance protein 1 OS=Rattus norvegicus OX=10116 GN=Oxr1 PE=1 SV=3	0.00491352	0.00198981	0.00463338	0.00478859	0.00425156	0.00466519	0.00327458	0.00657621		0.571405	1.1496
Q8BIG7	Catechol O-methyltransferase domain-containing protein 1	Comtd1	sp|Q8BIG7|CMTD1_MOUSE Catechol O-methyltransferase domain-containing protein 1 OS=Mus musculus OX=10090 GN=Comtd1 PE=1 SV=1	0.00181348	0.00067911	0.00100956	0.00137249	0.00345464	0.00206167	0.00163077	0.00195224		0.0292517	1.86666
Q8BHD0	Ras-related protein Rab-39A	Rab39a	sp|Q8BHD0|RB39A_MOUSE Ras-related protein Rab-39A OS=Mus musculus OX=10090 GN=Rab39a PE=1 SV=1	0.00893833	0.00708652	0.0066528	0.0118521	0.0171551	0.0150951	0.0115109	0.0146157		0.0200447	1.69062
Q80UW2	F-box only protein 2	Fbxo2	sp|Q80UW2|FBX2_MOUSE F-box only protein 2 OS=Mus musculus OX=10090 GN=Fbxo2 PE=1 SV=1	0.00574464	0.00411325	0.00541374	0.00303965	0.0124674	0.00804351	0.00721533	0.00684037		0.0276797	1.88772
P62830;P49690	60S ribosomal protein L23	Rpl23	sp|P62830|RL23_MOUSE 60S ribosomal protein L23 OS=Mus musculus OX=10090 GN=Rpl23 PE=1 SV=1	0.0392703	0.0227572	0.029098	0.0412252	0.0636241	0.0516266	0.0480978	0.0528583		0.0109469	1.63359
Q8BM55	Transmembrane protein 214	Tmem214	sp|Q8BM55|TM214_MOUSE Transmembrane protein 214 OS=Mus musculus OX=10090 GN=Tmem214 PE=1 SV=1	0.00166475	0.00239733	0.00223068	0.0027614	0.000711873	0.00291558	0.00367914	0.00109741		0.832128	0.928193
Q8VHK5	Membrane protein MLC1	Mlc1	sp|Q8VHK5|MLC1_MOUSE Membrane protein MLC1 OS=Mus musculus OX=10090 GN=Mlc1 PE=1 SV=1	0.00149744	0.00127052	0.000717133	0.00176941	0.00298754	0.000981868	0	0.00158573		0.886813	1.05722
P19246	Neurofilament heavy polypeptide	Nefh	sp|P19246|NFH_MOUSE Neurofilament heavy polypeptide OS=Mus musculus OX=10090 GN=Nefh PE=1 SV=3	0.15385	0.152125	0.228312	0.127539	0.194686	0.233328	0.206811	0.14823		0.251082	1.18317
O55017	Voltage-dependent N-type calcium channel subunit alpha-1B	Cacna1b	sp|O55017|CAC1B_MOUSE Voltage-dependent N-type calcium channel subunit alpha-1B OS=Mus musculus OX=10090 GN=Cacna1b PE=1 SV=1	0.00161347	0.00203057	0.00183143	0.00153278	0.00284687	0.00247653	0.00208781	0.00100207		0.403649	1.20048
Q91WG5;O54950	5-AMP-activated protein kinase subunit gamma-2;5-AMP-activated protein kinase subunit gamma-1	Prkag2;Prkag1	sp|Q91WG5|AAKG2_MOUSE 5-AMP-activated protein kinase subunit gamma-2 OS=Mus musculus OX=10090 GN=Prkag2 PE=1 SV=2;sp|O54950|AAKG1_MOUSE 5-AMP-activated protein kinase subunit gamma-1 OS=Mus musculus OX=10090 GN=Prkag1 PE=1 SV=2	0.00118976	0.000895039	0.00105718	0.00112459	0.00154916	0.00170733	0.00119903	0.00152205		0.0551919	1.40103
Q8C5Q4	G-rich sequence factor 1	Grsf1	sp|Q8C5Q4|GRSF1_MOUSE G-rich sequence factor 1 OS=Mus musculus OX=10090 GN=Grsf1 PE=1 SV=2	0.00360936	0.00255268	0.00382788	0.00298339	0.0076986	0.00517804	0.0054282	0.00448981		0.0264625	1.75704
Q5RJI5;Q9LZW4	Serine/threonine-protein kinase BRSK1	Brsk1	sp|Q5RJI5|BRSK1_MOUSE Serine/threonine-protein kinase BRSK1 OS=Mus musculus OX=10090 GN=Brsk1 PE=1 SV=1	0.025603	0.0229821	0.0218651	0.0301127	0.0375486	0.0367064	0.0299311	0.0352291		0.0152211	1.38635
Q9D6M3	Mitochondrial glutamate carrier 1	Slc25a22	sp|Q9D6M3|GHC1_MOUSE Mitochondrial glutamate carrier 1 OS=Mus musculus OX=10090 GN=Slc25a22 PE=1 SV=1	0.354689	0.272736	0.273797	0.353466	0.688081	0.499733	0.374495	0.532225		0.0229542	1.66937
Q02105	Complement C1q subcomponent subunit C	C1qc	sp|Q02105|C1QC_MOUSE Complement C1q subcomponent subunit C OS=Mus musculus OX=10090 GN=C1qc PE=1 SV=2	0.00329614	0.00144097	0.00288703	0.0017258	0.00583977	0.00337149	0.00400115	0.00425623		0.00917574	1.86832
Q99MK8;Q3UYH7	Beta-adrenergic receptor kinase 1	Adrbk1	sp|Q99MK8|ARBK1_MOUSE Beta-adrenergic receptor kinase 1 OS=Mus musculus OX=10090 GN=Grk2 PE=1 SV=2	0.00295717	0.00433349	0.0037225	0.00470118	0.00351835	0.00437857	0.00558132	0.00446507		0.31612	1.14184
Q05920	Pyruvate carboxylase, mitochondrial	Pc	sp|Q05920|PYC_MOUSE Pyruvate carboxylase, mitochondrial OS=Mus musculus OX=10090 GN=Pc PE=1 SV=1	0.0177926	0.0104374	0.014792	0.0209938	0.024114	0.0217217	0.0155487	0.0237883		0.105533	1.3305
Q6PAJ1	Breakpoint cluster region protein	Bcr	sp|Q6PAJ1|BCR_MOUSE Breakpoint cluster region protein OS=Mus musculus OX=10090 GN=Bcr PE=1 SV=3	0.00132154	0.0010745	0.00126291	0.00153812	0.00263604	0.000605861	0.00175185	0.0010881		0.640626	1.17024
Q08274	Dystrophia myotonica WD repeat-containing protein	Dmwd	sp|Q08274|DMWD_MOUSE Dystrophia myotonica WD repeat-containing protein OS=Mus musculus OX=10090 GN=Dmwd PE=1 SV=3	0.000821781	0.000575062	0.000957847	0.00100633	0.00137058	0.00105876	0.00106535	0.00105217		0.103807	1.35282
Q80ZK0	28S ribosomal protein S10, mitochondrial	Mrps10	sp|Q80ZK0|RT10_MOUSE 28S ribosomal protein S10, mitochondrial OS=Mus musculus OX=10090 GN=Mrps10 PE=1 SV=1	0.00266242	0.00175476	0.00307729	0.00255532	0.00508795	0.00373141	0.00431758	0.00414697		0.00575105	1.71983
Q9R1C6	Diacylglycerol kinase epsilon	Dgke	sp|Q9R1C6|DGKE_MOUSE Diacylglycerol kinase epsilon OS=Mus musculus OX=10090 GN=Dgke PE=1 SV=1	0.019168	0.0115507	0.0137737	0.0179067	0.0301488	0.0193504	0.0188347	0.0155054		0.157181	1.3436
Q9DC07	LIM zinc-binding domain-containing Nebulette	Nebl	sp|Q9DC07|LNEBL_MOUSE LIM zinc-binding domain-containing Nebulette OS=Mus musculus OX=10090 GN=Nebl PE=1 SV=1	0.00363924	0.00200461	0.00300059	0.00325442	0.00468174	0.00479815	0.00483243	0.00658389		0.0213695	1.75615
Q9D024	Coiled-coil domain-containing protein 47	Ccdc47	sp|Q9D024|CCD47_MOUSE Coiled-coil domain-containing protein 47 OS=Mus musculus OX=10090 GN=Ccdc47 PE=1 SV=2	0.0151851	0.0069552	0.00774616	0.0153367	0.0255221	0.0169926	0.0175611	0.019988		0.00766621	1.77042
Q64444	Carbonic anhydrase 4	Ca4	sp|Q64444|CAH4_MOUSE Carbonic anhydrase 4 OS=Mus musculus OX=10090 GN=Ca4 PE=1 SV=1	0.0235605	0.0148683	0.0149241	0.0192989	0.0317838	0.0387863	0.0272871	0.0280035		0.0358127	1.73238
Q9D6U8	Protein FAM162A	Fam162a	sp|Q9D6U8|F162A_MOUSE Protein FAM162A OS=Mus musculus OX=10090 GN=Fam162a PE=1 SV=1	0.00232726	0.000718256	0.000875039	0.00224226	0.00290325	0.0029854	0.00209092	0.0043953		0.0306456	2.00799
O88990	Alpha-actinin-3	Actn3	sp|O88990|ACTN3_MOUSE Alpha-actinin-3 OS=Mus musculus OX=10090 GN=Actn3 PE=2 SV=1	0.00157729	0.00102365	0.00112628	0.000749926	0.00140252	0.00077807	0.00112637	0.0018419		0.628111	1.15003
Q99JB8	Protein kinase C and casein kinase II substrate protein 3	Pacsin3	sp|Q99JB8|PACN3_MOUSE Protein kinase C and casein kinase II substrate protein 3 OS=Mus musculus OX=10090 GN=Pacsin3 PE=1 SV=1	0.00430522	0.0032936	0.00363722	0.00408276	0.00832074	0.00549418	0.00293648	0.00376602		0.326426	1.33936
Q80Y86	Mitogen-activated protein kinase 15	Mapk15	sp|Q80Y86|MK15_MOUSE Mitogen-activated protein kinase 15 OS=Mus musculus OX=10090 GN=Mapk15 PE=1 SV=1	0.0034942	0.00278072	0.00279495	0.0035845	0.00488442	0.00505984	0.0038019	0		0.848647	1.08628
P60879	Synaptosomal-associated protein 25	Snap25	sp|P60879|SNP25_MOUSE Synaptosomal-associated protein 25 OS=Mus musculus OX=10090 GN=Snap25 PE=1 SV=1	0.0796576	0.0474957	0.0548403	0.0701908	0.0831708	0.0910901	0.0518201	0.100503		0.18999	1.29502
P24369;Q38867	Peptidyl-prolyl cis-trans isomerase B	Ppib	sp|P24369|PPIB_MOUSE Peptidyl-prolyl cis-trans isomerase B OS=Mus musculus OX=10090 GN=Ppib PE=1 SV=2	0.0693408	0.0451144	0.0687076	0.0692139	0.130307	0.12911	0.0798047	0.0887313		0.0843068	1.69569
P35700	Peroxiredoxin-1	Prdx1	sp|P35700|PRDX1_MOUSE Peroxiredoxin-1 OS=Mus musculus OX=10090 GN=Prdx1 PE=1 SV=1	0.0252423	0.0135118	0.0266798	0.0270276	0.0428539	0.0260502	0.0244789	0.0288502		0.204111	1.32199
Q63912	Oligodendrocyte-myelin glycoprotein	Omg	sp|Q63912|OMGP_MOUSE Oligodendrocyte-myelin glycoprotein OS=Mus musculus OX=10090 GN=Omg PE=1 SV=1	0.18452	0.127302	0.146767	0.139355	0.230349	0.199271	0.194666	0.192074		0.00275661	1.36528
Q9D328	Transmembrane protein 35	Tmem35	sp|Q9D328|TM35A_MOUSE Transmembrane protein 35A OS=Mus musculus OX=10090 GN=Tmem35a PE=1 SV=1	0.00194472	0.00105297	0.00140822	0.00187689	0.00286069	0.00261978	0.0023481	0.0024738		0.0158126	1.63977
P61161	Actin-related protein 2	Actr2	sp|P61161|ARP2_MOUSE Actin-related protein 2 OS=Mus musculus OX=10090 GN=Actr2 PE=1 SV=1	0.0284201	0.0252163	0.0168336	0.02956	0.0274159	0.033163	0.0276744	0.0360159		0.0958388	1.24232
Q9QZS3	Protein numb homolog	Numb	sp|Q9QZS3|NUMB_MOUSE Protein numb homolog OS=Mus musculus OX=10090 GN=Numb PE=1 SV=1	0.00230553	0.00315026	0.0046042	0.0041066	0.00757005	0.00768173	0.00512523	0.00573808		0.0783864	1.84343
P25976	Nucleolar transcription factor 1	Ubtf	sp|P25976|UBF1_MOUSE Nucleolar transcription factor 1 OS=Mus musculus OX=10090 GN=Ubtf PE=1 SV=1	0.000568945	0.000522871	0.000512007	0.00044688	0.0012691	0.00203537	0.0007258	0.000666165		0.119192	2.29016
Q91YQ5;Q9SFX3	Dolichyl-diphosphooligosaccharide--protein glycosyltransferase subunit 1	Rpn1	sp|Q91YQ5|RPN1_MOUSE Dolichyl-diphosphooligosaccharide--protein glycosyltransferase subunit 1 OS=Mus musculus OX=10090 GN=Rpn1 PE=1 SV=1	0.09902	0.0489521	0.0583182	0.0996737	0.187222	0.129606	0.0967602	0.122705		0.0361516	1.7528
P68373;Q9NY65;Q9JJZ2	Tubulin alpha-1C chain;Tubulin alpha-8 chain	Tuba1c;TUBA8;Tuba8	sp|P68373|TBA1C_MOUSE Tubulin alpha-1C chain OS=Mus musculus OX=10090 GN=Tuba1c PE=1 SV=1;sp|Q9NY65|TBA8_HUMAN Tubulin alpha-8 chain OS=Homo sapiens OX=9606 GN=TUBA8 PE=1 SV=1;sp|Q9JJZ2|TBA8_MOUSE Tubulin alpha-8 chain OS=Mus musculus OX=10090 GN=Tuba8 PE=	0.017471	0.0194732	0.0318375	0.362217	0.0205762	0.0132347	0.0136073	0.0151534		0.358327	0.145178
Q8BP92	Reticulocalbin-2	Rcn2	sp|Q8BP92|RCN2_MOUSE Reticulocalbin-2 OS=Mus musculus OX=10090 GN=Rcn2 PE=1 SV=1	0.00606384	0.00260421	0.00336997	0.00252546	0.00716468	0.00721353	0.00982931	0.00548237		0.0456035	2.03865
Q9DC28	Casein kinase I isoform delta	Csnk1d	sp|Q9DC28|KC1D_MOUSE Casein kinase I isoform delta OS=Mus musculus OX=10090 GN=Csnk1d PE=1 SV=2	0.00572281	0.00675159	0.00661287	0.00602482	0.00933642	0.00750995	0.00850435	0.00696499		0.0703541	1.28686
P22933	Gamma-aminobutyric acid receptor subunit delta	Gabrd	sp|P22933|GBRD_MOUSE Gamma-aminobutyric acid receptor subunit delta OS=Mus musculus OX=10090 GN=Gabrd PE=2 SV=1	0.001502	0.00153192	0.00112214	0.00155265	0.00416728	0.00239914	0.00185803	0.00237991		0.0712226	1.89261
Q8QZT2	Centriole, cilia and spindle-associated protein	Ccsap	sp|Q8QZT2|CCSAP_MOUSE Centriole, cilia and spindle-associated protein OS=Mus musculus OX=10090 GN=Ccsap PE=1 SV=1	0.0123995	0.00744847	0.0122802	0.00801503	0.0141241	0.0131069	0.0129818	0.0102792		0.0950664	1.2578
O70194	Eukaryotic translation initiation factor 3 subunit D	Eif3d	sp|O70194|EIF3D_MOUSE Eukaryotic translation initiation factor 3 subunit D OS=Mus musculus OX=10090 GN=Eif3d PE=1 SV=2	0.00234931	0.0033359	0.00510854	0.00708939	0.00518774	0.00637562	0.00421582	0.00446384		0.702266	1.13196
Q9JK42	[Pyruvate dehydrogenase (acetyl-transferring)] kinase isozyme 2, mitochondrial	Pdk2	sp|Q9JK42|PDK2_MOUSE [Pyruvate dehydrogenase (acetyl-transferring)] kinase isozyme 2, mitochondrial OS=Mus musculus OX=10090 GN=Pdk2 PE=1 SV=2	0.00850419	0.00698644	0.0091942	0.0101908	0.0151931	0.014496	0.0130917	0.0138648		0.0112593	1.62422
Q9QWY8;Q7SIG6	Arf-GAP with SH3 domain, ANK repeat and PH domain-containing protein 1	Asap1	sp|Q9QWY8|ASAP1_MOUSE Arf-GAP with SH3 domain, ANK repeat and PH domain-containing protein 1 OS=Mus musculus OX=10090 GN=Asap1 PE=1 SV=2	0.00679338	0.00769121	0.00632729	0.0064069	0.00641738	0.0098988	0.00762038	0.00943157		0.125598	1.22592
Q9QUM9;O81147;O81146	Proteasome subunit alpha type-6;Proteasome subunit alpha type-6-B;Proteasome subunit alpha type-6-A	Psma6;PAA2;PAA1	sp|Q9QUM9|PSA6_MOUSE Proteasome subunit alpha type-6 OS=Mus musculus OX=10090 GN=Psma6 PE=1 SV=1;sp|O81147|PSA6B_ARATH Proteasome subunit alpha type-6-B OS=Arabidopsis thaliana OX=3702 GN=PAA2 PE=1 SV=1;sp|O81146|PSA6A_ARATH Proteasome subunit alpha type-6	0.00284527	0.00172582	0.00103805	0.00334124	0.00943254	0.00393072	0.002989	0.00351738		0.138889	2.21998
P35283	Ras-related protein Rab-12	Rab12	sp|P35283|RAB12_MOUSE Ras-related protein Rab-12 OS=Mus musculus OX=10090 GN=Rab12 PE=1 SV=3	0.000721144	0.000601404	0.000750562	0.000403896	0.00189474	0.000981074	0.000972083	0.000999939		0.0653441	1.95714
Q68FF6;Q9JLQ2;REV__Q3EBY6	ARF GTPase-activating protein GIT1	Git1	sp|Q68FF6|GIT1_MOUSE ARF GTPase-activating protein GIT1 OS=Mus musculus OX=10090 GN=Git1 PE=1 SV=1	0.013902	0.0075049	0.0130787	0.0122545	0.0184298	0.0143794	0.0152954	0.0136077		0.0568651	1.32033
Q7TMB8	Cytoplasmic FMR1-interacting protein 1	Cyfip1	sp|Q7TMB8|CYFP1_MOUSE Cytoplasmic FMR1-interacting protein 1 OS=Mus musculus OX=10090 GN=Cyfip1 PE=1 SV=1	0.00322487	0.00396155	0.00310026	0.00327539	0.00367424	0.00320592	0.00486099	0.00418001		0.342604	1.17395
Q6ZQ38	Cullin-associated NEDD8-dissociated protein 1	Cand1	sp|Q6ZQ38|CAND1_MOUSE Cullin-associated NEDD8-dissociated protein 1 OS=Mus musculus OX=10090 GN=Cand1 PE=1 SV=2	0.00212974	0.00136205	0.00317597	0.00146959	0.00183751	0.00236441	0.00279714	0.00146473		0.813563	1.04012
P41105	60S ribosomal protein L28	Rpl28	sp|P41105|RL28_MOUSE 60S ribosomal protein L28 OS=Mus musculus OX=10090 GN=Rpl28 PE=1 SV=2	0.0419408	0.0252201	0.024515	0.027431	0.0552348	0.0335586	0.0332923	0.0334942		0.00916963	1.30622
Q9CPQ8	ATP synthase subunit g, mitochondrial	Atp5l	sp|Q9CPQ8|ATP5L_MOUSE ATP synthase subunit g, mitochondrial OS=Mus musculus OX=10090 GN=Atp5l PE=1 SV=1	0.0220427	0.0100577	0.00862086	0.0209967	0.0251621	0.0296147	0.0226539	0.0425101		0.0387477	1.94337
Q91V61	Sideroflexin-3	Sfxn3	sp|Q91V61|SFXN3_MOUSE Sideroflexin-3 OS=Mus musculus OX=10090 GN=Sfxn3 PE=1 SV=1	0.391943	0.146962	0.167833	0.335983	0.748605	0.45057	0.282505	0.548437		0.0188443	1.94694
P03975;P11365	IgE-binding protein	Iap	sp|P03975|IGEB_MOUSE IgE-binding protein OS=Mus musculus OX=10090 GN=Iap PE=2 SV=1;sp|P11365|GAG_IPMA Intracisternal A-particle Gag-related polyprotein OS=Mouse intracisternal a-particle MIA14 OX=11753 GN=gag PE=3 SV=2	0.00218493	0.000991348	0.0015693	0.00249946	0.00275622	0.00296457	0.00167438	0.00108878		0.687064	1.171
O55003	BCL2/adenovirus E1B 19 kDa protein-interacting protein 3	Bnip3	sp|O55003|BNIP3_MOUSE BCL2/adenovirus E1B 19 kDa protein-interacting protein 3 OS=Mus musculus OX=10090 GN=Bnip3 PE=1 SV=1	0.00529106	0.00348885	0.00423088	0.00533422	0.00709816	0.00628769	0.00601313	0.00620709		0.0191448	1.39581
P80316	T-complex protein 1 subunit epsilon	Cct5	sp|P80316|TCPE_MOUSE T-complex protein 1 subunit epsilon OS=Mus musculus OX=10090 GN=Cct5 PE=1 SV=1	0.0481053	0.0396722	0.0445091	0.0626293	0.0899955	0.0843915	0.0605843	0.0883333		0.0179188	1.65869
P09925	Surfeit locus protein 1	Surf1	sp|P09925|SURF1_MOUSE Surfeit locus protein 1 OS=Mus musculus OX=10090 GN=Surf1 PE=1 SV=3	0.000674884	0.00030225	0.000391236	0.00113764	0.00151838	0.00110582	0.000798063	0.00146596		0.0206998	1.9506
Q99MI1	ELKS/Rab6-interacting/CAST family member 1	Erc1	sp|Q99MI1|RB6I2_MOUSE ELKS/Rab6-interacting/CAST family member 1 OS=Mus musculus OX=10090 GN=Erc1 PE=1 SV=1	0.00953327	0.00471582	0.00837165	0.00617107	0.0141988	0.014377	0.0099053	0.0117302		0.0494385	1.74394
Q7TQF7;D3Z6Q9	Amphiphysin	Amph	sp|Q7TQF7|AMPH_MOUSE Amphiphysin OS=Mus musculus OX=10090 GN=Amph PE=1 SV=1	0.049221	0.0325447	0.0579387	0.0424098	0.100451	0.0883776	0.0621566	0.0660525		0.0690301	1.74087
Q9QZQ1	Afadin	Mllt4	sp|Q9QZQ1|AFAD_MOUSE Afadin OS=Mus musculus OX=10090 GN=Afdn PE=1 SV=3	0.00196243	0.00157201	0.00228184	0.0022127	0.00287675	0.00216299	0.00273379	0.00280696		0.00735139	1.31779
Q9QZH6	Evolutionarily conserved signaling intermediate in Toll pathway, mitochondrial	Ecsit	sp|Q9QZH6|ECSIT_MOUSE Evolutionarily conserved signaling intermediate in Toll pathway, mitochondrial OS=Mus musculus OX=10090 GN=Ecsit PE=1 SV=2	0.00443027	0.00349	0.00528924	0.00615337	0.00795681	0.00606854	0.00534597	0.00713864		0.105707	1.36911
Q99LI8	Hepatocyte growth factor-regulated tyrosine kinase substrate	Hgs	sp|Q99LI8|HGS_MOUSE Hepatocyte growth factor-regulated tyrosine kinase substrate OS=Mus musculus OX=10090 GN=Hgs PE=1 SV=2	0.00076659	0.000527639	0.000591522	0.000668358	0	0.00066703	0.00102838	0.000721471		0.902466	0.946271
A2ASS6	Titin	Ttn	sp|A2ASS6|TITIN_MOUSE Titin OS=Mus musculus OX=10090 GN=Ttn PE=1 SV=1	0.0135957	0.00963853	0.00878007	0.010535	0.0187974	0.00789369	0.0149939	0.0105256		0.302466	1.22706
Q8BWT5	Disco-interacting protein 2 homolog A	Dip2a	sp|Q8BWT5|DIP2A_MOUSE Disco-interacting protein 2 homolog A OS=Mus musculus OX=10090 GN=Dip2a PE=1 SV=3	0.000478554	0.000809162	0.000390812	0.00124938	0.000919406	0.00144055	0	0.000369825		0.897781	0.932331
Q8JZN5	Acyl-CoA dehydrogenase family member 9, mitochondrial	Acad9	sp|Q8JZN5|ACAD9_MOUSE Acyl-CoA dehydrogenase family member 9, mitochondrial OS=Mus musculus OX=10090 GN=Acad9 PE=1 SV=2	0.0167713	0.0140992	0.021109	0.0316553	0.0456109	0.0313957	0.0360972	0.0344746		0.0577818	1.76455
O88507;P26992	Ciliary neurotrophic factor receptor subunit alpha	Cntfr;CNTFR	sp|O88507|CNTFR_MOUSE Ciliary neurotrophic factor receptor subunit alpha OS=Mus musculus OX=10090 GN=Cntfr PE=1 SV=2;sp|P26992|CNTFR_HUMAN Ciliary neurotrophic factor receptor subunit alpha OS=Homo sapiens OX=9606 GN=CNTFR PE=1 SV=2	0.0305311	0.0227524	0.0232344	0.032212	0.04958	0.036978	0.0306368	0.0390632		0.0267478	1.43712
Q60902	Epidermal growth factor receptor substrate 15-like 1	Eps15l1	sp|Q60902|EP15R_MOUSE Epidermal growth factor receptor substrate 15-like 1 OS=Mus musculus OX=10090 GN=Eps15l1 PE=1 SV=3	0.0181196	0.0144078	0.0216049	0.0213814	0.0374471	0.0401543	0.0250583	0.0268832		0.0873043	1.71549
P19157;P46425	Glutathione S-transferase P 1;Glutathione S-transferase P 2	Gstp1;Gstp2	sp|P19157|GSTP1_MOUSE Glutathione S-transferase P 1 OS=Mus musculus OX=10090 GN=Gstp1 PE=1 SV=2;sp|P46425|GSTP2_MOUSE Glutathione S-transferase P 2 OS=Mus musculus OX=10090 GN=Gstp2 PE=1 SV=2	0.00312709	0.00244905	0.00219706	0.00359962	0.00453092	0.0040122	0.00160614	0.00442389		0.201075	1.2814
Q99J39	Malonyl-CoA decarboxylase, mitochondrial	Mlycd	sp|Q99J39|DCMC_MOUSE Malonyl-CoA decarboxylase, mitochondrial OS=Mus musculus OX=10090 GN=Mlycd PE=1 SV=1	0.00147017	0.00137339	0.0012571	0.000658509	0.00257403	0.000889432	0.00135416	0.000475182		0.724442	1.11213
Q91YX5	Acyl-CoA:lysophosphatidylglycerol acyltransferase 1	Lpgat1	sp|Q91YX5|LGAT1_MOUSE Acyl-CoA:lysophosphatidylglycerol acyltransferase 1 OS=Mus musculus OX=10090 GN=Lpgat1 PE=1 SV=1	0.00188019	0.00165151	0.00126104	0.00154692	0.00352371	0.00100305	0.00172969	0.00152302		0.511871	1.22711
P11627;P32004	Neural cell adhesion molecule L1	L1cam	sp|P11627|L1CAM_MOUSE Neural cell adhesion molecule L1 OS=Mus musculus OX=10090 GN=L1cam PE=1 SV=1	0.0541567	0.0364488	0.0609148	0.0537447	0.121968	0.0792469	0.0749352	0.0734472		0.0604826	1.70315
Q9Z1W8	Potassium-transporting ATPase alpha chain 2	Atp12a	sp|Q9Z1W8|AT12A_MOUSE Potassium-transporting ATPase alpha chain 2 OS=Mus musculus OX=10090 GN=Atp12a PE=1 SV=3	0	0	0	0.000940799	0.00544709	0.00189324	0	0		0.339356	7.80223
Q8CI94;Q9WUB3;Q9ET01;P09811	Glycogen phosphorylase, brain form;Glycogen phosphorylase, muscle form	Pygb;Pygm	sp|Q8CI94|PYGB_MOUSE Glycogen phosphorylase, brain form OS=Mus musculus OX=10090 GN=Pygb PE=1 SV=3;sp|Q9WUB3|PYGM_MOUSE Glycogen phosphorylase, muscle form OS=Mus musculus OX=10090 GN=Pygm PE=1 SV=3	0.00607579	0.00450538	0.00585509	0.00981845	0.0148193	0.00877575	0.0100837	0.0125224		0.0315015	1.75973
Q8BW41	Protein O-linked-mannose beta-1,4-N-acetylglucosaminyltransferase 2	Pomgnt2	sp|Q8BW41|PMGT2_MOUSE Protein O-linked-mannose beta-1,4-N-acetylglucosaminyltransferase 2 OS=Mus musculus OX=10090 GN=Pomgnt2 PE=1 SV=1	0.0125038	0.0101567	0.011114	0.0139345	0.0187893	0.0182391	0.0152304	0.015613		0.0356387	1.42262
P45952	Medium-chain specific acyl-CoA dehydrogenase, mitochondrial	Acadm	sp|P45952|ACADM_MOUSE Medium-chain specific acyl-CoA dehydrogenase, mitochondrial OS=Mus musculus OX=10090 GN=Acadm PE=1 SV=1	0.00469917	0.00361075	0.00234276	0.00406902	0.0155931	0.00433752	0.00734827	0.00550589		0.147146	2.22697
Q8VHK9;Q9H2U1	ATP-dependent RNA helicase DHX36	Dhx36;DHX36	sp|Q8VHK9|DHX36_MOUSE ATP-dependent RNA helicase DHX36 OS=Mus musculus OX=10090 GN=Dhx36 PE=1 SV=2;sp|Q9H2U1|DHX36_HUMAN ATP-dependent RNA helicase DHX36 OS=Homo sapiens OX=9606 GN=DHX36 PE=1 SV=2	0.00102491	0.000953259	0.000984838	0.00142787	0.00234969	0.00143112	0.00105002	0.00106757		0.371275	1.34333
Q61733	28S ribosomal protein S31, mitochondrial	Mrps31	sp|Q61733|RT31_MOUSE 28S ribosomal protein S31, mitochondrial OS=Mus musculus OX=10090 GN=Mrps31 PE=1 SV=1	0.00540535	0.00464545	0.00730323	0.00522387	0.00781925	0.00803445	0.00617643	0.00781894		0.167931	1.32205
Q8BU30;F4JLM5	Isoleucine--tRNA ligase, cytoplasmic	Iars	sp|Q8BU30|SYIC_MOUSE Isoleucine--tRNA ligase, cytoplasmic OS=Mus musculus OX=10090 GN=Iars PE=1 SV=2	0.00138847	0.00166785	0.00183093	0.00285049	0.00119158	0.00232125	0.00283982	0.0019653		0.756212	1.07498
Q8BVI4	Dihydropteridine reductase	Qdpr	sp|Q8BVI4|DHPR_MOUSE Dihydropteridine reductase OS=Mus musculus OX=10090 GN=Qdpr PE=1 SV=2	0.00230368	0.00160094	0.00217725	0.00255226	0.00368918	0.00328219	0.000875874	0.00313658		0.445698	1.27214
P12657	Muscarinic acetylcholine receptor M1	Chrm1	sp|P12657|ACM1_MOUSE Muscarinic acetylcholine receptor M1 OS=Mus musculus OX=10090 GN=Chrm1 PE=1 SV=2	0.00101721	0.00103259	0.00111731	0.000954415	0.00157882	0.00117635	0.00121475	0.00155992		0.0788622	1.3417
Q7TMS5	ATP-binding cassette sub-family G member 2	Abcg2	sp|Q7TMS5|ABCG2_MOUSE ATP-binding cassette sub-family G member 2 OS=Mus musculus OX=10090 GN=Abcg2 PE=1 SV=1	0.000719319	0.000780427	0.000589767	0.00108049	0.00199687	0.00186757	0.000933383	0.00119725		0.0869737	1.89119
Q9CQ54	NADH dehydrogenase [ubiquinone] 1 subunit C2	Ndufc2	sp|Q9CQ54|NDUC2_MOUSE NADH dehydrogenase [ubiquinone] 1 subunit C2 OS=Mus musculus OX=10090 GN=Ndufc2 PE=1 SV=1	0.158066	0.0962892	0.135282	0.203342	0.206314	0.393283	0.18925	0.330608		0.107939	1.88785
Q9CQX5	Claudin domain-containing protein 1	Cldnd1	sp|Q9CQX5|CLDN1_MOUSE Claudin domain-containing protein 1 OS=Mus musculus OX=10090 GN=Cldnd1 PE=1 SV=1	0.00150341	0.00167939	0.00149162	0.00226332	0.00246065	0.00271862	0.00186181	0.0021723		0.121698	1.32801
Q8C0M9	Isoaspartyl peptidase/L-asparaginase;Isoaspartyl peptidase/L-asparaginase alpha chain;Isoaspartyl peptidase/L-asparaginase beta chain	Asrgl1	sp|Q8C0M9|ASGL1_MOUSE Isoaspartyl peptidase/L-asparaginase OS=Mus musculus OX=10090 GN=Asrgl1 PE=1 SV=1	0.000349094	0.000322053	0.000363811	0.000332819	0.000633788	0.000396644	0.00046322	0.000331223		0.156459	1.33419
O08919	Numb-like protein	Numbl	sp|O08919|NUMBL_MOUSE Numb-like protein OS=Mus musculus OX=10090 GN=Numbl PE=1 SV=3	0.0539633	0.0429898	0.0536642	0.0513448	0.117926	0.0891553	0.0703102	0.0655869		0.0607407	1.69823
P62334	26S protease regulatory subunit 10B	Psmc6	sp|P62334|PRS10_MOUSE 26S proteasome regulatory subunit 10B OS=Mus musculus OX=10090 GN=Psmc6 PE=1 SV=1	0.00169158	0.00174111	0.00188387	0.00231524	0.00514518	0.00304531	0.00262367	0.00276839		0.116051	1.77973
O35143	ATPase inhibitor, mitochondrial	Atpif1	sp|O35143|ATIF1_MOUSE ATPase inhibitor, mitochondrial OS=Mus musculus OX=10090 GN=ATP5IF1 PE=1 SV=2	0.00677187	0.00120179	0.00249882	0.00261287	0.00681908	0.00572052	0.00475972	0.0134264		0.153675	2.3481
Q9R1P1	Proteasome subunit beta type-3	Psmb3	sp|Q9R1P1|PSB3_MOUSE Proteasome subunit beta type-3 OS=Mus musculus OX=10090 GN=Psmb3 PE=1 SV=1	0.000771903	0.000660363	0.000875986	0.00101819	0.00216122	0.0010188	0.000307287	0.0003851		0.792584	1.16413
Q8CAQ8	MICOS complex subunit Mic60	Immt	sp|Q8CAQ8|MIC60_MOUSE MICOS complex subunit Mic60 OS=Mus musculus OX=10090 GN=Immt PE=1 SV=1	1.44029	0.961306	1.3125	1.67497	2.61197	2.44006	1.70245	1.96653		0.0648165	1.61828
P62482	Voltage-gated potassium channel subunit beta-2	Kcnab2	sp|P62482|KCAB2_MOUSE Voltage-gated potassium channel subunit beta-2 OS=Mus musculus OX=10090 GN=Kcnab2 PE=1 SV=1	0.128591	0.0892723	0.0924694	0.12657	0.182116	0.174565	0.11754	0.142244		0.064498	1.41099
P99028	Cytochrome b-c1 complex subunit 6, mitochondrial	Uqcrh	sp|P99028|QCR6_MOUSE Cytochrome b-c1 complex subunit 6, mitochondrial OS=Mus musculus OX=10090 GN=Uqcrh PE=1 SV=2	0.0862924	0.030672	0.0498827	0.0430565	0.110281	0.080894	0.0782948	0.127727		0.0431262	1.89228
Q9DCF9	Translocon-associated protein subunit gamma	Ssr3	sp|Q9DCF9|SSRG_MOUSE Translocon-associated protein subunit gamma OS=Mus musculus OX=10090 GN=Ssr3 PE=1 SV=1	0.00185596	0.000806941	0.000870239	0.00163522	0.00348903	0.00199593	0.0017658	0.00217937		0.0190828	1.82459
Q5XJY4	Presenilins-associated rhomboid-like protein, mitochondrial;P-beta	Parl	sp|Q5XJY4|PARL_MOUSE Presenilins-associated rhomboid-like protein, mitochondrial OS=Mus musculus OX=10090 GN=Parl PE=1 SV=1	0.00113076	0.000850586	0.00107591	0.00133917	0.00478238	0.00179972	0.00136603	0.00168285		0.198364	2.19064
P35979	60S ribosomal protein L12	Rpl12	sp|P35979|RL12_MOUSE 60S ribosomal protein L12 OS=Mus musculus OX=10090 GN=Rpl12 PE=1 SV=2	0.0835861	0.0592809	0.0731427	0.0827766	0.139722	0.130176	0.10053	0.104831		0.0322764	1.59063
Q91W86	Vacuolar protein sorting-associated protein 11 homolog	Vps11	sp|Q91W86|VPS11_MOUSE Vacuolar protein sorting-associated protein 11 homolog OS=Mus musculus OX=10090 GN=Vps11 PE=1 SV=3	0.00321705	0.0027288	0.00208488	0.00260516	0.00509218	0.00305089	0.00326916	0.00242416		0.177533	1.30092
P14152;P40925	Malate dehydrogenase, cytoplasmic	Mdh1;MDH1	sp|P14152|MDHC_MOUSE Malate dehydrogenase, cytoplasmic OS=Mus musculus OX=10090 GN=Mdh1 PE=1 SV=3;sp|P40925|MDHC_HUMAN Malate dehydrogenase, cytoplasmic OS=Homo sapiens OX=9606 GN=MDH1 PE=1 SV=4	0.0104573	0.0101875	0.00810785	0.0106081	0.0108257	0.0108754	0.0112692	0.0163061		0.139729	1.25191
Q9WTP7	GTP:AMP phosphotransferase AK3, mitochondrial	Ak3	sp|Q9WTP7|KAD3_MOUSE GTP:AMP phosphotransferase AK3, mitochondrial OS=Mus musculus OX=10090 GN=Ak3 PE=1 SV=3	0.00036853	0.000511652	0.000834474	0.000252952	0.000651407	0.00174825	0.000589316	0.0019799		0.19197	2.52534
Q99J25	rRNA methyltransferase 1, mitochondrial	Mrm1	sp|Q99J25|MRM1_MOUSE rRNA methyltransferase 1, mitochondrial OS=Mus musculus OX=10090 GN=Mrm1 PE=2 SV=2	0.000774901	0.00075198	0.000791295	0.000815693	0.0017046	0.00124484	0.00130881	0.00111684		0.0240881	1.71516
P51830	Adenylate cyclase type 9	Adcy9	sp|P51830|ADCY9_MOUSE Adenylate cyclase type 9 OS=Mus musculus OX=10090 GN=Adcy9 PE=1 SV=1	0.000224838	0.00022239	0	0	0	0	0	0.000192857		0.571565	0.431228
P47738;P24549;O35945;Q9JHW9;Q62148	Aldehyde dehydrogenase, mitochondrial	Aldh2	sp|P47738|ALDH2_MOUSE Aldehyde dehydrogenase, mitochondrial OS=Mus musculus OX=10090 GN=Aldh2 PE=1 SV=1	0.0110697	0.00742819	0.00769795	0.0132582	0.0189855	0.0166181	0.012053	0.0207564		0.00586138	1.73399
Q9WTQ8	Mitochondrial import inner membrane translocase subunit Tim23	Timm23	sp|Q9WTQ8|TIM23_MOUSE Mitochondrial import inner membrane translocase subunit Tim23 OS=Mus musculus OX=10090 GN=Timm23 PE=1 SV=1	0.00154578	0.00101567	0	0.00142974	0.00303772	0.00210061	0.00156371	0.00182008		0.0244588	2.13523
Q69ZZ6	Transmembrane and coiled-coil domains protein 1	Tmcc1	sp|Q69ZZ6|TMCC1_MOUSE Transmembrane and coiled-coil domains protein 1 OS=Mus musculus OX=10090 GN=Tmcc1 PE=1 SV=2	0.000442028	0.000293434	0.000255639	0	0.000477787	0	0	0.000368043		0.828252	0.853424
Q9EQH3;Q96QK1	Vacuolar protein sorting-associated protein 35	Vps35;VPS35	sp|Q9EQH3|VPS35_MOUSE Vacuolar protein sorting-associated protein 35 OS=Mus musculus OX=10090 GN=Vps35 PE=1 SV=1;sp|Q96QK1|VPS35_HUMAN Vacuolar protein sorting-associated protein 35 OS=Homo sapiens OX=9606 GN=VPS35 PE=1 SV=2	0.00549053	0.00450692	0.00118366	0.00598546	0.00388933	0.0056595	0.00329296	0.00549559		0.747263	1.0682
Q9JJ28	Protein flightless-1 homolog	Flii	sp|Q9JJ28|FLII_MOUSE Protein flightless-1 homolog OS=Mus musculus OX=10090 GN=Flii PE=1 SV=1	0.00128232	0.00381878	0.00175877	0.0019732	0.00199721	0.00267224	0.000645774	0.00316978		0.895611	0.960593
P48758	Carbonyl reductase [NADPH] 1	Cbr1	sp|P48758|CBR1_MOUSE Carbonyl reductase [NADPH] 1 OS=Mus musculus OX=10090 GN=Cbr1 PE=1 SV=3	0.0012556	0.000892098	0.000516976	0.000881835	0.00213833	0.00132682	0.0012281	0.00211866		0.0165914	1.92074
Q80UG5	Septin-9	Sept9	sp|Q80UG5|SEPT9_MOUSE Septin-9 OS=Mus musculus OX=10090 GN=Sept9 PE=1 SV=1	0.0167583	0.0116939	0.0148048	0.0227084	0.0296414	0.0265661	0.0238667	0.0287457		0.0122152	1.64965
Q8BLK3	Limbic system-associated membrane protein	Lsamp	sp|Q8BLK3|LSAMP_MOUSE Limbic system-associated membrane protein OS=Mus musculus OX=10090 GN=Lsamp PE=1 SV=1	0.312763	0.187791	0.256723	0.287679	0.466313	0.490952	0.322501	0.432385		0.043533	1.63849
Q71LX4	Talin-2	Tln2	sp|Q71LX4|TLN2_MOUSE Talin-2 OS=Mus musculus OX=10090 GN=Tln2 PE=1 SV=3	0.000499957	0.00176803	0.000520288	0.00204895	0.00051043	0.00165375	0	0.00183145		0.160369	0.826019
P60904	DnaJ homolog subfamily C member 5	Dnajc5	sp|P60904|DNJC5_MOUSE DnaJ homolog subfamily C member 5 OS=Mus musculus OX=10090 GN=Dnajc5 PE=1 SV=1	0.0011048	0.000778129	0.000947506	0.00127301	0.00164994	0.00230488	0.00115861	0.00234963		0.0627581	1.81873
P61021	Ras-related protein Rab-5B	Rab5b	sp|P61021|RAB5B_MOUSE Ras-related protein Rab-5B OS=Mus musculus OX=10090 GN=Rab5b PE=1 SV=1	0.00229369	0.00182561	0.00184503	0.00256709	0.0040455	0.00353793	0.00280781	0.00329225		0.0159618	1.60389
Q80VP9	Aspartate beta-hydroxylase domain-containing protein 2	Asphd2	sp|Q80VP9|ASPH2_MOUSE Aspartate beta-hydroxylase domain-containing protein 2 OS=Mus musculus OX=10090 GN=Asphd2 PE=1 SV=1	0.00208368	0.00240088	0.0021322	0.00288065	0.00488921	0.00246673	0.00268127	0.00264299		0.331932	1.33512
Q8BIK4	Dedicator of cytokinesis protein 9	Dock9	sp|Q8BIK4|DOCK9_MOUSE Dedicator of cytokinesis protein 9 OS=Mus musculus OX=10090 GN=Dock9 PE=1 SV=2	0.00393388	0.00426447	0.00574468	0.00527153	0.00483199	0.00372608	0.0065014	0.00754602		0.236854	1.17648
Q9ERI6	Retinol dehydrogenase 14	Rdh14	sp|Q9ERI6|RDH14_MOUSE Retinol dehydrogenase 14 OS=Mus musculus OX=10090 GN=Rdh14 PE=1 SV=1	0.000608177	0.00182878	0.00145515	0.00225225	0.00289282	0.0021878	0.000807336	0.0010412		0.814912	1.12773
Q9D2N9;Q96AX1	Vacuolar protein sorting-associated protein 33A	Vps33a;VPS33A	sp|Q9D2N9|VP33A_MOUSE Vacuolar protein sorting-associated protein 33A OS=Mus musculus OX=10090 GN=Vps33a PE=1 SV=2;sp|Q96AX1|VP33A_HUMAN Vacuolar protein sorting-associated protein 33A OS=Homo sapiens OX=9606 GN=VPS33A PE=1 SV=1	0.00295141	0.00265093	0.00222693	0.00336992	0.00437673	0.00371194	0.00365058	0.00349617		0.0459967	1.3604
Q9D0M1	Phosphoribosyl pyrophosphate synthase-associated protein 1	Prpsap1	sp|Q9D0M1|KPRA_MOUSE Phosphoribosyl pyrophosphate synthase-associated protein 1 OS=Mus musculus OX=10090 GN=Prpsap1 PE=1 SV=1	0.00198905	0.000793184	0.00116483	0.00229141	0.00177885	0.00195364	0.00132598	0.00220149		0.472325	1.16374
Q9JLR1	Protein transport protein Sec61 subunit alpha isoform 2	Sec61a2	sp|Q9JLR1|S61A2_MOUSE Protein transport protein Sec61 subunit alpha isoform 2 OS=Mus musculus OX=10090 GN=Sec61a2 PE=2 SV=3	0.00174612	0.000892674	0.00147427	0.00153525	0.00408214	0.00219388	0.0020384	0.00188754		0.0846022	1.8062
Q8C3J5	Dedicator of cytokinesis protein 2	Dock2	sp|Q8C3J5|DOCK2_MOUSE Dedicator of cytokinesis protein 2 OS=Mus musculus OX=10090 GN=Dock2 PE=1 SV=3	0.000546532	0.000359354	0.000412727	0.000329358	0.000699385	0.000655074	0.000474462	0		0.757612	1.1098
Q9WTK3;O43292	Glycosylphosphatidylinositol anchor attachment 1 protein	Gpaa1;GPAA1	sp|Q9WTK3|GPAA1_MOUSE Glycosylphosphatidylinositol anchor attachment 1 protein OS=Mus musculus OX=10090 GN=Gpaa1 PE=1 SV=3;sp|O43292|GPAA1_HUMAN Glycosylphosphatidylinositol anchor attachment 1 protein OS=Homo sapiens OX=9606 GN=GPAA1 PE=1 SV=3	0.000534299	0.000332273	0.00046045	0.00046279	0.00116623	0.000729266	0.000860611	0.000499385		0.0585685	1.8189
Q9CQL4	39S ribosomal protein L20, mitochondrial	Mrpl20	sp|Q9CQL4|RM20_MOUSE 39S ribosomal protein L20, mitochondrial OS=Mus musculus OX=10090 GN=Mrpl20 PE=1 SV=1	0.0012079	0.00150404	0.00106378	0.000991101	0.00175137	0.00116282	0.00165879	0.00115724		0.346669	1.2021
Q99N92	39S ribosomal protein L27, mitochondrial	Mrpl27	sp|Q99N92|RM27_MOUSE 39S ribosomal protein L27, mitochondrial OS=Mus musculus OX=10090 GN=Mrpl27 PE=1 SV=1	0	0.00347404	0	0.00472224	0.00869285	0.00748949	0.00768144	0.000632434		0.254768	2.9887
Q9CQ62	2,4-dienoyl-CoA reductase, mitochondrial	Decr1	sp|Q9CQ62|DECR_MOUSE 2,4-dienoyl-CoA reductase, mitochondrial OS=Mus musculus OX=10090 GN=Decr1 PE=1 SV=1	0.0208683	0.023357	0.025624	0.0240621	0.0304928	0.031186	0.0323289	0.0289348		0.00534675	1.30913
Q8BGH2	Sorting and assembly machinery component 50 homolog	Samm50	sp|Q8BGH2|SAM50_MOUSE Sorting and assembly machinery component 50 homolog OS=Mus musculus OX=10090 GN=Samm50 PE=1 SV=1	0.429284	0.288368	0.360755	0.488292	0.784095	0.619715	0.529608	0.56385		0.0398518	1.59397
O88343	Electrogenic sodium bicarbonate cotransporter 1	Slc4a4	sp|O88343|S4A4_MOUSE Electrogenic sodium bicarbonate cotransporter 1 OS=Mus musculus OX=10090 GN=Slc4a4 PE=1 SV=2	0.0237191	0.0166603	0.014166	0.0233956	0.0429526	0.0483747	0.0195963	0.0341043		0.0612847	1.86074
P35980	60S ribosomal protein L18	Rpl18	sp|P35980|RL18_MOUSE 60S ribosomal protein L18 OS=Mus musculus OX=10090 GN=Rpl18 PE=1 SV=3	0.117629	0.0975485	0.0867528	0.133689	0.200271	0.105322	0.142339	0.131937		0.168547	1.33114
P01942	Hemoglobin subunit alpha	Hba	sp|P01942|HBA_MOUSE Hemoglobin subunit alpha OS=Mus musculus OX=10090 GN=Hba PE=1 SV=2	0.00329288	0.000779869	0.00116246	0.000914635	0.00180045	0.00157636	0.00120271	0.00111647		0.83095	0.926198
O88685;O04019;Q9SEI2	26S protease regulatory subunit 6A	Psmc3	sp|O88685|PRS6A_MOUSE 26S proteasome regulatory subunit 6A OS=Mus musculus OX=10090 GN=Psmc3 PE=1 SV=2	0.00179229	0.000980388	0.00157522	0.00129012	0.00162688	0.00227734	0.00167832	0.00158082		0.318103	1.27055
Q61411;P23175;P01113;P01115	GTPase HRas;GTPase HRas, N-terminally processed	Hras	sp|Q61411|RASH_MOUSE GTPase HRas OS=Mus musculus OX=10090 GN=Hras PE=1 SV=2;sp|P23175|RASH_MSVNS GTPase HRas OS=Murine sarcoma virus NS.C58 OX=11815 GN=H-RAS PE=3 SV=1;sp|P01113|RASH_MSVMO GTPase HRas OS=Moloney murine sarcoma virus OX=11809 GN=H-RAS PE=3	0.00403046	0.00295501	0.00384237	0.00435558	0.00337346	0.00669784	0.0014438	0.00616852		0.675206	1.16467
Q924T2	28S ribosomal protein S2, mitochondrial	Mrps2	sp|Q924T2|RT02_MOUSE 28S ribosomal protein S2, mitochondrial OS=Mus musculus OX=10090 GN=Mrps2 PE=1 SV=1	0.0104478	0.00865372	0.010553	0.0122525	0.0183766	0.014971	0.0128827	0.0153471		0.0339671	1.46938
P03930	ATP synthase protein 8	Mtatp8	sp|P03930|ATP8_MOUSE ATP synthase protein 8 OS=Mus musculus OX=10090 GN=Mtatp8 PE=1 SV=1	0.00446178	0.00162469	0.00255244	0.00384327	0.00636861	0.00481043	0.0040988	0.0195777		0.198363	2.79242
Q2TA57	Aspartate beta-hydroxylase domain-containing protein 1	Asphd1	sp|Q2TA57|ASPH1_MOUSE Aspartate beta-hydroxylase domain-containing protein 1 OS=Mus musculus OX=10090 GN=Asphd1 PE=2 SV=2	0.00069206	0.000608969	0.000768188	0.000969663	0.00172194	0.000836907	0	0.00101512		0.740941	1.17608
Q3TDK6	Protein rogdi homolog	Rogdi	sp|Q3TDK6|ROGDI_MOUSE Protein rogdi homolog OS=Mus musculus OX=10090 GN=Rogdi PE=1 SV=2	0.014542	0.0114565	0.0110814	0.014509	0.0263717	0.0155366	0.0127907	0.017915		0.10131	1.40755
Q3TRR0	Microtubule-associated protein 9	Map9	sp|Q3TRR0|MAP9_MOUSE Microtubule-associated protein 9 OS=Mus musculus OX=10090 GN=Map9 PE=1 SV=2	0.00305408	0.000815612	0.00299192	0.00176792	0.00581214	0.00449751	0.00342951	0.00286981		0.0750793	1.92467
P97300	Neuroplastin	Nptn	sp|P97300|NPTN_MOUSE Neuroplastin OS=Mus musculus OX=10090 GN=Nptn PE=1 SV=3	0.109578	0.0727322	0.0585923	0.13011	0.213345	0.195947	0.0939193	0.176246		0.0370663	1.83136
Q99LC3	NADH dehydrogenase [ubiquinone] 1 alpha subcomplex subunit 10, mitochondrial	Ndufa10	sp|Q99LC3|NDUAA_MOUSE NADH dehydrogenase [ubiquinone] 1 alpha subcomplex subunit 10, mitochondrial OS=Mus musculus OX=10090 GN=Ndufa10 PE=1 SV=1	0.873984	0.629552	0.712411	1.11441	1.46784	1.50715	1.17837	1.30275		0.0339526	1.63829
P31324	cAMP-dependent protein kinase type II-beta regulatory subunit	Prkar2b	sp|P31324|KAP3_MOUSE cAMP-dependent protein kinase type II-beta regulatory subunit OS=Mus musculus OX=10090 GN=Prkar2b PE=1 SV=3	0.0685075	0.0584253	0.0675138	0.0886839	0.0863477	0.108081	0.0888397	0.0955528		0.0786734	1.33798
P50516;O23654	V-type proton ATPase catalytic subunit A	Atp6v1a	sp|P50516|VATA_MOUSE V-type proton ATPase catalytic subunit A OS=Mus musculus OX=10090 GN=Atp6v1a PE=1 SV=2	0.778106	0.554614	0.577642	0.946435	1.40136	1.44774	0.804169	1.23581		0.0465662	1.71139
P04370	Myelin basic protein	Mbp	sp|P04370|MBP_MOUSE Myelin basic protein OS=Mus musculus OX=10090 GN=Mbp PE=1 SV=2	6.16879	4.35243	5.89353	4.53041	10.7501	6.49084	4.86903	6.79872		0.182163	1.38021
Q8VIJ6;Q99K48	Splicing factor, proline- and glutamine-rich;Non-POU domain-containing octamer-binding protein	Sfpq;Nono	sp|Q8VIJ6|SFPQ_MOUSE Splicing factor, proline- and glutamine-rich OS=Mus musculus OX=10090 GN=Sfpq PE=1 SV=1;sp|Q99K48|NONO_MOUSE Non-POU domain-containing octamer-binding protein OS=Mus musculus OX=10090 GN=Nono PE=1 SV=3	0.00154426	0.00102144	0.00139294	0.00102096	0.00389778	0.00334346	0.00103712	0.00199481		0.132749	2.06305
Q8CI32	BAG family molecular chaperone regulator 5	Bag5	sp|Q8CI32|BAG5_MOUSE BAG family molecular chaperone regulator 5 OS=Mus musculus OX=10090 GN=Bag5 PE=1 SV=1	0.00239136	0.00132282	0.00263535	0.00351726	0.00300699	0.00339245	0.0021029	0.00364616		0.377679	1.23125
Q80YN3	Breast carcinoma-amplified sequence 1 homolog	Bcas1	sp|Q80YN3|BCAS1_MOUSE Breast carcinoma-amplified sequence 1 homolog OS=Mus musculus OX=10090 GN=Bcas1 PE=1 SV=3	0.0958705	0.0590656	0.0759138	0.0564452	0.120863	0.0889469	0.0845216	0.0911946		0.0227788	1.34192
P14115;P46776;Q9LR33;P49637	60S ribosomal protein L27a	Rpl27a;RPL27A	sp|P14115|RL27A_MOUSE 60S ribosomal protein L27a OS=Mus musculus OX=10090 GN=Rpl27a PE=1 SV=5;sp|P46776|RL27A_HUMAN 60S ribosomal protein L27a OS=Homo sapiens OX=9606 GN=RPL27A PE=1 SV=2	0.0640802	0.0475687	0.048335	0.063452	0.10232	0.0754356	0.0725127	0.063898		0.0656595	1.40607
Q6PCP5	Mitochondrial fission factor	Mff	sp|Q6PCP5|MFF_MOUSE Mitochondrial fission factor OS=Mus musculus OX=10090 GN=Mff PE=1 SV=1	0.0401438	0.0272015	0.0345998	0.0453624	0.0680329	0.0591239	0.0487264	0.0560593		0.0263007	1.57455
Q810U4	Neuronal cell adhesion molecule	Nrcam	sp|Q810U4|NRCAM_MOUSE Neuronal cell adhesion molecule OS=Mus musculus OX=10090 GN=Nrcam PE=1 SV=2	0.0236094	0.0122678	0.0273482	0.0163512	0.0446101	0.0412395	0.0273494	0.0301687		0.0808772	1.80163
Q8K1A6	Coiled-coil and C2 domain-containing protein 1A	Cc2d1a	sp|Q8K1A6|C2D1A_MOUSE Coiled-coil and C2 domain-containing protein 1A OS=Mus musculus OX=10090 GN=Cc2d1a PE=1 SV=2	0.00172917	0.0015049	0.00145199	0.00172372	0.00283362	0.00232571	0.00208912	0.00151272		0.129437	1.36684
P10605	Cathepsin B;Cathepsin B light chain;Cathepsin B heavy chain	Ctsb	sp|P10605|CATB_MOUSE Cathepsin B OS=Mus musculus OX=10090 GN=Ctsb PE=1 SV=2	0.00166996	0.000591588	0.00140142	0.00114714	0.00235364	0.00272793	0.00116534	0.0030158		0.13587	1.92567
O55131	Septin-7	Sept7	sp|O55131|SEPT7_MOUSE Septin-7 OS=Mus musculus OX=10090 GN=Sept7 PE=1 SV=1	0.242764	0.177514	0.210104	0.265915	0.41918	0.377234	0.272247	0.346559		0.0322101	1.57896
Q04736	Tyrosine-protein kinase Yes	Yes1	sp|Q04736|YES_MOUSE Tyrosine-protein kinase Yes OS=Mus musculus OX=10090 GN=Yes1 PE=1 SV=3	0.00321976	0.00317381	0.00437421	0.00397301	0.00623273	0.0047473	0.00475332	0.00454636		0.105159	1.37575
Q60930	Voltage-dependent anion-selective channel protein 2	Vdac2	sp|Q60930|VDAC2_MOUSE Voltage-dependent anion-selective channel protein 2 OS=Mus musculus OX=10090 GN=Vdac2 PE=1 SV=2	2.58626	2.05162	2.29515	3.06823	4.70457	3.9518	3.33415	3.81888		0.0217725	1.58074
Q9Z0G0	PDZ domain-containing protein GIPC1	Gipc1	sp|Q9Z0G0|GIPC1_MOUSE PDZ domain-containing protein GIPC1 OS=Mus musculus OX=10090 GN=Gipc1 PE=1 SV=1	0.00076848	0.000294366	0.000711987	0.000407614	0.00131437	0.000786677	0.000834055	0.00109036		0.031025	1.84447
Q3UHJ0;Q91Z96	AP2-associated protein kinase 1	Aak1	sp|Q3UHJ0|AAK1_MOUSE AP2-associated protein kinase 1 OS=Mus musculus OX=10090 GN=Aak1 PE=1 SV=2	0.103769	0.0897693	0.0921284	0.12476	0.174604	0.155812	0.118339	0.14369		0.0422745	1.44349
Q8BIJ6	Isoleucine--tRNA ligase, mitochondrial	Iars2	sp|Q8BIJ6|SYIM_MOUSE Isoleucine--tRNA ligase, mitochondrial OS=Mus musculus OX=10090 GN=Iars2 PE=1 SV=1	0.000917051	0.000477908	0.000545593	0.000801147	0.00182305	0.00102658	0.000947497	0.00102162		0.0374781	1.75758
O08989	Ras-related protein M-Ras	Mras	sp|O08989|RASM_MOUSE Ras-related protein M-Ras OS=Mus musculus OX=10090 GN=Mras PE=1 SV=1	0.0067107	0.00510008	0.00574201	0.00667379	0.0108835	0.00775602	0.00807976	0.00798829		0.0213587	1.43262
Q61831;Q9WTU6	Mitogen-activated protein kinase 10;Mitogen-activated protein kinase 9	Mapk10;Mapk9	sp|Q61831|MK10_MOUSE Mitogen-activated protein kinase 10 OS=Mus musculus OX=10090 GN=Mapk10 PE=1 SV=2;sp|Q9WTU6|MK09_MOUSE Mitogen-activated protein kinase 9 OS=Mus musculus OX=10090 GN=Mapk9 PE=1 SV=2	0.00534831	0.00355605	0.0027225	0.00546307	0.00705052	0.00600293	0.00445807	0.0050796		0.109805	1.3219
P62492;P46638;Q39222;Q9SN35;Q9FK68;Q9LK99;Q9FJH0;O04486;P28185	Ras-related protein Rab-11A;Ras-related protein Rab-11B;Ras-related protein RABA1b	Rab11a;Rab11b;RABA1B	sp|P62492|RB11A_MOUSE Ras-related protein Rab-11A OS=Mus musculus OX=10090 GN=Rab11a PE=1 SV=3;sp|P46638|RB11B_MOUSE Ras-related protein Rab-11B OS=Mus musculus OX=10090 GN=Rab11b PE=1 SV=3;sp|Q39222|RAA1B_ARATH Ras-related protein RABA1b OS=Arabidopsis th	0.0127428	0.00745722	0.0108734	0.013984	0.0196919	0.0167992	0.0132281	0.01269		0.16485	1.3851
P51863	V-type proton ATPase subunit d 1	Atp6v0d1	sp|P51863|VA0D1_MOUSE V-type proton ATPase subunit d 1 OS=Mus musculus OX=10090 GN=Atp6v0d1 PE=1 SV=2	0.371192	0.326928	0.324704	0.601098	0.859052	0.833447	0.452601	0.72625		0.0618649	1.76816
Q922P8	Transmembrane protein 132A	Tmem132a	sp|Q922P8|T132A_MOUSE Transmembrane protein 132A OS=Mus musculus OX=10090 GN=Tmem132a PE=1 SV=2	0.000533538	0.000351317	0.000832196	0.00108098	0.000852624	0.0011377	0.000737896	0.000321834		0.859861	1.09007
P56382	ATP synthase subunit epsilon, mitochondrial	Atp5e	sp|P56382|ATP5E_MOUSE ATP synthase subunit epsilon, mitochondrial OS=Mus musculus OX=10090 GN=Atp5f1e PE=1 SV=2	0.00172711	0.000477389	0.00101597	0.00140651	0.00222991	0.00204294	0.00129755	0.00430909		0.116158	2.1352
Q921F2	TAR DNA-binding protein 43	Tardbp	sp|Q921F2|TADBP_MOUSE TAR DNA-binding protein 43 OS=Mus musculus OX=10090 GN=Tardbp PE=1 SV=1	0.000737723	0.000609075	0.000692419	0.000582033	0.000645797	0.00102758	0.000831922	0.000846068		0.189053	1.27854
O88712;P56546	C-terminal-binding protein 1	Ctbp1	sp|O88712|CTBP1_MOUSE C-terminal-binding protein 1 OS=Mus musculus OX=10090 GN=Ctbp1 PE=1 SV=2	0.0284853	0.0168391	0.0336849	0.0271551	0.0657749	0.0352094	0.0392631	0.0458201		0.0549897	1.75264
Q99J47;REV__Q5XVJ4	Dehydrogenase/reductase SDR family member 7B	Dhrs7b	sp|Q99J47|DRS7B_MOUSE Dehydrogenase/reductase SDR family member 7B OS=Mus musculus OX=10090 GN=Dhrs7b PE=1 SV=1	0.0225403	0.0185676	0.0234109	0.0288193	0.0466652	0.0334743	0.0343296	0.0365845		0.026797	1.61835
Q8BGG7	Ubiquitin-associated and SH3 domain-containing protein B	Ubash3b	sp|Q8BGG7|UBS3B_MOUSE Ubiquitin-associated and SH3 domain-containing protein B OS=Mus musculus OX=10090 GN=Ubash3b PE=1 SV=1	0.00186628	0.00203778	0.00199093	0.000855246	0.00224567	0.00234729	0.00143857	0.0022184		0.40905	1.22217
Q64133	Amine oxidase [flavin-containing] A	Maoa	sp|Q64133|AOFA_MOUSE Amine oxidase [flavin-containing] A OS=Mus musculus OX=10090 GN=Maoa PE=1 SV=3	0.0271001	0.0116939	0.0152662	0.0251874	0.0479675	0.0351362	0.0225012	0.0339475		0.0355315	1.76097
Q8BHS6	Armadillo repeat-containing X-linked protein 3	Armcx3	sp|Q8BHS6|ARMX3_MOUSE Armadillo repeat-containing X-linked protein 3 OS=Mus musculus OX=10090 GN=Armcx3 PE=1 SV=1	0.00245698	0.00190684	0.00190398	0.00278829	0.00405001	0.00337869	0.00281782	0.0020532		0.227603	1.35817
Q91WK2	Eukaryotic translation initiation factor 3 subunit H	Eif3h	sp|Q91WK2|EIF3H_MOUSE Eukaryotic translation initiation factor 3 subunit H OS=Mus musculus OX=10090 GN=Eif3h PE=1 SV=1	0.00497545	0.00222207	0.00361662	0.00511283	0.0145464	0.00780203	0.00404267	0.00576006		0.161041	2.01866
P47708;P70169	Rabphilin-3A	Rph3a	sp|P47708|RP3A_MOUSE Rabphilin-3A OS=Mus musculus OX=10090 GN=Rph3a PE=1 SV=2	0.0811058	0.0842453	0.0664935	0.0913112	0.102111	0.143584	0.0732677	0.102686		0.131331	1.30479
Q00623	Apolipoprotein A-I;Proapolipoprotein A-I;Truncated apolipoprotein A-I	Apoa1	sp|Q00623|APOA1_MOUSE Apolipoprotein A-I OS=Mus musculus OX=10090 GN=Apoa1 PE=1 SV=2	0	0	0.000238683	0	0.000661048	0	0	0.00750668		0.362768	34.22
Q8R092	Uncharacterized protein C1orf43 homolog		sp|Q8R092|CA043_MOUSE Uncharacterized protein C1orf43 homolog OS=Mus musculus OX=10090 PE=2 SV=1	0.000313839	0.000346981	0	0	0	0.000704746	0.000721106	0.000544165		0.243743	2.98117
Q3TFQ1	SPRY domain-containing protein 7	Spryd7	sp|Q3TFQ1|SPRY7_MOUSE SPRY domain-containing protein 7 OS=Mus musculus OX=10090 GN=Spryd7 PE=1 SV=2	0.00107031	0.000629658	0	0.000996539	0.00177076	0.00126766	0.00105739	0.00143601		0.011815	2.05147
Q5SXY1	Cytospin-B	Specc1	sp|Q5SXY1|CYTSB_MOUSE Cytospin-B OS=Mus musculus OX=10090 GN=Specc1 PE=1 SV=2	0.00336491	0.00164468	0.00394026	0.00281539	0.0039271	0.00358531	0.00369522	0.00337124		0.218964	1.23915
Q9CTY5	Calcium uptake protein 3, mitochondrial	Micu3	sp|Q9CTY5|MICU3_MOUSE Calcium uptake protein 3, mitochondrial OS=Mus musculus OX=10090 GN=Micu3 PE=2 SV=2	0.063587	0.048558	0.0717301	0.0945921	0.153008	0.121312	0.0954226	0.0962458		0.106691	1.67341
P09528	Ferritin heavy chain;Ferritin heavy chain, N-terminally processed	Fth1	sp|P09528|FRIH_MOUSE Ferritin heavy chain OS=Mus musculus OX=10090 GN=Fth1 PE=1 SV=2	0.00563187	0.00157345	0.0034724	0.00233709	0.00388454	0.0038635	0.0028815	0.00383702		0.722292	1.11155
Q6IRU5	Clathrin light chain B	Cltb	sp|Q6IRU5|CLCB_MOUSE Clathrin light chain B OS=Mus musculus OX=10090 GN=Cltb PE=1 SV=1	0.0412846	0.0154903	0.0249862	0.0204727	0.062629	0.0425765	0.03129	0.0523512		0.0299066	1.8472
Q9CQV8	14-3-3 protein beta/alpha;14-3-3 protein beta/alpha, N-terminally processed	Ywhab	sp|Q9CQV8|1433B_MOUSE 14-3-3 protein beta/alpha OS=Mus musculus OX=10090 GN=Ywhab PE=1 SV=3	0.0265156	0.0165372	0.0249211	0.0245199	0.0378531	0.0329249	0.0293353	0.0310692		0.0360338	1.41828
Q8C460	ERI1 exoribonuclease 3	Eri3	sp|Q8C460|ERI3_MOUSE ERI1 exoribonuclease 3 OS=Mus musculus OX=10090 GN=Eri3 PE=1 SV=1	0	0.000891463	0.000635854	0.000996539	0.00110636	0	0.000940538	0		0.828201	0.81102
Q8BP67	60S ribosomal protein L24	Rpl24	sp|Q8BP67|RL24_MOUSE 60S ribosomal protein L24 OS=Mus musculus OX=10090 GN=Rpl24 PE=1 SV=2	0.029751	0.0215574	0.0261978	0.0234757	0.0532926	0.0343127	0.0264336	0.0271675		0.149297	1.39833
P26043;P26041	Radixin;Moesin	Rdx;Msn	sp|P26043|RADI_MOUSE Radixin OS=Mus musculus OX=10090 GN=Rdx PE=1 SV=3;sp|P26041|MOES_MOUSE Moesin OS=Mus musculus OX=10090 GN=Msn PE=1 SV=3	0.00125755	0.000273822	0.00195613	0.000453644	0.000941084	0.00104103	0.000559593	0.000942942		0.829224	0.88417
Q791V5;Q9T014	Mitochondrial carrier homolog 2	Mtch2	sp|Q791V5|MTCH2_MOUSE Mitochondrial carrier homolog 2 OS=Mus musculus OX=10090 GN=Mtch2 PE=1 SV=1	0.409424	0.273717	0.337707	0.43454	0.816006	0.540934	0.483604	0.524126		0.0481065	1.62477
Q9CWD8	Iron-sulfur protein NUBPL	Nubpl	sp|Q9CWD8|NUBPL_MOUSE Iron-sulfur protein NUBPL OS=Mus musculus OX=10090 GN=Nubpl PE=1 SV=2	0.000564719	0.000591819	0.000544036	0.000814813	0.00124773	0.00111141	0.00092086	0.000947229		0.0350637	1.68055
B1AR13	CDGSH iron-sulfur domain-containing protein 3, mitochondrial	Cisd3	sp|B1AR13|CISD3_MOUSE CDGSH iron-sulfur domain-containing protein 3, mitochondrial OS=Mus musculus OX=10090 GN=Cisd3 PE=1 SV=1	0.00607775	0.00415545	0.00584523	0.00640997	0.00731832	0.00865359	0.00715674	0.00758091		0.085989	1.36557
O08553	Dihydropyrimidinase-related protein 2	Dpysl2	sp|O08553|DPYL2_MOUSE Dihydropyrimidinase-related protein 2 OS=Mus musculus OX=10090 GN=Dpysl2 PE=1 SV=2	0.324008	0.229831	0.276084	0.3239	0.562581	0.46895	0.344855	0.435304		0.0330352	1.57016
O54734	Dolichyl-diphosphooligosaccharide--protein glycosyltransferase 48 kDa subunit	Ddost	sp|O54734|OST48_MOUSE Dolichyl-diphosphooligosaccharide--protein glycosyltransferase 48 kDa subunit OS=Mus musculus OX=10090 GN=Ddost PE=1 SV=2	0.042082	0.0234859	0.0298847	0.0471284	0.0980042	0.0542844	0.0390579	0.0640056		0.0710182	1.79093
Q9ER72	Cysteine--tRNA ligase, cytoplasmic	Cars	sp|Q9ER72|SYCC_MOUSE Cysteine--tRNA ligase, cytoplasmic OS=Mus musculus OX=10090 GN=Cars PE=1 SV=2	0.00663976	0.00261882	0.00520978	0.00788371	0.00960675	0.0113426	0.0089204	0.00858054		0.0978011	1.72021
Q9JKF7	39S ribosomal protein L39, mitochondrial	Mrpl39	sp|Q9JKF7|RM39_MOUSE 39S ribosomal protein L39, mitochondrial OS=Mus musculus OX=10090 GN=Mrpl39 PE=1 SV=4	0.0194852	0.0132965	0.0206201	0.0220983	0.0404155	0.0281722	0.0249926	0.0284538		0.0565498	1.61634
Q9CWS0	N(G),N(G)-dimethylarginine dimethylaminohydrolase 1	Ddah1	sp|Q9CWS0|DDAH1_MOUSE N(G),N(G)-dimethylarginine dimethylaminohydrolase 1 OS=Mus musculus OX=10090 GN=Ddah1 PE=1 SV=3	0.00315251	0.00179783	0.0029444	0.00176802	0.00502537	0.00581689	0.00226194	0.00547162		0.130957	1.92241
Q91XU3	Phosphatidylinositol 5-phosphate 4-kinase type-2 gamma	Pip4k2c	sp|Q91XU3|PI42C_MOUSE Phosphatidylinositol 5-phosphate 4-kinase type-2 gamma OS=Mus musculus OX=10090 GN=Pip4k2c PE=1 SV=1	0.00222796	0.00102028	0.00195357	0.00290122	0.00187162	0.00304345	0.00158895	0.00301733		0.576341	1.17504
O88569	Heterogeneous nuclear ribonucleoproteins A2/B1	Hnrnpa2b1	sp|O88569|ROA2_MOUSE Heterogeneous nuclear ribonucleoproteins A2/B1 OS=Mus musculus OX=10090 GN=Hnrnpa2b1 PE=1 SV=2	0.0029801	0.000817622	0.00337559	0.00125235	0.00666037	0.00806224	0.00232119	0.00257322		0.211984	2.32825
Q80WG5	Volume-regulated anion channel subunit LRRC8A	Lrrc8a	sp|Q80WG5|LRC8A_MOUSE Volume-regulated anion channel subunit LRRC8A OS=Mus musculus OX=10090 GN=Lrrc8a PE=1 SV=1	0.0056247	0.00442098	0.00375522	0.00727984	0.0119324	0.0112231	0.00698359	0.00699573		0.0914386	1.76155
Q9WUR9	Adenylate kinase 4, mitochondrial	Ak4	sp|Q9WUR9|KAD4_MOUSE Adenylate kinase 4, mitochondrial OS=Mus musculus OX=10090 GN=Ak4 PE=1 SV=1	0.00138781	0.00134291	0.00184533	0.00179759	0.00155195	0.00341726	0.0029465	0.00402834		0.062346	1.87397
Q8VEM8	Phosphate carrier protein, mitochondrial	Slc25a3	sp|Q8VEM8|MPCP_MOUSE Phosphate carrier protein, mitochondrial OS=Mus musculus OX=10090 GN=Slc25a3 PE=1 SV=1	0.382556	0.176668	0.159414	0.354929	0.798331	0.491808	0.231397	0.578956		0.0389744	1.95655
Q9D1N9	39S ribosomal protein L21, mitochondrial	Mrpl21	sp|Q9D1N9|RM21_MOUSE 39S ribosomal protein L21, mitochondrial OS=Mus musculus OX=10090 GN=Mrpl21 PE=1 SV=1	0.00832341	0.00609614	0.00837993	0.00986858	0.0158	0.0105994	0.00918316	0.0116192		0.0942834	1.44489
Q9QXY6;Q9WVK4	EH domain-containing protein 3	Ehd3	sp|Q9QXY6|EHD3_MOUSE EH domain-containing protein 3 OS=Mus musculus OX=10090 GN=Ehd3 PE=1 SV=2	0.00130601	0.00178706	0.00315674	0.0031064	0.00313554	0.00201478	0.00161979	0.00411977		0.630737	1.16392
O70456	14-3-3 protein sigma	Sfn	sp|O70456|1433S_MOUSE 14-3-3 protein sigma OS=Mus musculus OX=10090 GN=Sfn PE=1 SV=2	0.0310525	0.00721765	0.00715832	0.00301206	0.0160819	0.00426645	0.00686542	0.0099247		0.578833	0.766682
Q9Z0R6	Intersectin-2	Itsn2	sp|Q9Z0R6|ITSN2_MOUSE Intersectin-2 OS=Mus musculus OX=10090 GN=Itsn2 PE=1 SV=2	0.000935802	0	0.000688693	0.000746366	0	0	0.000816593	0.000762578		0.482512	0.666075
P98086	Complement C1q subcomponent subunit A	C1qa	sp|P98086|C1QA_MOUSE Complement C1q subcomponent subunit A OS=Mus musculus OX=10090 GN=C1qa PE=1 SV=2	0.00528834	0.00424957	0.00437963	0.00547988	0.00820347	0.00762815	0.0039547	0.00732858		0.107304	1.39786
Q56A07	Sodium channel subunit beta-2	Scn2b	sp|Q56A07|SCN2B_MOUSE Sodium channel subunit beta-2 OS=Mus musculus OX=10090 GN=Scn2b PE=1 SV=1	0.0100074	0.00633263	0.00727957	0.00843805	0.0147801	0.0141674	0.00951567	0.0145819		0.021299	1.65468
Q9JKK1	Syntaxin-6	Stx6	sp|Q9JKK1|STX6_MOUSE Syntaxin-6 OS=Mus musculus OX=10090 GN=Stx6 PE=1 SV=1	0.00309461	0.00160152	0.00226084	0.00332186	0.00418335	0.00389103	0.00265124	0.00316455		0.18574	1.35134
Q9WVK8	Cholesterol 24-hydroxylase	Cyp46a1	sp|Q9WVK8|CP46A_MOUSE Cholesterol 24-hydroxylase OS=Mus musculus OX=10090 GN=Cyp46a1 PE=1 SV=1	0.0258561	0.0202375	0.0230353	0.0265866	0.0431499	0.0348584	0.0316494	0.0260903		0.0848516	1.41825
Q8JZS9	39S ribosomal protein L48, mitochondrial	Mrpl48	sp|Q8JZS9|RM48_MOUSE 39S ribosomal protein L48, mitochondrial OS=Mus musculus OX=10090 GN=Mrpl48 PE=1 SV=1	0.00563622	0.00419035	0.00631161	0.00626609	0.00712973	0.0075742	0.00709322	0.00840735		0.038692	1.34816
Q920M5	Coronin-6	Coro6	sp|Q920M5|CORO6_MOUSE Coronin-6 OS=Mus musculus OX=10090 GN=Coro6 PE=1 SV=1	0.000255769	0.000372996	0.000246017	0.000314051	0.000470514	0.000300661	0.000323568	0.000423871		0.258787	1.2774
Q8BWM0	Prostaglandin E synthase 2;Prostaglandin E synthase 2 truncated form	Ptges2	sp|Q8BWM0|PGES2_MOUSE Prostaglandin E synthase 2 OS=Mus musculus OX=10090 GN=Ptges2 PE=1 SV=3	0.00258485	0.00171275	0.00124152	0.00278572	0.00163745	0.00268849	0.00227884	0.00320128		0.48054	1.17793
Q9WV55	Vesicle-associated membrane protein-associated protein A	Vapa	sp|Q9WV55|VAPA_MOUSE Vesicle-associated membrane protein-associated protein A OS=Mus musculus OX=10090 GN=Vapa PE=1 SV=2	0.126657	0.0911084	0.0968789	0.137664	0.0973022	0.177306	0.136873	0.158512		0.306287	1.26019
P15209	BDNF/NT-3 growth factors receptor	Ntrk2	sp|P15209|NTRK2_MOUSE BDNF/NT-3 growth factors receptor OS=Mus musculus OX=10090 GN=Ntrk2 PE=1 SV=1	0.00335253	0.00364795	0.00196796	0.00513824	0.00524694	0.00378437	0.00450156	0.00374189		0.438249	1.22458
Q8K0T0	Reticulon-1	Rtn1	sp|Q8K0T0|RTN1_MOUSE Reticulon-1 OS=Mus musculus OX=10090 GN=Rtn1 PE=1 SV=1	0.0171103	0.0146703	0.0145505	0.0180896	0.0204513	0.0249154	0.0165731	0.0256385		0.055267	1.35948
Q8C1B1	Calmodulin-regulated spectrin-associated protein 2	Camsap2	sp|Q8C1B1|CAMP2_MOUSE Calmodulin-regulated spectrin-associated protein 2 OS=Mus musculus OX=10090 GN=Camsap2 PE=1 SV=3	0.000343086	0.000603182	0.00048819	0.000423059	0.000559818	0.000698322	0.000350468	0.000678043		0.312144	1.23103
Q9D8N0	Elongation factor 1-gamma	Eef1g	sp|Q9D8N0|EF1G_MOUSE Elongation factor 1-gamma OS=Mus musculus OX=10090 GN=Eef1g PE=1 SV=3	0.177437	0.125687	0.139136	0.1876	0.308198	0.250071	0.213688	0.225943		0.0244942	1.58432
Q9QUR8	Semaphorin-7A	Sema7a	sp|Q9QUR8|SEM7A_MOUSE Semaphorin-7A OS=Mus musculus OX=10090 GN=Sema7a PE=1 SV=1	0.0194624	0.0160748	0.0149556	0.0192376	0.0212533	0.0298937	0.0205039	0.0215263		0.125562	1.33625
Q5DTX6	Junctional protein associated with coronary artery disease	Jcad	sp|Q5DTX6|JCAD_MOUSE Junctional protein associated with coronary artery disease OS=Mus musculus OX=10090 GN=Jcad PE=1 SV=2	0.00283897	0.00257287	0.0041527	0.00136389	0.00288042	0.00411986	0.00277023	0.00305836		0.558058	1.1739
Q8CBW3;Q8IZP0	Abl interactor 1	Abi1;ABI1	sp|Q8CBW3|ABI1_MOUSE Abl interactor 1 OS=Mus musculus OX=10090 GN=Abi1 PE=1 SV=3;sp|Q8IZP0|ABI1_HUMAN Abl interactor 1 OS=Homo sapiens OX=9606 GN=ABI1 PE=1 SV=4	0.0418039	0.0310748	0.0475049	0.0329309	0.0860292	0.0837329	0.0363072	0.0759889		0.114986	1.83974
P58771	Tropomyosin alpha-1 chain	Tpm1	sp|P58771|TPM1_MOUSE Tropomyosin alpha-1 chain OS=Mus musculus OX=10090 GN=Tpm1 PE=1 SV=1	0.00184738	0.00126456	0.00200956	0.0015839	0.0042479	0.00419514	0.0013212	0.0031415		0.14732	1.92468
Q80TH2	Protein LAP2	Erbb2ip	sp|Q80TH2|ERBIN_MOUSE Erbin OS=Mus musculus OX=10090 GN=Erbin PE=1 SV=3	0.000272446	0.000300385	0.00042016	0.000345585	0.000628348	0.000329298	0.000437797	0.000368119		0.29171	1.31749
P02089	Hemoglobin subunit beta-2	Hbb-b2	sp|P02089|HBB2_MOUSE Hemoglobin subunit beta-2 OS=Mus musculus OX=10090 GN=Hbb-b2 PE=1 SV=2	0.00149798	0	0	0	0	0	0	0		0.391002	0
P35601	Replication factor C subunit 1	Rfc1	sp|P35601|RFC1_MOUSE Replication factor C subunit 1 OS=Mus musculus OX=10090 GN=Rfc1 PE=1 SV=2	0	0.0010648	0	0	0	0	0	0		0.391002	0
P55144	Tyrosine-protein kinase receptor TYRO3	Tyro3	sp|P55144|TYRO3_MOUSE Tyrosine-protein kinase receptor TYRO3 OS=Mus musculus OX=10090 GN=Tyro3 PE=1 SV=2	0	0	0.000502494	0	0	0	0	0		0.391002	0
Q62233	Homeobox protein SIX3	Six3	sp|Q62233|SIX3_MOUSE Homeobox protein SIX3 OS=Mus musculus OX=10090 GN=Six3 PE=1 SV=2	9.5249e-05	0	0	0	0	0	0	0		0.391002	0
Q80TJ7	Histone lysine demethylase PHF8	Phf8	sp|Q80TJ7|PHF8_MOUSE Histone lysine demethylase PHF8 OS=Mus musculus OX=10090 GN=Phf8 PE=1 SV=2	0	0.000489771	0	0	0	0	0	0		0.391002	0
Q8BG95	Protein phosphatase 1 regulatory subunit 12B	Ppp1r12b	sp|Q8BG95|MYPT2_MOUSE Protein phosphatase 1 regulatory subunit 12B OS=Mus musculus OX=10090 GN=Ppp1r12b PE=1 SV=2	0	0.000558614	0	0	0	0	0	0		0.391002	0
Q8JZL3	Thiamine-triphosphatase	Thtpa	sp|Q8JZL3|THTPA_MOUSE Thiamine-triphosphatase OS=Mus musculus OX=10090 GN=Thtpa PE=1 SV=3	0	0	0.000544203	0	0	0	0	0		0.391002	0
Q9WUI1	Mitogen-activated protein kinase 11	Mapk11	sp|Q9WUI1|MK11_MOUSE Mitogen-activated protein kinase 11 OS=Mus musculus OX=10090 GN=Mapk11 PE=1 SV=2	0	0	0	0	0	0.000294621	0	0		0.391002	#DIV/0!
Q9WV84	Nucleoside diphosphate kinase, mitochondrial	Nme4	sp|Q9WV84|NDKM_MOUSE Nucleoside diphosphate kinase, mitochondrial OS=Mus musculus OX=10090 GN=Nme4 PE=1 SV=1	0	0.000995193	0	0	0	0	0	0		0.391002	0
Q8C0E2	Vacuolar protein sorting-associated protein 26B	Vps26b	sp|Q8C0E2|VP26B_MOUSE Vacuolar protein sorting-associated protein 26B OS=Mus musculus OX=10090 GN=Vps26b PE=1 SV=1	0.00173222	0	0.00141867	0.0016552	0.00281502	0.00214985	0.00163442	0.00266881		0.0672847	1.92841
Q61644	Protein kinase C and casein kinase substrate in neurons protein 1	Pacsin1	sp|Q61644|PACN1_MOUSE Protein kinase C and casein kinase substrate in neurons protein 1 OS=Mus musculus OX=10090 GN=Pacsin1 PE=1 SV=1	0.0115304	0.00689069	0.0111179	0.00977198	0.0183097	0.0198068	0.0106552	0.0188877		0.0864531	1.72114
Q5RL79	Keratinocyte-associated protein 2	Krtcap2	sp|Q5RL79|KTAP2_MOUSE Keratinocyte-associated protein 2 OS=Mus musculus OX=10090 GN=Krtcap2 PE=1 SV=2	0.00108168	0.000517324	0.00078888	0.000637575	0.00173868	0.00108818	0.00145713	0.00109798		0.00117253	1.7789
Q8BMK4	Cytoskeleton-associated protein 4	Ckap4	sp|Q8BMK4|CKAP4_MOUSE Cytoskeleton-associated protein 4 OS=Mus musculus OX=10090 GN=Ckap4 PE=1 SV=2	0.263265	0.187022	0.214334	0.269406	0.471726	0.374319	0.337732	0.314089		0.0314271	1.60367
O09167	60S ribosomal protein L21	Rpl21	sp|O09167|RL21_MOUSE 60S ribosomal protein L21 OS=Mus musculus OX=10090 GN=Rpl21 PE=1 SV=3	0.0516612	0.0401548	0.0445948	0.0431761	0.0753087	0.0718129	0.0537338	0.0551956		0.0352986	1.42578
Q9CZ83	39S ribosomal protein L55, mitochondrial	Mrpl55	sp|Q9CZ83|RM55_MOUSE 39S ribosomal protein L55, mitochondrial OS=Mus musculus OX=10090 GN=Mrpl55 PE=1 SV=1	0.00195689	0.000821669	0.00191473	0.001177	0.00338727	0.00316375	0.00205482	0.00202032		0.0838991	1.81016
P20108	Thioredoxin-dependent peroxide reductase, mitochondrial	Prdx3	sp|P20108|PRDX3_MOUSE Thioredoxin-dependent peroxide reductase, mitochondrial OS=Mus musculus OX=10090 GN=Prdx3 PE=1 SV=1	0.0107121	0.0033906	0.00658113	0.00917433	0.016575	0.0119564	0.0091139	0.014958		0.0192271	1.76178
P54823;Q9M2E0;Q8RXK6;Q94BV4	Probable ATP-dependent RNA helicase DDX6	Ddx6	sp|P54823|DDX6_MOUSE Probable ATP-dependent RNA helicase DDX6 OS=Mus musculus OX=10090 GN=Ddx6 PE=1 SV=1	0.014844	0.015149	0.0151666	0.0168723	0.0259847	0.0243225	0.017955	0.0201647		0.0513231	1.42551
Q6P1D5	Seizure 6-like protein	Sez6l	sp|Q6P1D5|SE6L1_MOUSE Seizure 6-like protein OS=Mus musculus OX=10090 GN=Sez6l PE=1 SV=1	0.000400873	0.000409835	0.000550463	0.000812014	0.00118712	0.0012689	0.000884244	0.000616683		0.164187	1.82081
Q8R3H7	Heparan sulfate 2-O-sulfotransferase 1	Hs2st1	sp|Q8R3H7|HS2ST_MOUSE Heparan sulfate 2-O-sulfotransferase 1 OS=Mus musculus OX=10090 GN=Hs2st1 PE=1 SV=2	0.00679316	0.00239473	0.00402819	0.00441115	0.00821108	0.00920785	0.0050819	0.00907014		0.084831	1.79103
Q8R5C5	Beta-centractin	Actr1b	sp|Q8R5C5|ACTY_MOUSE Beta-centractin OS=Mus musculus OX=10090 GN=Actr1b PE=1 SV=1	0.00586969	0.00346087	0.0060483	0.00670711	0.00738795	0.00972119	0.00506466	0.00689062		0.352621	1.31597
Q64337	Sequestosome-1	Sqstm1	sp|Q64337|SQSTM_MOUSE Sequestosome-1 OS=Mus musculus OX=10090 GN=Sqstm1 PE=1 SV=1	0.00188486	0.000673563	0.00130116	0.00190458	0.00120739	0.00252973	0.000884671	0.00192335		0.755342	1.13549
Q9EPW0	Type I inositol 3,4-bisphosphate 4-phosphatase	Inpp4a	sp|Q9EPW0|INP4A_MOUSE Type I inositol 3,4-bisphosphate 4-phosphatase OS=Mus musculus OX=10090 GN=Inpp4a PE=1 SV=1	0.000692169	0.00035896	0.000442705	0.000665708	0	0.000483598	0.000971032	0.000538187		0.88076	0.922797
Q9D8W5	26S proteasome non-ATPase regulatory subunit 12	Psmd12	sp|Q9D8W5|PSD12_MOUSE 26S proteasome non-ATPase regulatory subunit 12 OS=Mus musculus OX=10090 GN=Psmd12 PE=1 SV=4	0.000834101	0.00060671	0.000418287	0.000757569	0.00175086	0.00125674	0.000843509	0.000891523		0.0494735	1.81247
Q80V42	Carboxypeptidase M	Cpm	sp|Q80V42|CBPM_MOUSE Carboxypeptidase M OS=Mus musculus OX=10090 GN=Cpm PE=1 SV=2	0.0120377	0.00783532	0.00648856	0.0112172	0.0151302	0.0120119	0.011452	0.0119801		0.0378748	1.34582
Q99N89	39S ribosomal protein L43, mitochondrial	Mrpl43	sp|Q99N89|RM43_MOUSE 39S ribosomal protein L43, mitochondrial OS=Mus musculus OX=10090 GN=Mrpl43 PE=1 SV=1	0.00560819	0.00428341	0.00818878	0.00591902	0.0123987	0.00918503	0.0096217	0.0100715		0.0301468	1.71991
Q64516;Q9WU65	Glycerol kinase	Gk	sp|Q64516|GLPK_MOUSE Glycerol kinase OS=Mus musculus OX=10090 GN=Gk PE=1 SV=2	0.137706	0.106874	0.119963	0.15926	0.234369	0.202396	0.161525	0.154409		0.100387	1.43699
Q925N0	Sideroflexin-5	Sfxn5	sp|Q925N0|SFXN5_MOUSE Sideroflexin-5 OS=Mus musculus OX=10090 GN=Sfxn5 PE=1 SV=2	0.05181	0.0162469	0.0223275	0.0442213	0.0873062	0.0642275	0.029744	0.0767649		0.0359832	1.91703
Q9WUA2	Phenylalanine--tRNA ligase beta subunit	Farsb	sp|Q9WUA2|SYFB_MOUSE Phenylalanine--tRNA ligase beta subunit OS=Mus musculus OX=10090 GN=Farsb PE=1 SV=2	0.0155198	0.0142155	0.0131733	0.0189845	0.0291848	0.0273772	0.0259757	0.0213019		0.0310879	1.67773
P20357	Microtubule-associated protein 2	Map2	sp|P20357|MTAP2_MOUSE Microtubule-associated protein 2 OS=Mus musculus OX=10090 GN=Map2 PE=1 SV=2	0.125842	0.0854826	0.0934365	0.105597	0.17039	0.176487	0.114655	0.102101		0.152885	1.37351
P62301;P59224;P59223	40S ribosomal protein S13	Rps13	sp|P62301|RS13_MOUSE 40S ribosomal protein S13 OS=Mus musculus OX=10090 GN=Rps13 PE=1 SV=2	0.0498251	0.0369775	0.0417143	0.0514753	0.0611067	0.0744199	0.0560709	0.057264		0.0900669	1.38262
P84078;P61205;Q8BSL7;Q9LQC8;P36397;P0DH91;P84084	ADP-ribosylation factor 1;ADP-ribosylation factor 3;ADP-ribosylation factor 2;ADP-ribosylation factor 2-A;ADP-ribosylation factor 2-B;ADP-ribosylation factor 5	Arf1;Arf3;Arf2;ARF2-A;ARF1;ARF2-B;Arf5	sp|P84078|ARF1_MOUSE ADP-ribosylation factor 1 OS=Mus musculus OX=10090 GN=Arf1 PE=1 SV=2;sp|P61205|ARF3_MOUSE ADP-ribosylation factor 3 OS=Mus musculus OX=10090 GN=Arf3 PE=2 SV=2;sp|Q8BSL7|ARF2_MOUSE ADP-ribosylation factor 2 OS=Mus musculus OX=10090 GN=A	0.0136956	0.0139242	0.0143947	0.0134639	0.0233162	0.0153295	0.0190809	0.0179211		0.0592102	1.36355
Q9DCL9	Multifunctional protein ADE2;Phosphoribosylaminoimidazole-succinocarboxamide synthase;Phosphoribosylaminoimidazole carboxylase	Paics	sp|Q9DCL9|PUR6_MOUSE Multifunctional protein ADE2 OS=Mus musculus OX=10090 GN=Paics PE=1 SV=4	0	0.000354047	0.000307463	0.000432018	0.000406467	0.000330501	0	0.000375373		0.97667	1.0172
Q99N94	39S ribosomal protein L9, mitochondrial	Mrpl9	sp|Q99N94|RM09_MOUSE 39S ribosomal protein L9, mitochondrial OS=Mus musculus OX=10090 GN=Mrpl9 PE=1 SV=2	0.0122724	0.00876476	0.0130984	0.0132394	0.0240001	0.0180096	0.0185705	0.0165535		0.0289167	1.62815
P51881	ADP/ATP translocase 2;ADP/ATP translocase 2, N-terminally processed	Slc25a5	sp|P51881|ADT2_MOUSE ADP/ATP translocase 2 OS=Mus musculus OX=10090 GN=Slc25a5 PE=1 SV=3	1.41584	1.03913	1.09503	1.54128	2.91819	1.96046	1.55753	1.94271		0.048359	1.64573
Q9JJY3	Sphingomyelin phosphodiesterase 3	Smpd3	sp|Q9JJY3|NSMA2_MOUSE Sphingomyelin phosphodiesterase 3 OS=Mus musculus OX=10090 GN=Smpd3 PE=1 SV=1	0.0050829	0.00364901	0.00383419	0.00358281	0.00711986	0.00699389	0.00418382	0.00311445		0.221076	1.32591
Q3TZZ7	Extended synaptotagmin-2	Esyt2	sp|Q3TZZ7|ESYT2_MOUSE Extended synaptotagmin-2 OS=Mus musculus OX=10090 GN=Esyt2 PE=1 SV=1	0.000238984	0.000509623	0.000396461	0.000607743	0.00137737	0.000747461	0.000871443	0.00052657		0.185363	2.00983
Q9QWW1	Homer protein homolog 2	Homer2	sp|Q9QWW1|HOME2_MOUSE Homer protein homolog 2 OS=Mus musculus OX=10090 GN=Homer2 PE=1 SV=1	0.0176698	0.0136262	0.0207334	0.0154188	0.0349326	0.0294745	0.0242032	0.0244291		0.0377243	1.67594
Q62442	Vesicle-associated membrane protein 1	Vamp1	sp|Q62442|VAMP1_MOUSE Vesicle-associated membrane protein 1 OS=Mus musculus OX=10090 GN=Vamp1 PE=1 SV=1	0.002314	0.00147106	0.00156516	0.00147563	0.00299177	0.00272656	0.00101142	0.00231229		0.249416	1.32468
Q99LC5	Electron transfer flavoprotein subunit alpha, mitochondrial	Etfa	sp|Q99LC5|ETFA_MOUSE Electron transfer flavoprotein subunit alpha, mitochondrial OS=Mus musculus OX=10090 GN=Etfa PE=1 SV=2	0.00191973	0.0014626	0.118484	0.00117809	0.00429921	0.00407992	0.00334302	0.00372945		0.427906	0.125577
P35561;Q8JZN3	Inward rectifier potassium channel 2;ATP-sensitive inward rectifier potassium channel 14	Kcnj2;Kcnj14	sp|P35561|KCNJ2_MOUSE Inward rectifier potassium channel 2 OS=Mus musculus OX=10090 GN=Kcnj2 PE=1 SV=1;sp|Q8JZN3|KCJ14_MOUSE ATP-sensitive inward rectifier potassium channel 14 OS=Mus musculus OX=10090 GN=Kcnj14 PE=2 SV=1	0.0011513	0.000690713	0.000821057	0.00053453	0.0010853	0.000670974	0.00100071	0.00118797		0.338345	1.23372
Q9CZW4	Long-chain-fatty-acid--CoA ligase 3	Acsl3	sp|Q9CZW4|ACSL3_MOUSE Long-chain-fatty-acid--CoA ligase 3 OS=Mus musculus OX=10090 GN=Acsl3 PE=1 SV=2	0.00406838	0.0036816	0.00381536	0.00475517	0.0082762	0.00559947	0.00483063	0.00469896		0.145842	1.4341
Q9DC71	28S ribosomal protein S15, mitochondrial	Mrps15	sp|Q9DC71|RT15_MOUSE 28S ribosomal protein S15, mitochondrial OS=Mus musculus OX=10090 GN=Mrps15 PE=1 SV=2	0.00879818	0.00605557	0.00956309	0.00850658	0.0178505	0.0131082	0.0119531	0.011255		0.047647	1.64524
Q9D2R6	Cytochrome c oxidase assembly factor 3 homolog, mitochondrial	Coa3	sp|Q9D2R6|COA3_MOUSE Cytochrome c oxidase assembly factor 3 homolog, mitochondrial OS=Mus musculus OX=10090 GN=Coa3 PE=1 SV=1	0.00136967	0.000555787	0.0010487	0.00117255	0.00228469	0.00177405	0.00105066	0.00224498		0.0610283	1.77355
Q04447	Creatine kinase B-type	Ckb	sp|Q04447|KCRB_MOUSE Creatine kinase B-type OS=Mus musculus OX=10090 GN=Ckb PE=1 SV=1	0.0579288	0.0366881	0.0451991	0.0492989	0.108626	0.0832864	0.0524569	0.0721609		0.0528516	1.67374
Q9D7N3	28S ribosomal protein S9, mitochondrial	Mrps9	sp|Q9D7N3|RT09_MOUSE 28S ribosomal protein S9, mitochondrial OS=Mus musculus OX=10090 GN=Mrps9 PE=1 SV=3	0.0147592	0.0107258	0.0175641	0.0186404	0.0250575	0.0281908	0.0210832	0.0272136		0.0408107	1.64607
Q9DCX2	ATP synthase subunit d, mitochondrial	Atp5h	sp|Q9DCX2|ATP5H_MOUSE ATP synthase subunit d, mitochondrial OS=Mus musculus OX=10090 GN=Atp5h PE=1 SV=3	0.243069	0.0510094	0.132295	0.134115	0.324689	0.230339	0.174348	0.322879		0.0427074	1.87739
P53994;Q38922;P92963;O23561	Ras-related protein Rab-2A;Ras-related protein RABB1b;Ras-related protein RABB1c	Rab2a;RABB1B;RABB1C	sp|P53994|RAB2A_MOUSE Ras-related protein Rab-2A OS=Mus musculus OX=10090 GN=Rab2a PE=1 SV=1;sp|Q38922|RAB1B_ARATH Ras-related protein RABB1b OS=Arabidopsis thaliana OX=3702 GN=RABB1B PE=2 SV=1;sp|P92963|RAB1C_ARATH Ras-related protein RABB1c OS=Arabidopsi	0.0291295	0.0202423	0.0172131	0.0325967	0.055793	0.0447519	0.0274889	0.0425516		0.0284286	1.71993
P63323	40S ribosomal protein S12	Rps12	sp|P63323|RS12_MOUSE 40S ribosomal protein S12 OS=Mus musculus OX=10090 GN=Rps12 PE=1 SV=2	0.00687801	0.00263997	0.00533774	0.00761525	0.00785477	0.00463047	0.00532152	0.00924793		0.0803137	1.20398
Q9CZX7	Type 2 phosphatidylinositol 4,5-bisphosphate 4-phosphatase	Tmem55a	sp|Q9CZX7|PP4P2_MOUSE Type 2 phosphatidylinositol 4,5-bisphosphate 4-phosphatase OS=Mus musculus OX=10090 GN=Pip4p2 PE=1 SV=1	0.00404296	0.00230379	0.00287806	0.00170424	0.00615775	0.0047535	0.00424077	0.00437809		0.00490332	1.78699
P62743	AP-2 complex subunit sigma	Ap2s1	sp|P62743|AP2S1_MOUSE AP-2 complex subunit sigma OS=Mus musculus OX=10090 GN=Ap2s1 PE=1 SV=1	0.0567479	0.0460123	0.0505185	0.0532463	0.0787337	0.0863548	0.0600656	0.0688647		0.0462667	1.42365
Q61330	Contactin-2	Cntn2	sp|Q61330|CNTN2_MOUSE Contactin-2 OS=Mus musculus OX=10090 GN=Cntn2 PE=1 SV=2	0.0535526	0.0357681	0.0549418	0.0602264	0.108914	0.0858823	0.0603233	0.0761349		0.0833133	1.61991
O55126	Protein NipSnap homolog 2	Gbas	sp|O55126|NIPS2_MOUSE Protein NipSnap homolog 2 OS=Mus musculus OX=10090 GN=Nipsnap2 PE=1 SV=1	0.00920429	0.00738377	0.0198304	0.0130584	0.0397672	0.0341168	0.0117893	0.0176123		0.238887	2.08755
P61514	60S ribosomal protein L37a	Rpl37a	sp|P61514|RL37A_MOUSE 60S ribosomal protein L37a OS=Mus musculus OX=10090 GN=Rpl37a PE=1 SV=2	0.00557874	0.00344645	0.00369174	0.00411757	0.00543017	0.00682546	0.00524454	0.00483895		0.164894	1.32698
P19783	Cytochrome c oxidase subunit 4 isoform 1, mitochondrial	Cox4i1	sp|P19783|COX41_MOUSE Cytochrome c oxidase subunit 4 isoform 1, mitochondrial OS=Mus musculus OX=10090 GN=Cox4i1 PE=1 SV=2	2.42645	1.71275	2.37825	3.03906	4.66539	4.41938	3.07041	3.33513		0.0849047	1.62092
Q5M8N0	CB1 cannabinoid receptor-interacting protein 1	Cnrip1	sp|Q5M8N0|CNRP1_MOUSE CB1 cannabinoid receptor-interacting protein 1 OS=Mus musculus OX=10090 GN=Cnrip1 PE=1 SV=1	0.0324953	0.0180763	0.0287194	0.026639	0.0531713	0.0282169	0.0280026	0.0366137		0.105551	1.37831
Q8K4L3	Supervillin	Svil	sp|Q8K4L3|SVIL_MOUSE Supervillin OS=Mus musculus OX=10090 GN=Svil PE=1 SV=1	0.00192158	0.00156903	0.00114472	0.00152744	0.0016383	0.00163886	0.00193763	0.00250284		0.282258	1.2523
Q9D1K2	V-type proton ATPase subunit F	Atp6v1f	sp|Q9D1K2|VATF_MOUSE V-type proton ATPase subunit F OS=Mus musculus OX=10090 GN=Atp6v1f PE=1 SV=2	0.0183206	0.00715276	0.00818622	0.0111896	0.0201877	0.02162	0.0144364	0.0239343		0.0564941	1.78774
Q8BI08	Protein MAL2	Mal2	sp|Q8BI08|MAL2_MOUSE Protein MAL2 OS=Mus musculus OX=10090 GN=Mal2 PE=1 SV=1	0.0390031	0.0211709	0.0250917	0.0353673	0.0809438	0.0581205	0.0332053	0.0416941		0.0883746	1.77367
Q9D880	Mitochondrial import inner membrane translocase subunit TIM50	Timm50	sp|Q9D880|TIM50_MOUSE Mitochondrial import inner membrane translocase subunit TIM50 OS=Mus musculus OX=10090 GN=Timm50 PE=1 SV=1	0.00490189	0.00385109	0.00458971	0.00523218	0.00854908	0.00681653	0.00481618	0.00712696		0.0610333	1.4702
Q61656	Probable ATP-dependent RNA helicase DDX5	Ddx5	sp|Q61656|DDX5_MOUSE Probable ATP-dependent RNA helicase DDX5 OS=Mus musculus OX=10090 GN=Ddx5 PE=1 SV=2	0.023442	0.0111209	0.0218622	0.0197785	0.0446806	0.0287378	0.0267372	0.0282402		0.0421792	1.6849
P35293	Ras-related protein Rab-18	Rab18	sp|P35293|RAB18_MOUSE Ras-related protein Rab-18 OS=Mus musculus OX=10090 GN=Rab18 PE=1 SV=2	0.0132285	0.00881715	0.00704012	0.00688668	0.0148249	0.0128589	0.00921221	0.0102168		0.0150618	1.30969
Q9D0Q7	39S ribosomal protein L45, mitochondrial	Mrpl45	sp|Q9D0Q7|RM45_MOUSE 39S ribosomal protein L45, mitochondrial OS=Mus musculus OX=10090 GN=Mrpl45 PE=1 SV=1	0.0139162	0.0106989	0.0158024	0.0142381	0.0281189	0.0223704	0.017141	0.0209008		0.0588283	1.6198
P70168	Importin subunit beta-1	Kpnb1	sp|P70168|IMB1_MOUSE Importin subunit beta-1 OS=Mus musculus OX=10090 GN=Kpnb1 PE=1 SV=2	0.00155252	0.00117852	0.00168267	0.00198596	0.00199416	0.00213645	0.00240867	0.0017056		0.184659	1.28833
Q80SW1	Putative adenosylhomocysteinase 2	Ahcyl1	sp|Q80SW1|SAHH2_MOUSE S-adenosylhomocysteine hydrolase-like protein 1 OS=Mus musculus OX=10090 GN=Ahcyl1 PE=1 SV=1	0.0958237	0.0654278	0.0701301	0.100613	0.180983	0.166937	0.0792024	0.14765		0.0605309	1.73127
Q4ACU6	SH3 and multiple ankyrin repeat domains protein 3	Shank3	sp|Q4ACU6|SHAN3_MOUSE SH3 and multiple ankyrin repeat domains protein 3 OS=Mus musculus OX=10090 GN=Shank3 PE=1 SV=3	0.209617	0.186926	0.252208	0.227173	0.462874	0.355443	0.323568	0.305514		0.0448003	1.65243
Q9R1Q8;Q9WVA4	Transgelin-3	Tagln3	sp|Q9R1Q8|TAGL3_MOUSE Transgelin-3 OS=Mus musculus OX=10090 GN=Tagln3 PE=1 SV=1	0.0837523	0.0472053	0.0769825	0.0634678	0.153896	0.103522	0.0824077	0.117411		0.0462012	1.68468
Q8C031	Leucine-rich repeat-containing protein 4C	Lrrc4c	sp|Q8C031|LRC4C_MOUSE Leucine-rich repeat-containing protein 4C OS=Mus musculus OX=10090 GN=Lrrc4c PE=1 SV=2	0.000403861	0.000375178	0.000426055	0.0003885	0.000929413	0.000579494	0.000741064	0.000539616		0.0365583	1.7505
P61255;Q9FJX2	60S ribosomal protein L26	Rpl26	sp|P61255|RL26_MOUSE 60S ribosomal protein L26 OS=Mus musculus OX=10090 GN=Rpl26 PE=1 SV=1	0.0548401	0.0357912	0.0458103	0.0391348	0.0987146	0.0691984	0.0584638	0.0661923		0.0207336	1.66634
Q9WTR5	Cadherin-13	Cdh13	sp|Q9WTR5|CAD13_MOUSE Cadherin-13 OS=Mus musculus OX=10090 GN=Cdh13 PE=1 SV=2	0.00825768	0.00622899	0.0166226	0.0167576	0.0286745	0.02289	0.013433	0.0229815		0.156558	1.83799
Q99MX0	Transketolase-like protein 1	Tktl1	sp|Q99MX0|TKTL1_MOUSE Transketolase-like protein 1 OS=Mus musculus OX=10090 GN=Tktl1 PE=1 SV=2	0.00647506	0	0	0.00495718	0	0	0	0.00541614		0.43184	0.47376
P08553	Neurofilament medium polypeptide	Nefm	sp|P08553|NFM_MOUSE Neurofilament medium polypeptide OS=Mus musculus OX=10090 GN=Nefm PE=1 SV=4	1.70886	1.28033	1.93336	1.1767	2.51111	2.18433	1.83456	1.73003		0.0961412	1.35427
Q8BML9		Qars	sp|Q8BML9|SYQ_MOUSE Glutamine--tRNA ligase OS=Mus musculus OX=10090 GN=Qars PE=1 SV=1	0.00407968	0.00236945	0.00200601	0.00500287	0.00817669	0.00615052	0.00457591	0.00473661		0.0830313	1.75655
P06745;CON__Q3ZBD7	Glucose-6-phosphate isomerase	Gpi	sp|P06745|G6PI_MOUSE Glucose-6-phosphate isomerase OS=Mus musculus OX=10090 GN=Gpi PE=1 SV=4;	0.00385631	0.00164468	0.00254712	0.00413764	0.00625388	0.00559216	0.00334088	0.00571949		0.0480392	1.71564
Q9CQN3	Mitochondrial import receptor subunit TOM6 homolog	Tomm6	sp|Q9CQN3|TOM6_MOUSE Mitochondrial import receptor subunit TOM6 homolog OS=Mus musculus OX=10090 GN=Tomm6 PE=3 SV=1	0.000820847	0	0	0	0.00207532	0	0	0.00139993		0.182644	4.23374
Q9WUP4	Polyprenol reductase	Srd5a3	sp|Q9WUP4|PORED_MOUSE Polyprenol reductase OS=Mus musculus OX=10090 GN=Srd5a3 PE=1 SV=2	0.000384055	0.000295741	0.000286573	0.000228587	0.00101111	0.000391236	0.000522436	0.000409211		0.0942112	1.9532
Q62059;P13611	Versican core protein	Vcan;VCAN	sp|Q62059|CSPG2_MOUSE Versican core protein OS=Mus musculus OX=10090 GN=Vcan PE=1 SV=2;sp|P13611|CSPG2_HUMAN Versican core protein OS=Homo sapiens OX=9606 GN=VCAN PE=1 SV=3	0.0635946	0.0350519	0.0601607	0.0506111	0.123519	0.0870704	0.0671902	0.0748041		0.0616808	1.68363
Q149L6	DnaJ homolog subfamily B member 14	Dnajb14	sp|Q149L6|DJB14_MOUSE DnaJ homolog subfamily B member 14 OS=Mus musculus OX=10090 GN=Dnajb14 PE=2 SV=1	0.00277921	0.00267852	0.0027434	0.00146692	0.00443705	0.00374059	0.00162196	0.00291914		0.319114	1.31554
Q61316	Heat shock 70 kDa protein 4	Hspa4	sp|Q61316|HSP74_MOUSE Heat shock 70 kDa protein 4 OS=Mus musculus OX=10090 GN=Hspa4 PE=1 SV=1	0.00554528	0.0043582	0.00488013	0.00769781	0.0133284	0.00855027	0.00665633	0.00934536		0.0749673	1.68496
Q9Z2I9	Succinyl-CoA ligase [ADP-forming] subunit beta, mitochondrial	Sucla2	sp|Q9Z2I9|SUCB1_MOUSE Succinate--CoA ligase [ADP-forming] subunit beta, mitochondrial OS=Mus musculus OX=10090 GN=Sucla2 PE=1 SV=2	0.011916	0.0126062	0.00942882	0.0188015	0.0316542	0.0229334	0.0132496	0.0290439		0.043545	1.83652
Q8R2U0	Nucleoporin SEH1	Seh1l	sp|Q8R2U0|SEH1_MOUSE Nucleoporin SEH1 OS=Mus musculus OX=10090 GN=Seh1l PE=2 SV=1	0.00333504	0.0011392	0.00246224	0.00297726	0.00240272	0.00187761	0.00368653	0.00315994		0.559668	1.12236
Q80WM4	Hyaluronan and proteoglycan link protein 4	Hapln4	sp|Q80WM4|HPLN4_MOUSE Hyaluronan and proteoglycan link protein 4 OS=Mus musculus OX=10090 GN=Hapln4 PE=2 SV=2	0.0212681	0.0141454	0.0216907	0.0216424	0.0353808	0.0309244	0.0228607	0.0242432		0.116622	1.44018
Q9CQ40	39S ribosomal protein L49, mitochondrial	Mrpl49	sp|Q9CQ40|RM49_MOUSE 39S ribosomal protein L49, mitochondrial OS=Mus musculus OX=10090 GN=Mrpl49 PE=1 SV=1	0.000681728	0.00217352	0.00410193	0.00279334	0.00279134	0.0060694	0.00649007	0.00459354		0.0119404	2.04547
Q9WTS4	Teneurin-1;Ten-1 intracellular domain;Teneurin C-terminal-associated peptide	Tenm1	sp|Q9WTS4|TEN1_MOUSE Teneurin-1 OS=Mus musculus OX=10090 GN=Tenm1 PE=1 SV=1	0	0.000809267	0.000563515	0.00118827	0.00217325	0.00133463	0.000741096	0.00145325		0.192302	2.22652
Q8BK08	Transmembrane protein 11, mitochondrial	Tmem11	sp|Q8BK08|TMM11_MOUSE Transmembrane protein 11, mitochondrial OS=Mus musculus OX=10090 GN=Tmem11 PE=1 SV=1	0.0356438	0.0258027	0.0297654	0.0413547	0.0661217	0.0335735	0.0410816	0.0431924		0.129596	1.38775
O08547	Vesicle-trafficking protein SEC22b	Sec22b	sp|O08547|SC22B_MOUSE Vesicle-trafficking protein SEC22b OS=Mus musculus OX=10090 GN=Sec22b PE=1 SV=3	0.00421657	0.00548971	0.00279278	0.00681855	0.01409	0.00936412	0.00488528	0.00932723		0.0843346	1.94986
Q3UHH1	Zinc finger SWIM domain-containing protein 8	Zswim8	sp|Q3UHH1|ZSWM8_MOUSE Zinc finger SWIM domain-containing protein 8 OS=Mus musculus OX=10090 GN=Zswim8 PE=1 SV=1	0.0144138	0.0102634	0.00556368	0.00703144	0.0271686	0.00837069	0.0253553	0.016326		0.114264	2.0718
Q9ESP1	Stromal cell-derived factor 2-like protein 1	Sdf2l1	sp|Q9ESP1|SDF2L_MOUSE Stromal cell-derived factor 2-like protein 1 OS=Mus musculus OX=10090 GN=Sdf2l1 PE=1 SV=2	0.00150395	0.000309364	0.0012984	0.00141471	0.00107002	0.000594513	0.000957509	0.00208732		0.873014	1.04041
Q8CH72	E3 ubiquitin-protein ligase TRIM32	Trim32	sp|Q8CH72|TRI32_MOUSE E3 ubiquitin-protein ligase TRIM32 OS=Mus musculus OX=10090 GN=Trim32 PE=1 SV=2	0.00284733	0.00213795	0.00194272	0.00242994	0.0049704	0.00267794	0.00262613	0.00282816		0.101124	1.40016
P29387	Guanine nucleotide-binding protein subunit beta-4	Gnb4	sp|P29387|GBB4_MOUSE Guanine nucleotide-binding protein subunit beta-4 OS=Mus musculus OX=10090 GN=Gnb4 PE=1 SV=4	0.00804713	0.0057538	0.00835006	0.00938574	0.014512	0.0100783	0.00999557	0.0107395		0.0648894	1.43722
P03893	NADH-ubiquinone oxidoreductase chain 2	Mtnd2	sp|P03893|NU2M_MOUSE NADH-ubiquinone oxidoreductase chain 2 OS=Mus musculus OX=10090 GN=Mtnd2 PE=1 SV=2	0.000910706	0.000309046	0.000546047	0.000486918	0.00154243	0.00109051	0.000799114	0.000700387		0.0440353	1.83442
O88998	Noelin	Olfm1	sp|O88998|NOE1_MOUSE Noelin OS=Mus musculus OX=10090 GN=Olfm1 PE=1 SV=1	0.0530236	0.0401423	0.053404	0.0512973	0.0869848	0.0801511	0.0564632	0.0662261		0.0740033	1.46475
Q99KX1	Myeloid leukemia factor 2	Mlf2	sp|Q99KX1|MLF2_MOUSE Myeloid leukemia factor 2 OS=Mus musculus OX=10090 GN=Mlf2 PE=1 SV=1	0.0134479	0.00831081	0.0181358	0.0140235	0.034755	0.0151149	0.00847202	0.00918247		0.65572	1.25235
O70161;P70182;Q99755;Q5CZZ9;P70181;O14986	Phosphatidylinositol 4-phosphate 5-kinase type-1 gamma	Pip5k1c	sp|O70161|PI51C_MOUSE Phosphatidylinositol 4-phosphate 5-kinase type-1 gamma OS=Mus musculus OX=10090 GN=Pip5k1c PE=1 SV=2	0.014077	0.013357	0.0109424	0.0144388	0.015316	0.0212566	0.0158247	0.0182623		0.0479523	1.33786
Q6NVE9	Protein phosphatase PTC7 homolog	Pptc7	sp|Q6NVE9|PPTC7_MOUSE Protein phosphatase PTC7 homolog OS=Mus musculus OX=10090 GN=Pptc7 PE=1 SV=1	0.000474914	0	0.000999211	0.00070704	0.00119197	0.0012627	0.000940112	0.000909734		0.167083	1.97349
Q925I1	ATPase family AAA domain-containing protein 3	Atad3	sp|Q925I1|ATAD3_MOUSE ATPase family AAA domain-containing protein 3 OS=Mus musculus OX=10090 GN=Atad3 PE=1 SV=1	0.174091	0.148943	0.178657	0.172956	0.272354	0.236032	0.229427	0.225451		0.00937129	1.42781
Q8C4G9		Adgra1	sp|Q8C4G9|AGRA1_MOUSE Adhesion G protein-coupled receptor A1 OS=Mus musculus OX=10090 GN=Adgra1 PE=2 SV=1	0.00166214	0.00190983	0.00397693	0.00164462	0.00284575	0.00254028	0.00206565	0.00340781		0.642461	1.18121
Q9R0A0	Peroxisomal membrane protein PEX14	Pex14	sp|Q9R0A0|PEX14_MOUSE Peroxisomal membrane protein PEX14 OS=Mus musculus OX=10090 GN=Pex14 PE=1 SV=1	0.00173743	0.00171823	0.00141207	0.00288243	0.00457659	0.00405499	0.001839	0.00359836		0.0763829	1.81531
Q921M4	Golgin subfamily A member 2	Golga2	sp|Q921M4|GOGA2_MOUSE Golgin subfamily A member 2 OS=Mus musculus OX=10090 GN=Golga2 PE=1 SV=3	0.00121246	0.000681119	0.000670406	0.000775428	0.00259325	0.0011091	0.00136839	0.00113686		0.0541903	1.85889
P17710;Q91W97;O08528;Q9FZG4;Q3TRM8	Hexokinase-1	Hk1	sp|P17710|HXK1_MOUSE Hexokinase-1 OS=Mus musculus OX=10090 GN=Hk1 PE=1 SV=3	2.56964	1.91088	3.03854	3.62642	5.17083	4.24736	4.48367	4.29772		0.0278792	1.63291
P62880	Guanine nucleotide-binding protein G(I)/G(S)/G(T) subunit beta-2	Gnb2	sp|P62880|GBB2_MOUSE Guanine nucleotide-binding protein G(I)/G(S)/G(T) subunit beta-2 OS=Mus musculus OX=10090 GN=Gnb2 PE=1 SV=3	0.242102	0.241463	0.294844	0.350707	0.522185	0.408414	0.333251	0.353013		0.150417	1.43197
Q99PT1	Rho GDP-dissociation inhibitor 1	Arhgdia	sp|Q99PT1|GDIR1_MOUSE Rho GDP-dissociation inhibitor 1 OS=Mus musculus OX=10090 GN=Arhgdia PE=1 SV=3	0.00272174	0.00219938	0.00244933	0.00303144	0.00623161	0.0040034	0.00322682	0.00374866		0.0796766	1.65455
P14685	26S proteasome non-ATPase regulatory subunit 3	Psmd3	sp|P14685|PSMD3_MOUSE 26S proteasome non-ATPase regulatory subunit 3 OS=Mus musculus OX=10090 GN=Psmd3 PE=1 SV=3	0.00213213	0.00144741	0.00113732	0.00132384	0.00332807	0.00203661	0.000573232	0.00189261		0.310125	1.29629
Q9D0D3	Poly(A) RNA polymerase, mitochondrial	Mtpap	sp|Q9D0D3|PAPD1_MOUSE Poly(A) RNA polymerase, mitochondrial OS=Mus musculus OX=10090 GN=Mtpap PE=1 SV=1	0.00402938	0.00290185	0.00343681	0.00584673	0.00730197	0.00608987	0.00705974	0.00648308		0.0299787	1.66112
O88653	Ragulator complex protein LAMTOR3	Lamtor3	sp|O88653|LTOR3_MOUSE Ragulator complex protein LAMTOR3 OS=Mus musculus OX=10090 GN=Lamtor3 PE=1 SV=1	0.00165291	0.00102221	0.000613949	0.00206309	0.00164112	0.00263553	0.00227491	0.00310216		0.0698746	1.80371
Q9CPR4	60S ribosomal protein L17	Rpl17	sp|Q9CPR4|RL17_MOUSE 60S ribosomal protein L17 OS=Mus musculus OX=10090 GN=Rpl17 PE=1 SV=3	0.0681924	0.0505883	0.0580964	0.056546	0.10146	0.0934602	0.0742344	0.0563205		0.094325	1.39436
O35954	Membrane-associated phosphatidylinositol transfer protein 1	Pitpnm1	sp|O35954|PITM1_MOUSE Membrane-associated phosphatidylinositol transfer protein 1 OS=Mus musculus OX=10090 GN=Pitpnm1 PE=1 SV=1	0.00768741	0.00623005	0.00687855	0.00814902	0.0147815	0.0119333	0.011034	0.00930264		0.0380433	1.62554
Q9CR88	28S ribosomal protein S14, mitochondrial	Mrps14	sp|Q9CR88|RT14_MOUSE 28S ribosomal protein S14, mitochondrial OS=Mus musculus OX=10090 GN=Mrps14 PE=1 SV=1	0.00342217	0.00209383	0.00321382	0.00339771	0.00430597	0.00501792	0.00360545	0.00390356		0.141085	1.38799
Q9WUM3	Coronin-1B	Coro1b	sp|Q9WUM3|COR1B_MOUSE Coronin-1B OS=Mus musculus OX=10090 GN=Coro1b PE=1 SV=1	0.0245654	0.0220063	0.0290142	0.0193286	0.0506906	0.0348609	0.0160409	0.0286305		0.356465	1.372
Q91VE0	Long-chain fatty acid transport protein 4	Slc27a4	sp|Q91VE0|S27A4_MOUSE Long-chain fatty acid transport protein 4 OS=Mus musculus OX=10090 GN=Slc27a4 PE=1 SV=1	0.0129829	0.0102836	0.0114531	0.0128567	0.0215671	0.0178782	0.0157948	0.0120687		0.101548	1.41475
O35737	Heterogeneous nuclear ribonucleoprotein H;Heterogeneous nuclear ribonucleoprotein H, N-terminally processed	Hnrnph1	sp|O35737|HNRH1_MOUSE Heterogeneous nuclear ribonucleoprotein H OS=Mus musculus OX=10090 GN=Hnrnph1 PE=1 SV=3	0.00170473	0.00136589	0.00170396	0.000309255	0.00512122	0.00238115	0.00180075	0.00178843		0.121153	2.18173
Q8BTX9	Inactive hydroxysteroid dehydrogenase-like protein 1	Hsdl1	sp|Q8BTX9|HSDL1_MOUSE Inactive hydroxysteroid dehydrogenase-like protein 1 OS=Mus musculus OX=10090 GN=Hsdl1 PE=1 SV=1	0.00129482	0.00196414	0.00248935	0.00149412	0.00370863	0.00150889	0.00224159	0.00178858		0.500835	1.27688
P47809	Dual specificity mitogen-activated protein kinase kinase 4	Map2k4	sp|P47809|MP2K4_MOUSE Dual specificity mitogen-activated protein kinase kinase 4 OS=Mus musculus OX=10090 GN=Map2k4 PE=1 SV=2	0.000576333	0	0.000557265	0.000688965	0	0.000674236	0.000687215	0		0.742173	0.746998
Q5XG73	Acyl-CoA-binding domain-containing protein 5	Acbd5	sp|Q5XG73|ACBD5_MOUSE Acyl-CoA-binding domain-containing protein 5 OS=Mus musculus OX=10090 GN=Acbd5 PE=1 SV=1	0.00390183	0.00269102	0.0024653	0.00487768	0.00476039	0.00632378	0.00319383	0.00383471		0.358731	1.29972
Q5ND52	rRNA methyltransferase 3, mitochondrial	Rnmtl1	sp|Q5ND52|MRM3_MOUSE rRNA methyltransferase 3, mitochondrial OS=Mus musculus OX=10090 GN=Mrm3 PE=2 SV=1	0.00114369	0.000814911	0.00122782	0.00116068	0.00255889	0.00178236	0.00147945	0.00139985		0.0881242	1.661
B2RXS4	Plexin-B2	Plxnb2	sp|B2RXS4|PLXB2_MOUSE Plexin-B2 OS=Mus musculus OX=10090 GN=Plxnb2 PE=1 SV=1	0.00162661	0.00186291	0.00219903	0.00197844	0.00246237	0.00282504	0.00276547	0.00206949		0.0499538	1.32025
P08226	Apolipoprotein E	Apoe	sp|P08226|APOE_MOUSE Apolipoprotein E OS=Mus musculus OX=10090 GN=Apoe PE=1 SV=2	0.0100074	0.00570246	0.00470426	0.002823	0.0141177	0.00759789	0.0140167	0.00971125		0.0414381	1.95565
Q9ESW4	Acylglycerol kinase, mitochondrial	Agk	sp|Q9ESW4|AGK_MOUSE Acylglycerol kinase, mitochondrial OS=Mus musculus OX=10090 GN=Agk PE=1 SV=1	0.0297064	0.0186839	0.0197654	0.0309335	0.0443339	0.0426063	0.0306007	0.0436764		0.0127583	1.62699
Q8BHS8	Syntabulin	Sybu	sp|Q8BHS8|SYBU_MOUSE Syntabulin OS=Mus musculus OX=10090 GN=Sybu PE=1 SV=1	0.00292295	0.00262642	0.00255422	0.00315218	0.00481226	0.00412593	0.00390317	0.00275456		0.12192	1.38559
Q8VDN2;Q64436	Sodium/potassium-transporting ATPase subunit alpha-1	Atp1a1	sp|Q8VDN2|AT1A1_MOUSE Sodium/potassium-transporting ATPase subunit alpha-1 OS=Mus musculus OX=10090 GN=Atp1a1 PE=1 SV=1	0.14957	0.105009	0.11945	0.14074	0.250034	0.200002	0.141106	0.164889		0.068541	1.46868
Q9D1B9	39S ribosomal protein L28, mitochondrial	Mrpl28	sp|Q9D1B9|RM28_MOUSE 39S ribosomal protein L28, mitochondrial OS=Mus musculus OX=10090 GN=Mrpl28 PE=1 SV=3	0.0124799	0.0114218	0.0119509	0.0185207	0.0216508	0.0233303	0.0211144	0.0234548		0.00881875	1.64695
O09061	Proteasome subunit beta type-1	Psmb1	sp|O09061|PSB1_MOUSE Proteasome subunit beta type-1 OS=Mus musculus OX=10090 GN=Psmb1 PE=1 SV=1	0	0.00114363	0.00101439	0.00128033	0	0.00148966	0	0.00162784		0.819328	0.906685
O88602	Voltage-dependent calcium channel gamma-2 subunit	Cacng2	sp|O88602|CCG2_MOUSE Voltage-dependent calcium channel gamma-2 subunit OS=Mus musculus OX=10090 GN=Cacng2 PE=1 SV=1	0	0.00151577	0.00367518	0.00275517	0.00161888	0.00310918	0.00161909	0.00151984		0.984751	0.990042
Q61771;O14782;O35066;F4J1U4;O35231;Q99PW8;Q27IK7;Q27IK6	Kinesin-like protein KIF3B;Kinesin-like protein KIF3B, N-terminally processed;Kinesin-like protein KIF3C	Kif3b;KIF3C;Kif3c	sp|Q61771|KIF3B_MOUSE Kinesin-like protein KIF3B OS=Mus musculus OX=10090 GN=Kif3b PE=1 SV=1;sp|O14782|KIF3C_HUMAN Kinesin-like protein KIF3C OS=Homo sapiens OX=9606 GN=KIF3C PE=1 SV=3;sp|O35066|KIF3C_MOUSE Kinesin-like protein KIF3C OS=Mus musculus OX=100	0.00217668	0.00165747	0.00110597	0.00192455	0.0026178	0.00166739	0.0027612	0.00138701		0.46199	1.22852
Q9QYA2	Mitochondrial import receptor subunit TOM40 homolog	Tomm40	sp|Q9QYA2|TOM40_MOUSE Mitochondrial import receptor subunit TOM40 homolog OS=Mus musculus OX=10090 GN=Tomm40 PE=1 SV=3	0.0603483	0.0525543	0.0580649	0.0869603	0.101598	0.100417	0.0702757	0.0903218		0.094867	1.40587
Q9CPW0	Contactin-associated protein-like 2	Cntnap2	sp|Q9CPW0|CNTP2_MOUSE Contactin-associated protein-like 2 OS=Mus musculus OX=10090 GN=Cntnap2 PE=1 SV=2	0.0304072	0.0210498	0.0236672	0.0344715	0.0430259	0.0408749	0.0331019	0.0388911		0.0370966	1.42244
Q8CGU1	Calcium-binding and coiled-coil domain-containing protein 1	Calcoco1	sp|Q8CGU1|CACO1_MOUSE Calcium-binding and coiled-coil domain-containing protein 1 OS=Mus musculus OX=10090 GN=Calcoco1 PE=1 SV=2	0.00397473	0.00121852	0.00302642	0.00315248	0.00284011	0.00415868	0.00321484	0.00352768		0.536825	1.20833
Q08460;Q12791	Calcium-activated potassium channel subunit alpha-1	Kcnma1;KCNMA1	sp|Q08460|KCMA1_MOUSE Calcium-activated potassium channel subunit alpha-1 OS=Mus musculus OX=10090 GN=Kcnma1 PE=1 SV=2;sp|Q12791|KCMA1_HUMAN Calcium-activated potassium channel subunit alpha-1 OS=Homo sapiens OX=9606 GN=KCNMA1 PE=1 SV=2	0.0107468	0.0102894	0.010764	0.00885108	0.0176121	0.0150169	0.0124686	0.0123668		0.030307	1.41359
Q80UG2;P70207	Plexin-A4;Plexin-A2	Plxna4;Plxna2	sp|Q80UG2|PLXA4_MOUSE Plexin-A4 OS=Mus musculus OX=10090 GN=Plxna4 PE=1 SV=3;sp|P70207|PLXA2_MOUSE Plexin-A2 OS=Mus musculus OX=10090 GN=Plxna2 PE=1 SV=2	0.000736865	0.000747962	0.000637983	0.000784278	0.00151128	0.00109275	0.000854489	0.000427559		0.371198	1.33676
Q9QZX7	Serine racemase	Srr	sp|Q9QZX7|SRR_MOUSE Serine racemase OS=Mus musculus OX=10090 GN=Srr PE=1 SV=1	0.00044005	0.000453817	0.000530629	0.0004354	0.000801376	0	0.000737026	0.000607078		0.717953	1.15355
P62715;Q07099;Q07098;O04951;Q07100;P48578;P48529;P48528;P97470	Serine/threonine-protein phosphatase 2A catalytic subunit beta isoform	Ppp2cb	sp|P62715|PP2AB_MOUSE Serine/threonine-protein phosphatase 2A catalytic subunit beta isoform OS=Mus musculus OX=10090 GN=Ppp2cb PE=1 SV=1	0.00164682	0.000788694	0.000886425	0.00135341	0.0021918	0.00202074	0.0016752	0.00182546		0.0213799	1.64976
Q91WS0	CDGSH iron-sulfur domain-containing protein 1	Cisd1	sp|Q91WS0|CISD1_MOUSE CDGSH iron-sulfur domain-containing protein 1 OS=Mus musculus OX=10090 GN=Cisd1 PE=1 SV=1	0.087356	0.0300106	0.0474507	0.0797142	0.119279	0.135001	0.0603184	0.119003		0.099415	1.77319
Q01405;Q9D662	Protein transport protein Sec23A	Sec23a	sp|Q01405|SC23A_MOUSE Protein transport protein Sec23A OS=Mus musculus OX=10090 GN=Sec23a PE=1 SV=2	0.00337904	0.00226533	0.00326144	0.0036906	0.00526329	0.00381252	0.00405498	0.0047071		0.0132427	1.41611
Q8R502	Volume-regulated anion channel subunit LRRC8C	Lrrc8c	sp|Q8R502|LRC8C_MOUSE Volume-regulated anion channel subunit LRRC8C OS=Mus musculus OX=10090 GN=Lrrc8c PE=1 SV=1	0.000840783	0.000982888	0.000858281	0.000662731	0.000434459	0.00180196	0.000361546	0.00125714		0.730906	1.15261
Q9DC51	Guanine nucleotide-binding protein G(k) subunit alpha	Gnai3	sp|Q9DC51|GNAI3_MOUSE Guanine nucleotide-binding protein G(k) subunit alpha OS=Mus musculus OX=10090 GN=Gnai3 PE=1 SV=3	0.00628265	0.00677783	0.008736	0.00712904	0.0127725	0.00875442	0.00968275	0.00885346		0.11308	1.38504
P70704;P98200;Q148W0	Phospholipid-transporting ATPase IA	Atp8a1	sp|P70704|AT8A1_MOUSE Phospholipid-transporting ATPase IA OS=Mus musculus OX=10090 GN=Atp8a1 PE=1 SV=2	0.0133121	0.0127216	0.0117981	0.013097	0.0234028	0.0215444	0.0134471	0.0138183		0.114257	1.41791
A6X8Z5	Rho GTPase-activating protein 31	Arhgap31	sp|A6X8Z5|RHG31_MOUSE Rho GTPase-activating protein 31 OS=Mus musculus OX=10090 GN=Arhgap31 PE=1 SV=1	0.000604917	0.00117631	0.000846431	0.000996242	0.00147798	0.000949162	0.0012388	0.000951194		0.386284	1.27408
Q9DB72	BTB/POZ domain-containing protein 17	Btbd17	sp|Q9DB72|BTBDH_MOUSE BTB/POZ domain-containing protein 17 OS=Mus musculus OX=10090 GN=Btbd17 PE=1 SV=1	0.0490983	0.0426591	0.0479968	0.0527826	0.0997858	0.0758784	0.0561825	0.0798921		0.0424916	1.61911
Q8BFZ3	Beta-actin-like protein 2	Actbl2	sp|Q8BFZ3|ACTBL_MOUSE Beta-actin-like protein 2 OS=Mus musculus OX=10090 GN=Actbl2 PE=1 SV=1	0	0.00438944	0.00644953	0	0	0	0.0060384	0		0.342747	0.557101
Q61838	Alpha-2-macroglobulin;Alpha-2-macroglobulin 165 kDa subunit;Alpha-2-macroglobulin 35 kDa subunit	A2m	sp|Q61838|PZP_MOUSE Pregnancy zone protein OS=Mus musculus OX=10090 GN=Pzp PE=1 SV=3	7.68469e-05	0	0.000145544	0	0	0	0	0.00201263		0.454679	9.04997
Q3UJB9	Enhancer of mRNA-decapping protein 4	Edc4	sp|Q3UJB9|EDC4_MOUSE Enhancer of mRNA-decapping protein 4 OS=Mus musculus OX=10090 GN=Edc4 PE=1 SV=2	0.000118639	0	0	0	0	0.00109159	0	0		0.454933	9.20096
Q9DB15	39S ribosomal protein L12, mitochondrial	Mrpl12	sp|Q9DB15|RM12_MOUSE 39S ribosomal protein L12, mitochondrial OS=Mus musculus OX=10090 GN=Mrpl12 PE=1 SV=2	0.0222122	0.0104115	0.0170239	0.0141372	0.0345323	0.024382	0.0215641	0.0262824		0.0146111	1.67377
Q9D6J5	NADH dehydrogenase [ubiquinone] 1 beta subcomplex subunit 8, mitochondrial	Ndufb8	sp|Q9D6J5|NDUB8_MOUSE NADH dehydrogenase [ubiquinone] 1 beta subcomplex subunit 8, mitochondrial OS=Mus musculus OX=10090 GN=Ndufb8 PE=1 SV=1	0.201534	0.141636	0.167409	0.274113	0.367283	0.356993	0.23788	0.319252		0.0530207	1.63301
P52480;P14618;P53657	Pyruvate kinase PKM	Pkm;PKM	sp|P52480|KPYM_MOUSE Pyruvate kinase PKM OS=Mus musculus OX=10090 GN=Pkm PE=1 SV=4;sp|P14618|KPYM_HUMAN Pyruvate kinase PKM OS=Homo sapiens OX=9606 GN=PKM PE=1 SV=4	0.0436726	0.0285291	0.0363713	0.0560664	0.0788662	0.0796029	0.0423732	0.0758967		0.0634321	1.68088
P97467	Peptidyl-glycine alpha-amidating monooxygenase;Peptidylglycine alpha-hydroxylating monooxygenase;Peptidyl-alpha-hydroxyglycine alpha-amidating lyase	Pam	sp|P97467|AMD_MOUSE Peptidyl-glycine alpha-amidating monooxygenase OS=Mus musculus OX=10090 GN=Pam PE=1 SV=2	0.000507442	0.000371256	0.000720061	0.00101533	0.000985172	0.00183458	0.000850336	0.00108721		0.194589	1.81987
Q9D1M4	Eukaryotic translation elongation factor 1 epsilon-1	Eef1e1	sp|Q9D1M4|MCA3_MOUSE Eukaryotic translation elongation factor 1 epsilon-1 OS=Mus musculus OX=10090 GN=Eef1e1 PE=1 SV=1	0.00167485	0.000324976	0.00120475	0.00123376	0.00323307	0.0014145	0.00194354	0.00155623		0.0385059	1.83568
P68040	Guanine nucleotide-binding protein subunit beta-2-like 1;Guanine nucleotide-binding protein subunit beta-2-like 1, N-terminally processed	Gnb2l1	sp|P68040|RACK1_MOUSE Receptor of activated protein C kinase 1 OS=Mus musculus OX=10090 GN=Rack1 PE=1 SV=3	0.0334579	0.0228571	0.0285588	0.0510482	0.036032	0.0533555	0.0310044	0.0520976		0.289727	1.26903
P48318	Glutamate decarboxylase 1	Gad1	sp|P48318|DCE1_MOUSE Glutamate decarboxylase 1 OS=Mus musculus OX=10090 GN=Gad1 PE=1 SV=2	0.000521957	0	0.000305777	0	0.000591165	0	0	0		0.531275	0.714198
Q9CYR0	Single-stranded DNA-binding protein, mitochondrial	Ssbp1	sp|Q9CYR0|SSBP_MOUSE Single-stranded DNA-binding protein, mitochondrial OS=Mus musculus OX=10090 GN=Ssbp1 PE=1 SV=1	0.000948025	0.000633734	0.000928017	0.000461297	0	0.00117243	0.00148109	0		0.845681	0.89312
O88704	Potassium/sodium hyperpolarization-activated cyclic nucleotide-gated channel 1	Hcn1	sp|O88704|HCN1_MOUSE Potassium/sodium hyperpolarization-activated cyclic nucleotide-gated channel 1 OS=Mus musculus OX=10090 GN=Hcn1 PE=1 SV=1	0.000730412	0.00060498	0.000782571	0.000951152	0.00192279	0.00136961	0.00073248	0.00127679		0.129721	1.72743
Q9CPV9	P2Y purinoceptor 12	P2ry12	sp|Q9CPV9|P2Y12_MOUSE P2Y purinoceptor 12 OS=Mus musculus OX=10090 GN=P2ry12 PE=1 SV=1	0.00315371	0.00244145	0.00303204	0.00314803	0.00613351	0.00473428	0.00271114	0.00338568		0.200738	1.4407
Q61735	Leukocyte surface antigen CD47	Cd47	sp|Q61735|CD47_MOUSE Leukocyte surface antigen CD47 OS=Mus musculus OX=10090 GN=Cd47 PE=1 SV=2	0.00518404	0.00396808	0.00615418	0.00606101	0.00996984	0.00840417	0.00585344	0.00650567		0.174437	1.43832
Q62425	Cytochrome c oxidase subunit NDUFA4	Ndufa4	sp|Q62425|NDUA4_MOUSE Cytochrome c oxidase subunit NDUFA4 OS=Mus musculus OX=10090 GN=Ndufa4 PE=1 SV=2	0.0882643	0.0294145	0.0247851	0.014422	0.095873	0.094595	0.0430412	0.090288		0.090227	2.0639
Q7TPM9	Myotubularin-related protein 10	Mtmr10	sp|Q7TPM9|MTMRA_MOUSE Myotubularin-related protein 10 OS=Mus musculus OX=10090 GN=Mtmr10 PE=1 SV=2	0.000413248	0.000146606	0.00028191	0.000667171	0.000584343	0.000365861	0.000217381	0.000568998		0.531597	1.15087
Q9D2N4	Dystrobrevin alpha	Dtna	sp|Q9D2N4|DTNA_MOUSE Dystrobrevin alpha OS=Mus musculus OX=10090 GN=Dtna PE=1 SV=2	0.00162542	0.00211921	0.00166493	0.00254929	0.00399081	0.00286274	0.00197965	0.00218659		0.278673	1.3846
Q60634	Flotillin-2	Flot2	sp|Q60634|FLOT2_MOUSE Flotillin-2 OS=Mus musculus OX=10090 GN=Flot2 PE=1 SV=2	0.172439	0.157201	0.169105	0.219252	0.273817	0.287787	0.213753	0.251959		0.0447417	1.43081
Q9R111;Q9Y2T3	Guanine deaminase	Gda	sp|Q9R111|GUAD_MOUSE Guanine deaminase OS=Mus musculus OX=10090 GN=Gda PE=1 SV=1	0.00573476	0.00342348	0.00464373	0.00654385	0.00990726	0.00769785	0.00502839	0.00609368		0.189805	1.41195
Q8BH59	Calcium-binding mitochondrial carrier protein Aralar1	Slc25a12	sp|Q8BH59|CMC1_MOUSE Calcium-binding mitochondrial carrier protein Aralar1 OS=Mus musculus OX=10090 GN=Slc25a12 PE=1 SV=1	1.02024	0.433734	0.560045	0.919312	1.81846	1.19787	0.740144	1.36735		0.0329098	1.74676
Q8R3F5	Malonyl-CoA-acyl carrier protein transacylase, mitochondrial	Mcat	sp|Q8R3F5|FABD_MOUSE Malonyl-CoA-acyl carrier protein transacylase, mitochondrial OS=Mus musculus OX=10090 GN=Mcat PE=1 SV=3	0.0129232	0.00915901	0.00969529	0.0129823	0.0199667	0.0173746	0.0158771	0.0174693		0.00371667	1.57927
Q9CWE0	Mitochondrial fission regulator 1-like	Mtfr1l	sp|Q9CWE0|MFR1L_MOUSE Mitochondrial fission regulator 1-like OS=Mus musculus OX=10090 GN=Mtfr1l PE=1 SV=1	0.0374245	0.0202884	0.0298935	0.0277494	0.0607854	0.0461869	0.0371607	0.0435719		0.0229533	1.62718
Q8VE70	Programmed cell death protein 10	Pdcd10	sp|Q8VE70|PDC10_MOUSE Programmed cell death protein 10 OS=Mus musculus OX=10090 GN=Pdcd10 PE=1 SV=1	0.00152525	0.00118737	0.00182571	0.00185187	0	0.000415905	0.00254259	0.00316885		0.926446	0.958866
P35762	CD81 antigen	Cd81	sp|P35762|CD81_MOUSE CD81 antigen OS=Mus musculus OX=10090 GN=Cd81 PE=1 SV=2	0.00773445	0.00193617	0.00480619	0.00686077	0.00944156	0.00642722	0.00474101	0.00584596		0.36791	1.23987
P0CG14	Chromosome transmission fidelity protein 8 homolog isoform 2	Chtf8	sp|P0CG14|CTF8A_MOUSE Chromosome transmission fidelity protein 8 homolog isoform 2 OS=Mus musculus OX=10090 GN=Chtf8 PE=1 SV=1	0.00135989	0	0.00165881	0.000824948	0.00197254	0.00181039	0.0020645	0.00149305		0.0703496	1.90977
Q9D1X9	Transmembrane protein 50B	Tmem50b	sp|Q9D1X9|TM50B_MOUSE Transmembrane protein 50B OS=Mus musculus OX=10090 GN=Tmem50b PE=1 SV=1	0.00035457	0.00026991	0.000318228	0.000315584	0.000624345	0.000467933	0.000673461	0.000410317		0.0253366	1.72938
P51174	Long-chain specific acyl-CoA dehydrogenase, mitochondrial	Acadl	sp|P51174|ACADL_MOUSE Long-chain specific acyl-CoA dehydrogenase, mitochondrial OS=Mus musculus OX=10090 GN=Acadl PE=1 SV=2	0.00160814	0.000359364	0.000872851	0.000265668	0.000874246	0.00169691	0.00149202	0.00199988		0.2663	1.95203
Q9CZY3;Q9D2M8	Ubiquitin-conjugating enzyme E2 variant 1;Ubiquitin-conjugating enzyme E2 variant 2	Ube2v1;Ube2v2	sp|Q9CZY3|UB2V1_MOUSE Ubiquitin-conjugating enzyme E2 variant 1 OS=Mus musculus OX=10090 GN=Ube2v1 PE=1 SV=1;sp|Q9D2M8|UB2V2_MOUSE Ubiquitin-conjugating enzyme E2 variant 2 OS=Mus musculus OX=10090 GN=Ube2v2 PE=1 SV=4	0.000164334	0.000406643	0	0.000560694	0	0.00131553	0.000638651	0.000705397		0.211472	2.35013
Q5HZI2	C2 calcium-dependent domain-containing protein 4C	C2cd4cC2CD4 family	sp|Q5HZI2|C2C4C_MOUSE C2 calcium-dependent domain-containing protein 4C OS=Mus musculus OX=10090 GN=C2cd4cC2CD4 family PE=1 SV=1	0.00751619	0.00567564	0.00840191	0.00685583	0.0215456	0.0125215	0.010268	0.00744552		0.151521	1.82009
Q9D8W7	OCIA domain-containing protein 2	Ociad2	sp|Q9D8W7|OCAD2_MOUSE OCIA domain-containing protein 2 OS=Mus musculus OX=10090 GN=Ociad2 PE=1 SV=1	0.0586372	0.0540646	0.0457246	0.0736695	0.144261	0.0929666	0.0767011	0.0808403		0.0896702	1.70089
Q62351	Transferrin receptor protein 1	Tfrc	sp|Q62351|TFR1_MOUSE Transferrin receptor protein 1 OS=Mus musculus OX=10090 GN=Tfrc PE=1 SV=1	0.000295826	0.000473928	0.000484	0.000640839	0.000845041	0.000787533	0.000617348	0		0.753057	1.18755
O70152	Dolichol-phosphate mannosyltransferase subunit 1	Dpm1	sp|O70152|DPM1_MOUSE Dolichol-phosphate mannosyltransferase subunit 1 OS=Mus musculus OX=10090 GN=Dpm1 PE=1 SV=1	0.00436465	0.0050099	0.00386997	0.00457243	0.00831708	0.00627442	0.00525866	0.00517073		0.0924282	1.40433
P03995	Glial fibrillary acidic protein	Gfap	sp|P03995|GFAP_MOUSE Glial fibrillary acidic protein OS=Mus musculus OX=10090 GN=Gfap PE=1 SV=4	0.0679186	0.0721121	0.0941138	0.0474528	0.149512	0.137085	0.10624	0.109872		0.034625	1.7852
Q9QYI4	DnaJ homolog subfamily B member 12	Dnajb12	sp|Q9QYI4|DJB12_MOUSE DnaJ homolog subfamily B member 12 OS=Mus musculus OX=10090 GN=Dnajb12 PE=1 SV=2	0.0033308	0.00198798	0.00306546	0.00362385	0.00755652	0.00556189	0.00313803	0.00420567		0.136342	1.70403
P46471	26S protease regulatory subunit 7	Psmc2	sp|P46471|PRS7_MOUSE 26S proteasome regulatory subunit 7 OS=Mus musculus OX=10090 GN=Psmc2 PE=1 SV=5	0.000972937	0.000938656	0.000829259	0	0.00137286	0.00218011	0.00105139	0.00123607		0.0641983	2.13088
P61089	Ubiquitin-conjugating enzyme E2 N	Ube2n	sp|P61089|UBE2N_MOUSE Ubiquitin-conjugating enzyme E2 N OS=Mus musculus OX=10090 GN=Ube2n PE=1 SV=1	0.00143095	0.000948789	0.0014862	0.00131108	0	0.00222811	0.00155739	0.00196745		0.819975	1.11125
Q3TXS7	26S proteasome non-ATPase regulatory subunit 1	Psmd1	sp|Q3TXS7|PSMD1_MOUSE 26S proteasome non-ATPase regulatory subunit 1 OS=Mus musculus OX=10090 GN=Psmd1 PE=1 SV=1	0.000762353	0.000472313	0.000420948	0.000488747	0.00108443	0.000448734	0.000624307	0.000711866		0.0891729	1.33808
O88441	Metaxin-2	Mtx2	sp|O88441|MTX2_MOUSE Metaxin-2 OS=Mus musculus OX=10090 GN=Mtx2 PE=1 SV=1	0.131839	0.0991828	0.105264	0.147414	0.235468	0.17939	0.159273	0.189308		0.0147945	1.57833
Q60598	Src substrate cortactin	Cttn	sp|Q60598|SRC8_MOUSE Src substrate cortactin OS=Mus musculus OX=10090 GN=Cttn PE=1 SV=2	0.0391715	0.0223755	0.0298038	0.0167052	0.0556802	0.0478054	0.0391794	0.0448366		0.01895	1.73523
Q8CGC7	Bifunctional glutamate/proline--tRNA ligase;Glutamate--tRNA ligase;Proline--tRNA ligase	Eprs	sp|Q8CGC7|SYEP_MOUSE Bifunctional glutamate/proline--tRNA ligase OS=Mus musculus OX=10090 GN=Eprs PE=1 SV=4	0.00703392	0.00391329	0.00509483	0.00745427	0.0154183	0.00895199	0.00857525	0.00706565		0.108119	1.70287
P22315	Ferrochelatase, mitochondrial	Fech	sp|P22315|HEMH_MOUSE Ferrochelatase, mitochondrial OS=Mus musculus OX=10090 GN=Fech PE=1 SV=2	0.00757192	0.00662844	0.00830373	0.0124938	0.0135195	0.0154746	0.0134781	0.014975		0.0233273	1.64144
B0V2N1	Receptor-type tyrosine-protein phosphatase S	Ptprs	sp|B0V2N1|PTPRS_MOUSE Receptor-type tyrosine-protein phosphatase S OS=Mus musculus OX=10090 GN=Ptprs PE=1 SV=1	0.0166931	0.00712075	0.0139619	0.0146485	0.0348481	0.0191333	0.0180256	0.0177951		0.0780655	1.71299
Q3UHK6;Q9WTS6	Teneurin-4	Tenm4	sp|Q3UHK6|TEN4_MOUSE Teneurin-4 OS=Mus musculus OX=10090 GN=Tenm4 PE=1 SV=2	0.0048265	0.00246366	0.0024442	0.00282735	0.00767971	0.00435985	0.00415313	0.00573839		0.00499702	1.74587
Q61016	Guanine nucleotide-binding protein G(I)/G(S)/G(O) subunit gamma-7	Gng7	sp|Q61016|GBG7_MOUSE Guanine nucleotide-binding protein G(I)/G(S)/G(O) subunit gamma-7 OS=Mus musculus OX=10090 GN=Gng7 PE=1 SV=2	0.00377722	0.00204922	0.00335804	0.00380362	0.00579241	0.00544469	0.00319613	0.00909749		0.105668	1.81171
Q9CPU4	Microsomal glutathione S-transferase 3	Mgst3	sp|Q9CPU4|MGST3_MOUSE Microsomal glutathione S-transferase 3 OS=Mus musculus OX=10090 GN=Mgst3 PE=1 SV=1	0.139977	0.107306	0.114087	0.114111	0.224739	0.152451	0.162232	0.135122		0.0323551	1.41866
P11276	Fibronectin;Anastellin	Fn1	sp|P11276|FINC_MOUSE Fibronectin OS=Mus musculus OX=10090 GN=Fn1 PE=1 SV=4	0.0030731	0	0	0	0	0.000437088	0.000383063	0		0.551529	0.266881
Q9WTS2	Alpha-(1,6)-fucosyltransferase	Fut8	sp|Q9WTS2|FUT8_MOUSE Alpha-(1,6)-fucosyltransferase OS=Mus musculus OX=10090 GN=Fut8 PE=1 SV=2	0.00107582	0.000545453	0.000735371	0.000936547	0.00159077	0.00108285	0.00120665	0		0.711868	1.17827
Q9D1E8	1-acyl-sn-glycerol-3-phosphate acyltransferase epsilon	Agpat5	sp|Q9D1E8|PLCE_MOUSE 1-acyl-sn-glycerol-3-phosphate acyltransferase epsilon OS=Mus musculus OX=10090 GN=Agpat5 PE=2 SV=2	0.00997262	0.0105768	0.0100946	0.0124533	0.0233876	0.0190291	0.0164336	0.0135615		0.0637939	1.68019
Q9Z2B2	Brain mitochondrial carrier protein 1	Slc25a14	sp|Q9Z2B2|UCP5_MOUSE Brain mitochondrial carrier protein 1 OS=Mus musculus OX=10090 GN=Slc25a14 PE=1 SV=2	0.000796163	0.000566901	0.000559247	0.000684208	0.00140227	0.000940344	0.000767487	0.00123466		0.0170792	1.66688
Q69ZK9	Neuroligin-2	Nlgn2	sp|Q69ZK9|NLGN2_MOUSE Neuroligin-2 OS=Mus musculus OX=10090 GN=Nlgn2 PE=1 SV=2	0.000524738	0.003893	0	0.00537882	0.00648306	0.00396123	0.0049245	0.00638688		0.130163	2.22075
Q8VCY8	Lipid phosphate phosphatase-related protein type 2	Lppr2	sp|Q8VCY8|PLPR2_MOUSE Phospholipid phosphatase-related protein type 2 OS=Mus musculus OX=10090 GN=Plppr2 PE=1 SV=1	0.00160673	0.000864603	0.00121993	0.00106141	0.00263486	0.00144353	0.00119002	0.001325		0.135094	1.3873
Q02053;P22314;P31255;P31254	Ubiquitin-like modifier-activating enzyme 1	Uba1;UBA1	sp|Q02053|UBA1_MOUSE Ubiquitin-like modifier-activating enzyme 1 OS=Mus musculus OX=10090 GN=Uba1 PE=1 SV=1;sp|P22314|UBA1_HUMAN Ubiquitin-like modifier-activating enzyme 1 OS=Homo sapiens OX=9606 GN=UBA1 PE=1 SV=3	0.00285277	0.00227033	0.00278785	0.00321794	0.00544568	0.00550844	0.00318283	0.00404785		0.0817352	1.63402
P63005	Platelet-activating factor acetylhydrolase IB subunit alpha	Pafah1b1	sp|P63005|LIS1_MOUSE Platelet-activating factor acetylhydrolase IB subunit alpha OS=Mus musculus OX=10090 GN=Pafah1b1 PE=1 SV=2	0.0171722	0.0135695	0.0155156	0.0185207	0.0282038	0.0243833	0.0225997	0.0266958		0.00248005	1.57279
Q99LE6	ATP-binding cassette sub-family F member 2	Abcf2	sp|Q99LE6|ABCF2_MOUSE ATP-binding cassette sub-family F member 2 OS=Mus musculus OX=10090 GN=Abcf2 PE=1 SV=1	0	0.000471438	0	0.000660279	0	0.000328157	0.000295126	0.000250807		0.690581	0.772357
P62746	Rho-related GTP-binding protein RhoB	Rhob	sp|P62746|RHOB_MOUSE Rho-related GTP-binding protein RhoB OS=Mus musculus OX=10090 GN=Rhob PE=1 SV=1	0.015133	0.00937358	0.00797624	0.0141076	0.0200899	0.0152588	0.0109755	0.0178289		0.00638323	1.37696
Q9D0L4	Uncharacterized aarF domain-containing protein kinase 1	Adck1	sp|Q9D0L4|ADCK1_MOUSE Uncharacterized aarF domain-containing protein kinase 1 OS=Mus musculus OX=10090 GN=Adck1 PE=1 SV=1	0.00212149	0.00161027	0.00101124	0.00170266	0.0043787	0.00332622	0.00230691	0.00173295		0.0682256	1.82213
P63137	Gamma-aminobutyric acid receptor subunit beta-2	Gabrb2	sp|P63137|GBRB2_MOUSE Gamma-aminobutyric acid receptor subunit beta-2 OS=Mus musculus OX=10090 GN=Gabrb2 PE=1 SV=2	0.00944048	0.00444857	0.00508212	0.00877821	0.014258	0.0130524	0.00912358	0.00966377		0.0629014	1.66122
P48320	Glutamate decarboxylase 2	GAD2;Gad2	sp|P48320|DCE2_MOUSE Glutamate decarboxylase 2 OS=Mus musculus OX=10090 GN=Gad2 PE=1 SV=1	0.00103983	0.000812546	0.000599152	0.00122733	0.0026078	0.00136489	0.000247103	0.000345637		0.707833	1.24099
Q8R0I4	TM2 domain-containing protein 2	Tm2d2	sp|Q8R0I4|TM2D2_MOUSE TM2 domain-containing protein 2 OS=Mus musculus OX=10090 GN=Tm2d2 PE=2 SV=1	0.000795609	0.000342184	0.000593602	0	0.00132627	0.000792779	0.000710241	0.000695823		0.0347245	2.03599
O88448;Q9DBS5;O88447	Kinesin light chain 2;Kinesin light chain 4	Klc2;Klc4	sp|O88448|KLC2_MOUSE Kinesin light chain 2 OS=Mus musculus OX=10090 GN=Klc2 PE=1 SV=1;sp|Q9DBS5|KLC4_MOUSE Kinesin light chain 4 OS=Mus musculus OX=10090 GN=Klc4 PE=1 SV=1	0.00209161	0.00298798	0.00143287	0.00159962	0.00290635	0.00379367	0.00187855	0.00155315		0.0885978	1.24897
Q9CWF2	Tubulin beta-2B chain	Tubb2b	sp|Q9CWF2|TBB2B_MOUSE Tubulin beta-2B chain OS=Mus musculus OX=10090 GN=Tubb2b PE=1 SV=1	0.0174112	0.0189454	0.00249793	0.0229388	0.030879	0.0216225	0.00318513	0.0179319		0.499862	1.19137
Q9R0X4;Q32MW3	Acyl-coenzyme A thioesterase 9, mitochondrial	Acot9	sp|Q9R0X4|ACOT9_MOUSE Acyl-coenzyme A thioesterase 9, mitochondrial OS=Mus musculus OX=10090 GN=Acot9 PE=1 SV=1	0.00497132	0.00199894	0.00354416	0.00533492	0.000583611	0.0079681	0.00213885	0.00631466		0.903319	1.07293
Q9Z2U0;Q9CWH6	Proteasome subunit alpha type-7;Proteasome subunit alpha type-7-like	Psma7;Psma8	sp|Q9Z2U0|PSA7_MOUSE Proteasome subunit alpha type-7 OS=Mus musculus OX=10090 GN=Psma7 PE=1 SV=1;sp|Q9CWH6|PSMA8_MOUSE Proteasome subunit alpha-type 7-like OS=Mus musculus OX=10090 GN=Psma8 PE=1 SV=1	0.00621681	0.00393665	0.00626627	0.00674053	0.014673	0.00787533	0.00873593	0.00757276		0.0963041	1.67775
P17427	AP-2 complex subunit alpha-2	Ap2a2	sp|P17427|AP2A2_MOUSE AP-2 complex subunit alpha-2 OS=Mus musculus OX=10090 GN=Ap2a2 PE=1 SV=2	0.286385	0.276187	0.282748	0.350628	0.524299	0.464783	0.374101	0.375419		0.0660134	1.45374
Q3TL44	NLR family member X1	Nlrx1	sp|Q3TL44|NLRX1_MOUSE NLR family member X1 OS=Mus musculus OX=10090 GN=Nlrx1 PE=1 SV=1	0.00317272	0.00208268	0.00231181	0.0031592	0.00376022	0.00371368	0.00371426	0.00365307		0.0369203	1.38362
Q8K394	Inactive phospholipase C-like protein 2	Plcl2	sp|Q8K394|PLCL2_MOUSE Inactive phospholipase C-like protein 2 OS=Mus musculus OX=10090 GN=Plcl2 PE=1 SV=2	0.000310373	0	0.00121047	0.000661841	0.000744714	0.000478091	0.000642278	0		0.814385	0.854491
P63037	DnaJ homolog subfamily A member 1	Dnaja1	sp|P63037|DNJA1_MOUSE DnaJ homolog subfamily A member 1 OS=Mus musculus OX=10090 GN=Dnaja1 PE=1 SV=1	0.00752053	0.00570429	0.0048608	0.00828725	0.0054048	0.0118256	0.00683752	0.00963749		0.357218	1.27803
Q8VCF0	Mitochondrial antiviral-signaling protein	Mavs	sp|Q8VCF0|MAVS_MOUSE Mitochondrial antiviral-signaling protein OS=Mus musculus OX=10090 GN=Mavs PE=1 SV=1	0.00266329	0.00233022	0.00229338	0.00316761	0.00437165	0.0043431	0.00406466	0.00403433		0.00785091	1.60828
Q9JM96	Cdc42 effector protein 4	Cdc42ep4	sp|Q9JM96|BORG4_MOUSE Cdc42 effector protein 4 OS=Mus musculus OX=10090 GN=Cdc42ep4 PE=1 SV=1	0.00176111	0.000786281	0.00158734	0.000923396	0.00253357	0.00268315	0.00169276	0.00184959		0.0874643	1.73168
Q9CX86	Heterogeneous nuclear ribonucleoprotein A0	Hnrnpa0	sp|Q9CX86|ROA0_MOUSE Heterogeneous nuclear ribonucleoprotein A0 OS=Mus musculus OX=10090 GN=Hnrnpa0 PE=1 SV=1	0.000580277	0.00073235	0.000552898	0.000484911	0.00172791	0.000933944	0.000787986	0.000957848		0.101011	1.87527
Q80U23	Syntaphilin	Snph	sp|Q80U23|SNPH_MOUSE Syntaphilin OS=Mus musculus OX=10090 GN=Snph PE=1 SV=3	0.147375	0.116747	0.123561	0.153189	0.215713	0.210185	0.183703	0.164198		0.0432953	1.43065
Q9Z2Q5	39S ribosomal protein L40, mitochondrial	Mrpl40	sp|Q9Z2Q5|RM40_MOUSE 39S ribosomal protein L40, mitochondrial OS=Mus musculus OX=10090 GN=Mrpl40 PE=1 SV=2	0.00387434	0.00104711	0.00329988	0.00296727	0.00416587	0.00490729	0.00471361	0.00503565		0.0835617	1.68229
Q8K596		Slc8a2	sp|Q8K596|NAC2_MOUSE Sodium/calcium exchanger 2 OS=Mus musculus OX=10090 GN=Slc8a2 PE=1 SV=1	0.0121464	0.00730436	0.00935568	0.0136379	0.0158076	0.0183148	0.00919531	0.0150512		0.205508	1.37519
Q9Z140	Copine-6	Cpne6	sp|Q9Z140|CPNE6_MOUSE Copine-6 OS=Mus musculus OX=10090 GN=Cpne6 PE=1 SV=1	0.000394246	0.000345645	0.0002389	0.000337595	0	0.00043591	0.000440226	0.000584596		0.822116	1.10965
P49615;P24100	Cyclin-dependent-like kinase 5	Cdk5	sp|P49615|CDK5_MOUSE Cyclin-dependent-like kinase 5 OS=Mus musculus OX=10090 GN=Cdk5 PE=1 SV=1	0.0156566	0.0133445	0.0159405	0.0201167	0.0278982	0.0258393	0.0197029	0.0215647		0.0790379	1.46031
E9Q7X7		Nrxn2	sp|E9Q7X7|NRX2A_MOUSE Neurexin-2 OS=Mus musculus OX=10090 GN=Nrxn2 PE=1 SV=1	0.00154709	0.00101884	0.00132196	0.00144398	0	0.00191271	0.00211439	0.00184252		0.828905	1.10086
P12787	Cytochrome c oxidase subunit 5A, mitochondrial	Cox5a	sp|P12787|COX5A_MOUSE Cytochrome c oxidase subunit 5A, mitochondrial OS=Mus musculus OX=10090 GN=Cox5a PE=1 SV=2	0.504922	0.265257	0.396934	0.334451	0.701894	0.563222	0.555851	0.627624		0.00651863	1.63069
Q9QUR7;Q13526	Peptidyl-prolyl cis-trans isomerase NIMA-interacting 1	Pin1;PIN1	sp|Q9QUR7|PIN1_MOUSE Peptidyl-prolyl cis-trans isomerase NIMA-interacting 1 OS=Mus musculus OX=10090 GN=Pin1 PE=1 SV=1;sp|Q13526|PIN1_HUMAN Peptidyl-prolyl cis-trans isomerase NIMA-interacting 1 OS=Homo sapiens OX=9606 GN=PIN1 PE=1 SV=1	0.000565871	0	0.00360174	0.000541353	0.00108519	0.00605489	0.00373609	0.000925085		0.303013	2.50613
Q8BYI9	Tenascin-R	Tnr	sp|Q8BYI9|TENR_MOUSE Tenascin-R OS=Mus musculus OX=10090 GN=Tnr PE=1 SV=2	0.34728	0.334599	0.345515	0.461673	0.632125	0.60668	0.416051	0.502121		0.0817545	1.44854
Q9JJA9	General receptor for phosphoinositides 1-associated scaffold protein	Grasp	sp|Q9JJA9|GRASP_MOUSE General receptor for phosphoinositides 1-associated scaffold protein OS=Mus musculus OX=10090 GN=Grasp PE=1 SV=2	0.00113239	0	0.00162914	0.000354148	0	0.000480832	0.000306975	0.0016429		0.804238	0.780152
Q3U487	E3 ubiquitin-protein ligase HECTD3	Hectd3	sp|Q3U487|HECD3_MOUSE E3 ubiquitin-protein ligase HECTD3 OS=Mus musculus OX=10090 GN=Hectd3 PE=1 SV=2	0.000256453	0.00015199	0.000200759	0.000261357	0.000552348	0.000270635	0.000177909	0.000185205		0.412996	1.36245
Q3ULD5	Methylcrotonoyl-CoA carboxylase beta chain, mitochondrial	Mccc2	sp|Q3ULD5|MCCB_MOUSE Methylcrotonoyl-CoA carboxylase beta chain, mitochondrial OS=Mus musculus OX=10090 GN=Mccc2 PE=1 SV=1	0.00448068	0.00316814	0.00384434	0.00670671	0.00819614	0.0075288	0.00605925	0.00773366		0.0326459	1.62187
Q8R1B4	Eukaryotic translation initiation factor 3 subunit C	Eif3c	sp|Q8R1B4|EIF3C_MOUSE Eukaryotic translation initiation factor 3 subunit C OS=Mus musculus OX=10090 GN=Eif3c PE=1 SV=1	0.00932597	0.0094825	0.0098817	0.0142094	0.0192082	0.0164445	0.0122677	0.0135315		0.142862	1.43246
Q8BGU5	Cyclin-Y	Ccny	sp|Q8BGU5|CCNY_MOUSE Cyclin-Y OS=Mus musculus OX=10090 GN=Ccny PE=1 SV=1	0.00835557	0.00508989	0.00830294	0.00920914	0.0121365	0.00887844	0.0112352	0.00991671		0.0307985	1.36209
P35279;P61294;O80501;Q9SID8;Q9LFT9;Q9SMR4;Q9LV79	Ras-related protein Rab-6A;Ras-related protein Rab-6B;Ras-related protein RABH1b	Rab6a;Rab6b;RABH1B	sp|P35279|RAB6A_MOUSE Ras-related protein Rab-6A OS=Mus musculus OX=10090 GN=Rab6a PE=1 SV=4;sp|P61294|RAB6B_MOUSE Ras-related protein Rab-6B OS=Mus musculus OX=10090 GN=Rab6b PE=1 SV=1;sp|O80501|RAH1B_ARATH Ras-related protein RABH1b OS=Arabidopsis thalia	0.0622159	0.0436983	0.0447417	0.0563849	0.09631	0.071003	0.0498424	0.0820358		0.0346372	1.44508
Q8BG73	SH3 domain-binding glutamic acid-rich-like protein 2	Sh3bgrl2	sp|Q8BG73|SH3L2_MOUSE SH3 domain-binding glutamic acid-rich-like protein 2 OS=Mus musculus OX=10090 GN=Sh3bgrl2 PE=1 SV=1	0.00172874	0.00147039	0.0013957	0.00053986	0.00147314	0.00262238	0.00345725	0.00222915		0.106252	1.90506
Q9R1P0	Proteasome subunit alpha type-4	Psma4	sp|Q9R1P0|PSA4_MOUSE Proteasome subunit alpha type-4 OS=Mus musculus OX=10090 GN=Psma4 PE=1 SV=1	0.0022096	0.00114343	0.000897112	0.00154919	0.00216133	0.00230637	0.00158413	0.00155438		0.217429	1.31157
Q8VCM5	Mitochondrial ubiquitin ligase activator of NFKB 1	Mul1	sp|Q8VCM5|MUL1_MOUSE Mitochondrial ubiquitin ligase activator of NFKB 1 OS=Mus musculus OX=10090 GN=Mul1 PE=1 SV=2	0.000887717	0.000652038	0.000738969	0.00091058	0.00133757	0.00136812	0.00101822	0.0012984		0.0159707	1.57473
Q9EPU0;Q98TR3	Regulator of nonsense transcripts 1	Upf1	sp|Q9EPU0|RENT1_MOUSE Regulator of nonsense transcripts 1 OS=Mus musculus OX=10090 GN=Upf1 PE=1 SV=2;sp|Q98TR3|RENT1_TAKRU Putative regulator of nonsense transcripts 1 OS=Takifugu rubripes OX=31033 GN=rent1 PE=3 SV=1	0.0169528	0.0125226	0.014863	0.0194037	0.0322123	0.0318397	0.0169473	0.0238882		0.0896392	1.6455
O35874	Neutral amino acid transporter A	Slc1a4	sp|O35874|SATT_MOUSE Neutral amino acid transporter A OS=Mus musculus OX=10090 GN=Slc1a4 PE=1 SV=1	0.00039857	0.000343251	0.000331871	0.000328112	0.000709055	0.00043116	0.000307139	0.000558134		0.135774	1.43065
Q60605;Q8CI43	Myosin light polypeptide 6	Myl6	sp|Q60605|MYL6_MOUSE Myosin light polypeptide 6 OS=Mus musculus OX=10090 GN=Myl6 PE=1 SV=3	0.050415	0.0335945	0.0468888	0.0383299	0.0766139	0.0673852	0.0505777	0.0473676		0.0826689	1.42969
Q6PDS3;Q6SZW1	Sterile alpha and TIR motif-containing protein 1	Sarm1;SARM1	sp|Q6PDS3|SARM1_MOUSE Sterile alpha and TIR motif-containing protein 1 OS=Mus musculus OX=10090 GN=Sarm1 PE=1 SV=1;sp|Q6SZW1|SARM1_HUMAN Sterile alpha and TIR motif-containing protein 1 OS=Homo sapiens OX=9606 GN=SARM1 PE=1 SV=1	0.00445124	0.00324072	0.0040137	0.00526491	0.00884112	0.005421	0.00543919	0.00432892		0.206398	1.41599
Q9Z110	Delta-1-pyrroline-5-carboxylate synthase;Glutamate 5-kinase;Gamma-glutamyl phosphate reductase	Aldh18a1	sp|Q9Z110|P5CS_MOUSE Delta-1-pyrroline-5-carboxylate synthase OS=Mus musculus OX=10090 GN=Aldh18a1 PE=1 SV=2	0.0122539	0.00850135	0.00892981	0.0147622	0.0173513	0.018352	0.017205	0.0184744		0.0174878	1.60601
Q9CXJ4;Q9SYI2;Q9SYI3;Q9FWX8;Q9FWX7;O80725	ATP-binding cassette sub-family B member 8, mitochondrial	Abcb8	sp|Q9CXJ4|ABCB8_MOUSE ATP-binding cassette sub-family B member 8, mitochondrial OS=Mus musculus OX=10090 GN=Abcb8 PE=1 SV=1	0.00155513	0.000998558	0.00176479	0.0025575	0.00275686	0.00170212	0.000568751	0.00344469		0.514553	1.23218
Q91VR7	Microtubule-associated proteins 1A/1B light chain 3A	Map1lc3a	sp|Q91VR7|MLP3A_MOUSE Microtubule-associated proteins 1A/1B light chain 3A OS=Mus musculus OX=10090 GN=Map1lc3a PE=1 SV=1	0.00844879	0.00990002	0.0129209	0.0144161	0.0158925	0.0192028	0.0136644	0.0138175		0.182143	1.36973
P10630;Q91VC3;P41377;P41376;Q9CAI7;Q02748	Eukaryotic initiation factor 4A-II;Eukaryotic initiation factor 4A-II, N-terminally processed	Eif4a2	sp|P10630|IF4A2_MOUSE Eukaryotic initiation factor 4A-II OS=Mus musculus OX=10090 GN=Eif4a2 PE=1 SV=2	0.025314	0.0194857	0.026667	0.0278651	0.0438913	0.0448896	0.0314525	0.0370209		0.0524612	1.58312
Q3UHD6	Sorting nexin-27	Snx27	sp|Q3UHD6|SNX27_MOUSE Sorting nexin-27 OS=Mus musculus OX=10090 GN=Snx27 PE=1 SV=2	0.00464506	0.0042364	0.0036526	0.00111253	0.00180831	0.00541852	0.00287461	0.00595061		0.73717	1.17627
Q68ED2	Metabotropic glutamate receptor 7	Grm7	sp|Q68ED2|GRM7_MOUSE Metabotropic glutamate receptor 7 OS=Mus musculus OX=10090 GN=Grm7 PE=1 SV=1	0.00216212	0.00245914	0.00284937	0.00159171	0.00260247	0.00327302	0.00320007	0.0027879		0.0362002	1.30909
Q61598	Rab GDP dissociation inhibitor beta	Gdi2	sp|Q61598|GDIB_MOUSE Rab GDP dissociation inhibitor beta OS=Mus musculus OX=10090 GN=Gdi2 PE=1 SV=1	0.000551964	0.000313007	0.00120653	0.000455621	0.00263841	0.000690546	0.000354423	0.00208424		0.308016	2.28229
O89023	Tripeptidyl-peptidase 1	Tpp1	sp|O89023|TPP1_MOUSE Tripeptidyl-peptidase 1 OS=Mus musculus OX=10090 GN=Tpp1 PE=1 SV=2	0.00539242	0.00325053	0.00404111	0.0056989	0.0107544	0.00538169	0.0040105	0.00558687		0.247909	1.39985
Q6NSW3	A-kinase anchor protein SPHKAP	Sphkap	sp|Q6NSW3|SPKAP_MOUSE A-kinase anchor protein SPHKAP OS=Mus musculus OX=10090 GN=Sphkap PE=1 SV=2	0.00394105	0.00418573	0.00392774	0.00392811	0.0096699	0.00299111	0.00551009	0.00310585		0.466778	1.33125
P16460	Argininosuccinate synthase	Ass1	sp|P16460|ASSY_MOUSE Argininosuccinate synthase OS=Mus musculus OX=10090 GN=Ass1 PE=1 SV=1	0.00061048	0.000438714	0.000345436	0.00078321	0.000986638	0.000727728	0.000553685	0.000719166		0.123499	1.37164
Q91YJ5	Translation initiation factor IF-2, mitochondrial	Mtif2	sp|Q91YJ5|IF2M_MOUSE Translation initiation factor IF-2, mitochondrial OS=Mus musculus OX=10090 GN=Mtif2 PE=1 SV=2	0.000911673	0.000637002	0.000616985	0.00119747	0.0018926	0.00130921	0.00110205	0.00124045		0.0690138	1.64856
P40124;Q9CYT6	Adenylyl cyclase-associated protein 1	Cap1	sp|P40124|CAP1_MOUSE Adenylyl cyclase-associated protein 1 OS=Mus musculus OX=10090 GN=Cap1 PE=1 SV=4	0.00676492	0.00619525	0.0065905	0.0078142	0.00861391	0.0118464	0.00551764	0.0115193		0.174797	1.37027
[truncated: 635 more rows]

## Sheet: only those with p < 0.05
Protein IDs	Protein names	Gene names	Fasta headers	Intensity WT1	Intensity WT2	Intensity WT3	Intensity WT4	Intensity APP1	Intensity APP2	Intensity APP3	Intensity APP4		p value	APP/WT fold
[truncated: 670 more rows]
