# Supplementary material for: Hyperfunction of post-synaptic density protein 95 promotes seizure response in early-stage aβ pathology
Source: EMBO Rep. 2024 Feb 27;25(3):19. doi: 10.1038/s44319-024-00090-0 (PMC10933348; doi:10.1038/s44319-024-00090-0)
Supplement: Supplementary file 2 — Source Data Fig. 1 [file 44319_2024_90_MOESM2_ESM.zip]

Archive with 4 entries (2 files):
- Figure 1 Source Data/1C/
- Figure 1 Source Data/1C/1C.xlsx
- Figure 1 Source Data/1D/
- Figure 1 Source Data/1D/1D.xlsx
