# Supplementary material for: Hyperfunction of post-synaptic density protein 95 promotes seizure response in early-stage aβ pathology
Source: EMBO Rep. 2024 Feb 27;25(3):19. doi: 10.1038/s44319-024-00090-0 (PMC10933348; doi:10.1038/s44319-024-00090-0)
Supplement: Supplementary file 2 — Source Data Fig. 1 [file 44319_2024_90_MOESM2_ESM.zip › Figure 1 Source Data/1C/1C.xlsx]

## Sheet: Sheet1
	Susceptibility		WT	APP/PS1		Highest score		WT	APP/PS1		Lethality		WT	APP/PS1
		Score 4 or above	6	11				2	5			Dead	0	6
		Score 3 or below	10	3				2	5			Survived	16	8
								3	3
								3	5
								3	5
								4	5
								4	5
								5	5
								3	3
								5	5
								2	5
								4	5
								4	5
								2	2
								2
								2
	Susceptibility					Highest score					Lethality
	Table Analyzed	Seizure Susceptibility_Graphing				Table Analyzed	Ave. of highest score				Table Analyzed	Lethality_Graphing
	P value and statistical significance					Column B	APP/PS1				P value and statistical significance
	Test	Fisher's exact test				vs.	vs.				Test	Fisher's exact test
	P value	0.0329				Column A	WT				P value	0.0051
	P value summary	*									P value summary	**
	One- or two-sided	Two-sided				Mann Whitney test					One- or two-sided	Two-sided
	Statistically significant (P < 0.05)?	Yes				P value	0.0013				Statistically significant (P < 0.05)?	Yes
						Exact or approximate P value?	Exact
	Data analyzed	WT	APP/PS1	Total		P value summary	**				Data analyzed	WT	APP/PS1	Total
	Score 4 or above	6	11	17		Significantly different (P < 0.05)?	Yes				Dead	0	6	6
	Score 3 or below	10	3	13		One- or two-tailed P value?	Two-tailed				Survived	16	8	24
	Total	16	14	30		Sum of ranks in column A,B	176 , 289				Total	16	14	30
						Mann-Whitney U	40
	Percentage of row total	WT	APP/PS1								Percentage of row total	WT	APP/PS1
	Score 4 or above	35.29%	64.71%			Difference between medians					Dead	0.00%	100.00%
	Score 3 or below	76.92%	23.08%			Median of column A	3.000, n=16				Survived	66.67%	33.33%
						Median of column B	5.000, n=14
	Percentage of column total	WT	APP/PS1			Difference: Actual	2				Percentage of column total	WT	APP/PS1
	Score 4 or above	37.50%	78.57%			Difference: Hodges-Lehmann	1				Dead	0.00%	42.86%
	Score 3 or below	62.50%	21.43%								Survived	100.00%	57.14%
	Percentage of grand total	WT	APP/PS1								Percentage of grand total	WT	APP/PS1
	Score 4 or above	20.00%	36.67%								Dead	0.00%	20.00%
	Score 3 or below	33.33%	10.00%								Survived	53.33%	26.67%
