# Supplementary material for: Hyperfunction of post-synaptic density protein 95 promotes seizure response in early-stage aβ pathology
Source: EMBO Rep. 2024 Feb 27;25(3):19. doi: 10.1038/s44319-024-00090-0 (PMC10933348; doi:10.1038/s44319-024-00090-0)
Supplement: Supplementary file 2 — Source Data Fig. 1 [file 44319_2024_90_MOESM2_ESM.zip › Figure 1 Source Data/1D/1D.xlsx]

## Sheet: Sheet1
	Susceptibility		Scr	Aβ42		Highest score	Scr	Aβ42
		Score 4 or above	2	7			3	2
		Score 3 or below	9	3			4	5
							2	4
							2	5
							1	5
							2	3
							2	3
							2	4
							2	5
							2	3
							4
	Table Analyzed	Seizure Susceptibility_Graphing				Table Analyzed	Ave. of highest score
	P value and statistical significance					Column B	Aβ42
	Test	Fisher's exact test				vs.	vs.
	P value	0.03				Column A	Scr
	P value summary	*
	One- or two-sided	Two-sided				Mann Whitney test
	Statistically significant (P < 0.05)?	Yes				P value	0.0034
						Exact or approximate P value?	Exact
	Data analyzed	Scr	Aβ42	Total		P value summary	**
	Score 4 or above	2	7	9		Significantly different (P < 0.05)?	Yes
	Score 3 or below	9	3	12		One- or two-tailed P value?	Two-tailed
	Total	11	10	21		Sum of ranks in column A,B	82 , 149
						Mann-Whitney U	16
	Percentage of row total	Scr	Aβ42
	Score 4 or above	22.22%	77.78%			Difference between medians
	Score 3 or below	75.00%	25.00%			Median of column A	2.000, n=11
						Median of column B	4.000, n=10
	Percentage of column total	Scr	Aβ42			Difference: Actual	2
	Score 4 or above	18.18%	70.00%			Difference: Hodges-Lehmann	1.5
	Score 3 or below	81.82%	30.00%
	Percentage of grand total	Scr	Aβ42
	Score 4 or above	9.52%	33.33%
	Score 3 or below	42.86%	14.29%
