# Supplementary material for: Hyperfunction of post-synaptic density protein 95 promotes seizure response in early-stage aβ pathology
Source: EMBO Rep. 2024 Feb 27;25(3):19. doi: 10.1038/s44319-024-00090-0 (PMC10933348; doi:10.1038/s44319-024-00090-0)
Supplement: Supplementary file 3 — Source Data Fig. 2 [file 44319_2024_90_MOESM3_ESM.zip]

Archive with 15 entries (10 files):
- Figure 2 Source Data/2A/
- Figure 2 Source Data/2A/2A.tif
- Figure 2 Source Data/2A/2A.xlsx
- Figure 2 Source Data/2B/
- Figure 2 Source Data/2B/2B.tif
- Figure 2 Source Data/2B/2B.xlsx
- Figure 2 Source Data/2C/
- Figure 2 Source Data/2C/2C.tif
- Figure 2 Source Data/2C/2C.xlsx
- Figure 2 Source Data/2D/
- Figure 2 Source Data/2D/2D.tif
- Figure 2 Source Data/2D/2D.xlsx
- Figure 2 Source Data/2E/
- Figure 2 Source Data/2E/2E.tif
- Figure 2 Source Data/2E/2E.xlsx
