# Supplementary material for: Hyperfunction of post-synaptic density protein 95 promotes seizure response in early-stage aβ pathology
Source: EMBO Rep. 2024 Feb 27;25(3):19. doi: 10.1038/s44319-024-00090-0 (PMC10933348; doi:10.1038/s44319-024-00090-0)
Supplement: Supplementary file 3 — Source Data Fig. 2 [file 44319_2024_90_MOESM3_ESM.zip › Figure 2 Source Data/2A/2A.xlsx]

## Sheet: Sheet1
	Mdm2	WT	APP/PS1		p-Mdm2 (s166)	WT	APP/PS1		p-Mdm2 (s186)	WT	APP/PS1
		0.907	0.874			0.917	0.917			0.882	0.797
		1.235	1.019			1.135	1.217			0.84	0.898
		0.858	0.888			0.949	1.09			1.08	1.144
		0.783	1.21			0.958	1.631			1.198	1.235
		1.217	0.854			1.042	2.535			1.156	0.904
		0.713	1.096			1.102	1.086			0.838	0.966
		1.162	1.094			0.952	1.087			1.006	1.316
		1.125	1.122			0.946	1.015			1.096	1.109
		1.127	0.925			1.075	1.28			0.895	1.186
		0.82	0.58			1.19	2.356			1.009	0.722
		0.799	0.579			1.248	1.957			1.26	0.877
		1.474	0.726			0.684	1.615			0.74	0.941
		0.78	0.486			0.804	2.457
			0.656				2.236
	Test for normal distribution				Test for normal distribution				Test for normal distribution
	Shapiro-Wilk test				Shapiro-Wilk test				Shapiro-Wilk test
	W	0.9014	0.9481		W	0.9686	0.8716		W	0.9633	0.9555
	P value	0.1396	0.5312		P value	0.8769	0.0442		P value	0.8296	0.7178
	Passed normality test (alpha=0.05)?	Yes	Yes		Passed normality test (alpha=0.05)?	Yes	No		Passed normality test (alpha=0.05)?	Yes	Yes
	P value summary	ns	ns		P value summary	ns	*		P value summary	ns	ns
	Number of values	13	14		Number of values	13	14		Number of values	12	12
	Table Analyzed	Mdm2			Table Analyzed	Mdm2 phosphorylation (S166)			Table Analyzed	Mdm2 phosphorylation (S186)
	Column B	APP/PS1			Column B	APP/PS1			Column B	APP/PS1
	vs.	vs.			vs.	vs.			vs.	vs.
	Column A	WT			Column A	WT			Column A	WT
	Unpaired t test				Mann Whitney test				Unpaired t test
	P value	0.1442			P value	0.0019			P value	0.9126
	P value summary	ns			Exact or approximate P value?	Exact			P value summary	ns
	Significantly different (P < 0.05)?	No			P value summary	**			Significantly different (P < 0.05)?	No
	One- or two-tailed P value?	Two-tailed			Significantly different (P < 0.05)?	Yes			One- or two-tailed P value?	Two-tailed
	t, df	t=1.507, df=25			One- or two-tailed P value?	Two-tailed			t, df	t=0.1111, df=22
					Sum of ranks in column A,B	120.5 , 257.5
	How big is the difference?				Mann-Whitney U	29.5			How big is the difference?
	Mean of column A	1							Mean of column A	1
	Mean of column B	0.8649			Difference between medians				Mean of column B	1.008
	Difference between means (B - A) ± SEM	-0.1351 ± 0.08961			Median of column A	0.9580, n=13			Difference between means (B - A) ± SEM	0.007917 ± 0.07128
	95% confidence interval	-0.3196 to 0.04947			Median of column B	1.448, n=14			95% confidence interval	-0.1399 to 0.1557
	R squared (eta squared)	0.08332			Difference: Actual	0.4895			R squared (eta squared)	0.0005604
					Difference: Hodges-Lehmann	0.433
	F test to compare variances								F test to compare variances
	F, DFn, Dfd	1.045, 12, 13							F, DFn, Dfd	1.303, 11, 11
	P value	0.9327							P value	0.6686
	P value summary	ns							P value summary	ns
	Significantly different (P < 0.05)?	No							Significantly different (P < 0.05)?	No
	Data analyzed								Data analyzed
	Sample size, column A	13							Sample size, column A	12
	Sample size, column B	14							Sample size, column B	12
