# Supplementary material for: Hyperfunction of post-synaptic density protein 95 promotes seizure response in early-stage aβ pathology
Source: EMBO Rep. 2024 Feb 27;25(3):19. doi: 10.1038/s44319-024-00090-0 (PMC10933348; doi:10.1038/s44319-024-00090-0)
Supplement: Supplementary file 3 — Source Data Fig. 2 [file 44319_2024_90_MOESM3_ESM.zip › Figure 2 Source Data/2B/2B.xlsx]

## Sheet: Sheet1
	Mdm2	Scr	Aβ42		p-Mdm2 (s166)	Scr	Aβ42		p-Mdm2(S186)	Scr	Aβ42
		1	0.970064			1	1.62184			1.148	1.042
		1	1.02603			1	0.872996			0.852	1.006
		1	0.536191			1	2.02937			1	0.956
		0.918922	0.457932			0.745416	1.56671			1	0.986
		1.08108	1.18271			1.25458	1.23368			1	1.543
		0.85387	0.924087			1.10548	1.06201			1	0.866
		1.14613	0.975071			0.894522	0.830479			1	1.212
		1.01601	0.852724			0.551	1.11
		1.04567	1.29782			1.06469	0.910129
		0.972847	0.873337			0.904904	1.30455
		0.965474	0.489308			1.47891	1.64796
		1.28533	0.996692			0.996474	0.946351
		0.714667	0.707621			1.00353	1.27399
	Test for normal distribution				Test for normal distribution				Test for normal distribution
	Shapiro-Wilk test				Shapiro-Wilk test				Shapiro-Wilk test
	W	0.9511	0.9414		W	0.9322	0.9274		W	0.7765	0.8347
	P value	0.6154	0.4758		P value	0.3644	0.3149		P value	0.0238	0.0886
	Passed normality test (alpha=0.05)?	Yes	Yes		Passed normality test (alpha=0.05)?	Yes	Yes		Passed normality test (alpha=0.05)?	No	Yes
	P value summary	ns	ns		P value summary	ns	ns		P value summary	*	ns
	Number of values	13	13		Number of values	13	13		Number of values	7	7
	Table Analyzed	Mdm2			Table Analyzed	Mdm2 phosphorylation (S166)			Mann Whitney test
									P value	0.6125
	Column B	Aβ42			Column B	Aβ42			Exact or approximate P value?	Exact
	vs.	vs.			vs.	vs.			P value summary	ns
	Column A	Scr			Column A	Scr			Significantly different (P < 0.05)?	No
									One- or two-tailed P value?	Two-tailed
	Unpaired t test				Unpaired t test				Sum of ranks in column A,B	48 , 57
	P value	0.1169			P value	0.0363			Mann-Whitney U	20
	P value summary	ns			P value summary	*
	Significantly different (P < 0.05)?	No			Significantly different (P < 0.05)?	Yes			Difference between medians
	One- or two-tailed P value?	Two-tailed			One- or two-tailed P value?	Two-tailed			Median of column A	1.000, n=7
	t, df	t=1.626, df=24			t, df	t=2.218, df=24			Median of column B	1.006, n=7
									Difference: Actual	0.006
	How big is the difference?				How big is the difference?				Difference: Hodges-Lehmann	0.006
	Mean of column A	1			Mean of column A	1
	Mean of column B	0.8684			Mean of column B	1.262
	Difference between means (B - A) ± SEM	-0.1316 ± 0.08090			Difference between means (B - A) ± SEM	0.2623 ± 0.1183
	95% confidence interval	-0.2985 to 0.03540			95% confidence interval	0.01820 to 0.5065
	R squared (eta squared)	0.09927			R squared (eta squared)	0.1701
	F test to compare variances				F test to compare variances
	F, DFn, Dfd	3.579, 12, 12			F, DFn, Dfd	2.662, 12, 12
	P value	0.036			P value	0.103
	P value summary	*			P value summary	ns
	Significantly different (P < 0.05)?	Yes			Significantly different (P < 0.05)?	No
	Data analyzed				Data analyzed
	Sample size, column A	13			Sample size, column A	13
	Sample size, column B	13			Sample size, column B	13
