# Supplementary material for: Hyperfunction of post-synaptic density protein 95 promotes seizure response in early-stage aβ pathology
Source: EMBO Rep. 2024 Feb 27;25(3):19. doi: 10.1038/s44319-024-00090-0 (PMC10933348; doi:10.1038/s44319-024-00090-0)
Supplement: Supplementary file 3 — Source Data Fig. 2 [file 44319_2024_90_MOESM3_ESM.zip › Figure 2 Source Data/2C/2C.xlsx]

## Sheet: Sheet1
	DMSO	Scr	Aβ42		MK-2206	Scr	Aβ42
		1	1.14017			1	0.796329
		1	1.45265			1	1.0025
		1	1.04658			1	1.25293
		1	1.29931			1	1.10512
		1	1.28663			1	0.869081
		1	1.02967			1	1.30306
		1	1.0489			1	1.03446
		1	1.18055			1	1.14031
		1	1.05199			1	1.2209
		1	1.45344			1	0.760489
		1	1.62733			1	0.824719
	Test for normal distribution				Test for normal distribution
	Shapiro-Wilk test				Shapiro-Wilk test
	W	Invalid input data	0.8896		W	Invalid input data	0.9319
	P value		0.1376		P value		0.4304
	Passed normality test (alpha=0.05)?		Yes		Passed normality test (alpha=0.05)?		Yes
	P value summary		ns		P value summary		ns
	Number of values	11	11		Number of values	11	11
	Table Analyzed	DMSO			Table Analyzed	MK-2206
	Column B	Aβ42			Column B	Aβ42
	vs.	vs.			vs.	vs.
	Column A	Scr			Column A	Scr
	Table Analyzed	DMSO			Table Analyzed	MK-2206
	Column B	Aβ42			Column B	Aβ42
	vs.	vs.			vs.	vs.
	Column A	Scr			Column A	Scr
	Mann Whitney test				Mann Whitney test
	P value	<0.0001			P value	0.2662
	Exact or approximate P value?	Exact			Exact or approximate P value?	Exact
	P value summary	****			P value summary	ns
	Significantly different (P < 0.05)?	Yes			Significantly different (P < 0.05)?	No
	One- or two-tailed P value?	Two-tailed			One- or two-tailed P value?	Two-tailed
	Sum of ranks in column A,B	66 , 187			Sum of ranks in column A,B	110 , 143
	Mann-Whitney U	0			Mann-Whitney U	44
	Difference between medians				Difference between medians
	Median of column A	1.000, n=11			Median of column A	1.000, n=11
	Median of column B	1.181, n=11			Median of column B	1.034, n=11
	Difference: Actual	0.1806			Difference: Actual	0.03446
	Difference: Hodges-Lehmann	0.1806			Difference: Hodges-Lehmann	0.03446
