# Supplementary material for: Hyperfunction of post-synaptic density protein 95 promotes seizure response in early-stage aβ pathology
Source: EMBO Rep. 2024 Feb 27;25(3):19. doi: 10.1038/s44319-024-00090-0 (PMC10933348; doi:10.1038/s44319-024-00090-0)
Supplement: Supplementary file 3 — Source Data Fig. 2 [file 44319_2024_90_MOESM3_ESM.zip › Figure 2 Source Data/2D/2D.xlsx]

## Sheet: Sheet1
	Akt	WT	APP/PS1		p-Akt (S473)	WT	APP/PS1		p-Akt (T308)	WT	APP/PS1
		0.738	1.035			1.335	0.824			0.954	1.577
		1.023	1.076			0.877	1.097			0.963	1.33
		1.239	1.141			0.788	0.605			0.856	1.482
		1.124	1.246			1.031	0.911			1.228	0.934
		0.963	0.904			0.983	1.071			0.903	0.871
		0.981	0.916			0.948	1.07			0.58	1.313
		0.932	0.946			1.037	0.956			1.25	1.173
		1.061	0.971			1.011	1.279			1.268	0.396
		0.939	0.861			0.989	0.881			0.574	1.096
										1.507	1.344
										1.081	0.994
										0.838	0.581
	Test for normal distribution				Test for normal distribution				Test for normal distribution
	Shapiro-Wilk test				Shapiro-Wilk test				Shapiro-Wilk test
	W	0.9637	0.9394		W	0.8683	0.9721		W	0.9586	0.9532
	P value	0.836	0.5755		P value	0.118	0.9125		P value	0.7642	0.6846
	Passed normality test (alpha=0.05)?	Yes	Yes		Passed normality test (alpha=0.05)?	Yes	Yes		Passed normality test (alpha=0.05)?	Yes	Yes
	P value summary	ns	ns		P value summary	ns	ns		P value summary	ns	ns
	Number of values	9	9		Number of values	9	9		Number of values	12	12
	Table Analyzed	Brain - Akt			Table Analyzed	Brain - p-Akt			Table Analyzed	Brain - p-Akt (T308)
	Column B	APP/PS1			Column B	APP/PS1			Column B	APP/PS1
	vs.	vs.			vs.	vs.			vs.	vs.
	Column A	WT			Column A	WT			Column A	WT
	Unpaired t test				Unpaired t test				Unpaired t test
	P value	0.8666			P value	0.6823			P value	0.4952
	P value summary	ns			P value summary	ns			P value summary	ns
	Significantly different (P < 0.05)?	No			Significantly different (P < 0.05)?	No			Significantly different (P < 0.05)?	No
	One- or two-tailed P value?	Two-tailed			One- or two-tailed P value?	Two-tailed			One- or two-tailed P value?	Two-tailed
	t, df	t=0.1707, df=16			t, df	t=0.4169, df=16			t, df	t=0.6936, df=22
	How big is the difference?				How big is the difference?				How big is the difference?
	Mean of column A	1			Mean of column A	0.9999			Mean of column A	1
	Mean of column B	1.011			Mean of column B	0.966			Mean of column B	1.091
	Difference between means (B - A) ± SEM	0.01067 ± 0.06249			Difference between means (B - A) ± SEM	-0.03389 ± 0.08128			Difference between means (B - A) ± SEM	0.09075 ± 0.1308
	95% confidence interval	-0.1218 to 0.1431			95% confidence interval	-0.2062 to 0.1384			95% confidence interval	-0.1806 to 0.3621
	R squared (eta squared)	0.001818			R squared (eta squared)	0.01075			R squared (eta squared)	0.0214
	F test to compare variances				F test to compare variances				F test to compare variances
	F, DFn, Dfd	1.237, 8, 8			F, DFn, Dfd	1.674, 8, 8			F, DFn, Dfd	1.604, 11, 11
	P value	0.7712			P value	0.4822			P value	0.4457
	P value summary	ns			P value summary	ns			P value summary	ns
	Significantly different (P < 0.05)?	No			Significantly different (P < 0.05)?	No			Significantly different (P < 0.05)?	No
	Data analyzed				Data analyzed				Data analyzed
	Sample size, column A	9			Sample size, column A	9			Sample size, column A	12
	Sample size, column B	9			Sample size, column B	9			Sample size, column B	12
