# Supplementary material for: Hyperfunction of post-synaptic density protein 95 promotes seizure response in early-stage aβ pathology
Source: EMBO Rep. 2024 Feb 27;25(3):19. doi: 10.1038/s44319-024-00090-0 (PMC10933348; doi:10.1038/s44319-024-00090-0)
Supplement: Supplementary file 3 — Source Data Fig. 2 [file 44319_2024_90_MOESM3_ESM.zip › Figure 2 Source Data/2E/2E.xlsx]

## Sheet: Sheet1
	Akt	Scr	Aβ42		p-Akt (S473)	Scr	Aβ42		p-Akt (T308)	Scr	Aβ42
		0.6551	0.5852			0.933	1.381			1.079	1.12
		0.7521	1.3232			1.423	1.029			0.921	0.875
		0.9946	0.9119			0.918	0.986			1.251	1.601
		1.5982	1.2032			0.727	0.863			1.553	1.443
		1.6224	1.9942			0.442	1.088			0.968	0.799
		0.6307	0.6386			1.733	1.515			0.228	0.176
		0.783	0.7578			1.345	1.014			0.775	0.906
		0.9639	1.0316			0.48	0.779			1.199	1.225
										1.423	1.189
										0.602	0.258
										1.414	1.223
										1.203	1.038
										0.757	0.512
										0.625	0.735
	Test for normal distribution				Test for normal distribution				Test for normal distribution
	Shapiro-Wilk test				Shapiro-Wilk test				Shapiro-Wilk test
	W	0.8145	0.8999		W	0.9399	0.9097		W	0.9687	0.964
	P value	0.0408	0.2882		P value	0.6103	0.3522		P value	0.859	0.7875
	Passed normality test (alpha=0.05)?	No	Yes		Passed normality test (alpha=0.05)?	Yes	Yes		Passed normality test (alpha=0.05)?	Yes	Yes
	P value summary	*	ns		P value summary	ns	ns		P value summary	ns	ns
	Number of values	8	8		Number of values	8	8		Number of values	14	14
	Table Analyzed	Cell - Akt			Table Analyzed	Cell - p-Akt			Table Analyzed	Cell - p-Akt (T308)
	Column B	Aβ42			Column B	Aβ42			Column B	Aβ42
	vs.	vs.			vs.	vs.			vs.	vs.
	Column A	Scr			Column A	Scr			Column A	Scr
	Mann Whitney test				Unpaired t test				Unpaired t test
	P value	0.8785			P value	0.6669			P value	0.6716
	Exact or approximate P value?	Exact			P value summary	ns			P value summary	ns
	P value summary	ns			Significantly different (P < 0.05)?	No			Significantly different (P < 0.05)?	No
	Significantly different (P < 0.05)?	No			One- or two-tailed P value?	Two-tailed			One- or two-tailed P value?	Two-tailed
	One- or two-tailed P value?	Two-tailed			t, df	t=0.4397, df=14			t, df	t=0.4288, df=26
	Sum of ranks in column A,B	66 , 70
	Mann-Whitney U	30			How big is the difference?				How big is the difference?
					Mean of column A	1			Mean of column A	0.9999
	Difference between medians				Mean of column B	1.082			Mean of column B	0.9357
	Median of column A	0.8735, n=8			Difference between means (B - A) ± SEM	0.08175 ± 0.1859			Difference between means (B - A) ± SEM	-0.06414 ± 0.1496
	Median of column B	0.9718, n=8			95% confidence interval	-0.3170 to 0.4805			95% confidence interval	-0.3716 to 0.2433
	Difference: Actual	0.0983			R squared (eta squared)	0.01362			R squared (eta squared)	0.007022
	Difference: Hodges-Lehmann	0.02245
					F test to compare variances				F test to compare variances
					F, DFn, Dfd	3.468, 7, 7			F, DFn, Dfd	1.240, 13, 13
					P value	0.123			P value	0.704
					P value summary	ns			P value summary	ns
					Significantly different (P < 0.05)?	No			Significantly different (P < 0.05)?	No
					Data analyzed				Data analyzed
					Sample size, column A	8			Sample size, column A	14
					Sample size, column B	8			Sample size, column B	14
