# Supplementary material for: Hyperfunction of post-synaptic density protein 95 promotes seizure response in early-stage aβ pathology
Source: EMBO Rep. 2024 Feb 27;25(3):19. doi: 10.1038/s44319-024-00090-0 (PMC10933348; doi:10.1038/s44319-024-00090-0)
Supplement: Supplementary file 4 — Source Data Fig. 3 [file 44319_2024_90_MOESM4_ESM.zip]

Archive with 24 entries (16 files):
- Figure 3 Source Data/3A/
- Figure 3 Source Data/3A/3A.tif
- Figure 3 Source Data/3A/3A.xlsx
- Figure 3 Source Data/3B/
- Figure 3 Source Data/3B/3B.tif
- Figure 3 Source Data/3B/3B.xlsx
- Figure 3 Source Data/3C/
- Figure 3 Source Data/3C/3C.tif
- Figure 3 Source Data/3C/3C.xlsx
- Figure 3 Source Data/3D/
- Figure 3 Source Data/3D/3D.tif
- Figure 3 Source Data/3D/3D.xlsx
- Figure 3 Source Data/3E/
- Figure 3 Source Data/3E/3E.tif
- Figure 3 Source Data/3E/3E.xlsx
- Figure 3 Source Data/3F/
- Figure 3 Source Data/3F/3F.tif
- Figure 3 Source Data/3F/3F.xlsx
- Figure 3 Source Data/3G/
- Figure 3 Source Data/3G/3G.tif
- Figure 3 Source Data/3G/3G.xlsx
- Figure 3 Source Data/3H/
- Figure 3 Source Data/3H/3H.tif
- Figure 3 Source Data/3H/3H.xlsx
