# Supplementary material for: Hyperfunction of post-synaptic density protein 95 promotes seizure response in early-stage aβ pathology
Source: EMBO Rep. 2024 Feb 27;25(3):19. doi: 10.1038/s44319-024-00090-0 (PMC10933348; doi:10.1038/s44319-024-00090-0)
Supplement: Supplementary file 4 — Source Data Fig. 3 [file 44319_2024_90_MOESM4_ESM.zip › Figure 3 Source Data/3A/3A.xlsx]

## Sheet: Sheet1
	p53	WT	APP/PS1
		1.298	1.418
		0.971	0.854
		0.731	0.798
		1.019	0.975
		0.893	0.931
		1.033	1.14
		1.055	1.425
		1.216	1.441
		1.613	0.695271
		0.518437	0.67
		0.652
	Test for normal distribution
	Shapiro-Wilk test
	W	0.9753	0.8785
	P value	0.9347	0.1254
	Passed normality test (alpha=0.05)?	Yes	Yes
	P value summary	ns	ns
	Number of values	11	10
	Table Analyzed	p53_Brain
	Column B	APP/PS1
	vs.	vs.
	Column A	WT
	Unpaired t test
	P value	0.7976
	P value summary	ns
	Significantly different (P < 0.05)?	No
	One- or two-tailed P value?	Two-tailed
	t, df	t=0.2601, df=19
	How big is the difference?
	Mean of column A	0.9999
	Mean of column B	1.035
	Difference between means (B - A) ± SEM	0.03478 ± 0.1337
	95% confidence interval	-0.2451 to 0.3147
	R squared (eta squared)	0.003547
	F test to compare variances
	F, DFn, Dfd	1.038, 10, 9
	P value	0.9647
	P value summary	ns
	Significantly different (P < 0.05)?	No
	Data analyzed
	Sample size, column A	11
	Sample size, column B	10
