# Supplementary material for: Hyperfunction of post-synaptic density protein 95 promotes seizure response in early-stage aβ pathology
Source: EMBO Rep. 2024 Feb 27;25(3):19. doi: 10.1038/s44319-024-00090-0 (PMC10933348; doi:10.1038/s44319-024-00090-0)
Supplement: Supplementary file 4 — Source Data Fig. 3 [file 44319_2024_90_MOESM4_ESM.zip › Figure 3 Source Data/3B/3B.xlsx]

## Sheet: Sheet1
	p53	Scr	Aβ42
		1.097	1.039
		0.758	0.801
		0.927	0.995
		1.218	1.382
		1.24072	1.05093
		1.133	1.23
		0.81	0.498
		0.817	1.573
	Test for normal distribution
	Shapiro-Wilk test
	W	0.888	0.9808
	P value	0.2243	0.9669
	Passed normality test (alpha=0.05)?	Yes	Yes
	P value summary	ns	ns
	Number of values	8	8
	Table Analyzed	p53_Cell
	Column B	Aβ42
	vs.	vs.
	Column A	Scr
	Unpaired t test
	P value	0.6118
	P value summary	ns
	Significantly different (P < 0.05)?	No
	One- or two-tailed P value?	Two-tailed
	t, df	t=0.5191, df=14
	How big is the difference?
	Mean of column A	1
	Mean of column B	1.071
	Difference between means (B - A) ± SEM	0.07103 ± 0.1368
	95% confidence interval	-0.2224 to 0.3645
	R squared (eta squared)	0.01888
	F test to compare variances
	F, DFn, Dfd	2.941, 7, 7
	P value	0.178
	P value summary	ns
	Significantly different (P < 0.05)?	No
	Data analyzed
	Sample size, column A	8
	Sample size, column B	8
