# Supplementary material for: Hyperfunction of post-synaptic density protein 95 promotes seizure response in early-stage aβ pathology
Source: EMBO Rep. 2024 Feb 27;25(3):19. doi: 10.1038/s44319-024-00090-0 (PMC10933348; doi:10.1038/s44319-024-00090-0)
Supplement: Supplementary file 4 — Source Data Fig. 3 [file 44319_2024_90_MOESM4_ESM.zip › Figure 3 Source Data/3C/3C.xlsx]

## Sheet: Sheet1
	PSD-95	WT	APP/PS1
		1.223	1.385
		0.992	1.314
		0.785	2.204
		0.965	1.934
		1.035	0.899
		0.842	0.779
		1.133	0.89
		1.025	1.359
		0.91	1.211
		0.873	0.953
		0.918	1.083
		1.167	1.281
		1.131	0.705
			1.712
	Test for normal distribution
	Shapiro-Wilk test
	W	0.9688	0.9303
	P value	0.88	0.3078
	Passed normality test (alpha=0.05)?	Yes	Yes
	P value summary	ns	ns
	Number of values	13	14
	Table Analyzed	PSD-95
	Column B	APP/PS1
	vs.	vs.
	Column A	WT
	Unpaired t test
	P value	0.0477
	P value summary	*
	Significantly different (P < 0.05)?	Yes
	One- or two-tailed P value?	Two-tailed
	t, df	t=2.082, df=25
	How big is the difference?
	Mean of column A	0.9999
	Mean of column B	1.265
	Difference between means (B - A) ± SEM	0.2650 ± 0.1273
	95% confidence interval	0.002845 to 0.5272
	R squared (eta squared)	0.1478
	F test to compare variances
	F, DFn, Dfd	10.65, 13, 12
	P value	0.0002
	P value summary	***
	Significantly different (P < 0.05)?	Yes
	Data analyzed
	Sample size, column A	13
	Sample size, column B	14
