# Supplementary material for: Hyperfunction of post-synaptic density protein 95 promotes seizure response in early-stage aβ pathology
Source: EMBO Rep. 2024 Feb 27;25(3):19. doi: 10.1038/s44319-024-00090-0 (PMC10933348; doi:10.1038/s44319-024-00090-0)
Supplement: Supplementary file 4 — Source Data Fig. 3 [file 44319_2024_90_MOESM4_ESM.zip › Figure 3 Source Data/3D/3D.xlsx]

## Sheet: Sheet1
	PSD-95	Scr	Aβ42
		1	1.691
		0.895	1.648
		1.105	1.416
		1.08	1.52
		0.92
	Test for normal distribution
	Shapiro-Wilk test
	W	0.9111	0.9422
	P value	0.4743	0.6677
	Passed normality test (alpha=0.05)?	Yes	Yes
	P value summary	ns	ns
	Number of values	5	4
	Table Analyzed	PSD-95
	Column B	Aβ42
	vs.	vs.
	Column A	Scr
	Unpaired t test
	P value	0.0001
	P value summary	***
	Significantly different (P < 0.05)?	Yes
	One- or two-tailed P value?	Two-tailed
	t, df	t=7.844, df=7
	How big is the difference?
	Mean of column A	1
	Mean of column B	1.569
	Difference between means (B - A) ± SEM	0.5688 ± 0.07251
	95% confidence interval	0.3973 to 0.7402
	R squared (eta squared)	0.8978
	F test to compare variances
	F, DFn, Dfd	1.796, 3, 4
	P value	0.5748
	P value summary	ns
	Significantly different (P < 0.05)?	No
	Data analyzed
	Sample size, column A	5
	Sample size, column B	4
