# Supplementary material for: Hyperfunction of post-synaptic density protein 95 promotes seizure response in early-stage aβ pathology
Source: EMBO Rep. 2024 Feb 27;25(3):19. doi: 10.1038/s44319-024-00090-0 (PMC10933348; doi:10.1038/s44319-024-00090-0)
Supplement: Supplementary file 4 — Source Data Fig. 3 [file 44319_2024_90_MOESM4_ESM.zip › Figure 3 Source Data/3E/3E.xlsx]

## Sheet: Sheet1
	IP: PSD-95	WT	APP/PS1
	IB:Mdm2	1.175	0.242
		0.872	0.169
		0.953	0.661
		1	0.661
	Test for normal distribution
	Shapiro-Wilk test
	W	0.9485	0.7915
	P value	0.7065	0.0878
	Passed normality test (alpha=0.05)?	Yes	Yes
	P value summary	ns	ns
	Number of values	4	4
	Table Analyzed	Mdm2-PSD-95 interaction
	Column B	APP/PS1
	vs.	vs.
	Column A	WT
	Unpaired t test
	P value	0.0084
	P value summary	**
	Significantly different (P < 0.05)?	Yes
	One- or two-tailed P value?	Two-tailed
	t, df	t=3.855, df=6
	How big is the difference?
	Mean of column A	1
	Mean of column B	0.4333
	Difference between means (B - A) ± SEM	-0.5668 ± 0.1470
	95% confidence interval	-0.9265 to -0.2070
	R squared (eta squared)	0.7124
	F test to compare variances
	F, DFn, Dfd	4.270, 3, 3
	P value	0.2641
	P value summary	ns
	Significantly different (P < 0.05)?	No
	Data analyzed
	Sample size, column A	4
	Sample size, column B	4
