# Supplementary material for: Hyperfunction of post-synaptic density protein 95 promotes seizure response in early-stage aβ pathology
Source: EMBO Rep. 2024 Feb 27;25(3):19. doi: 10.1038/s44319-024-00090-0 (PMC10933348; doi:10.1038/s44319-024-00090-0)
Supplement: Supplementary file 4 — Source Data Fig. 3 [file 44319_2024_90_MOESM4_ESM.zip › Figure 3 Source Data/3F/3F.xlsx]

## Sheet: Sheet1
	IP:Mdm2	Scr	Aβ42
	IB:PSD-95	1.20587	0.59711
		1.06919	0.59885
		0.72494	0.13063
		0.38747	0.6116
		0.71062	0.56001
		1.70096	0.45319
		1.20095
	Test for normal distribution
	Shapiro-Wilk test
	W	0.9633	0.7199
	P value	0.8468	0.01
	Passed normality test (alpha=0.05)?	Yes	No
	P value summary	ns	**
	Number of values	7	6
	Mann Whitney test
	P value	0.0221
	Exact or approximate P value?	Exact
	P value summary	*
	Significantly different (P < 0.05)?	Yes
	One- or two-tailed P value?	Two-tailed
	Sum of ranks in column A,B	65 , 26
	Mann-Whitney U	5
	Difference between medians
	Median of column A	1.069, n=7
	Median of column B	0.5786, n=6
	Difference: Actual	-0.4906
	Difference: Hodges-Lehmann	-0.5847
