# Supplementary material for: Hyperfunction of post-synaptic density protein 95 promotes seizure response in early-stage aβ pathology
Source: EMBO Rep. 2024 Feb 27;25(3):19. doi: 10.1038/s44319-024-00090-0 (PMC10933348; doi:10.1038/s44319-024-00090-0)
Supplement: Supplementary file 4 — Source Data Fig. 3 [file 44319_2024_90_MOESM4_ESM.zip › Figure 3 Source Data/3G/3G.xlsx]

## Sheet: Sheet1
	IP: PSD-95	WT	APP/PS1
	IB: Ubiquitin	0.966	0.651
		0.951	0.587
		1.084	0.736
		1	0.894
	Test for normal distribution
	Shapiro-Wilk test
	W	0.8877	0.9573
	P value	0.3726	0.7616
	Passed normality test (alpha=0.05)?	Yes	Yes
	P value summary	ns	ns
	Number of values	4	4
	Table Analyzed	PSD-95 Ubiquitination
	Column B	APP/PS1
	vs.	vs.
	Column A	WT
	Unpaired t test
	P value	0.0081
	P value summary	**
	Significantly different (P < 0.05)?	Yes
	One- or two-tailed P value?	Two-tailed
	t, df	t=3.892, df=6
	How big is the difference?
	Mean of column A	1
	Mean of column B	0.717
	Difference between means (B - A) ± SEM	-0.2833 ± 0.07278
	95% confidence interval	-0.4613 to -0.1052
	R squared (eta squared)	0.7163
	F test to compare variances
	F, DFn, Dfd	4.989, 3, 3
	P value	0.2197
	P value summary	ns
	Significantly different (P < 0.05)?	No
	Data analyzed
	Sample size, column A	4
	Sample size, column B	4
