# Supplementary material for: Hyperfunction of post-synaptic density protein 95 promotes seizure response in early-stage aβ pathology
Source: EMBO Rep. 2024 Feb 27;25(3):19. doi: 10.1038/s44319-024-00090-0 (PMC10933348; doi:10.1038/s44319-024-00090-0)
Supplement: Supplementary file 4 — Source Data Fig. 3 [file 44319_2024_90_MOESM4_ESM.zip › Figure 3 Source Data/3H/3H.xlsx]

## Sheet: Sheet1
	IP:PSD-95	Scr	Aβ42
	IB:Ubiquitin	0.857	0.703
		1.187	0.497
		0.956	0.599
		1	0.572
		1	0.604138
	Test for normal distribution
	Shapiro-Wilk test
	W	0.9219	0.9559
	P value	0.5426	0.7789
	Passed normality test (alpha=0.05)?	Yes	Yes
	P value summary	ns	ns
	Number of values	5	5
	Table Analyzed	PSD-95 Ubiquitination
	Column B	Aβ42
	vs.	vs.
	Column A	Scr
	Unpaired t test
	P value	0.0002
	P value summary	***
	Significantly different (P < 0.05)?	Yes
	One- or two-tailed P value?	Two-tailed
	t, df	t=6.433, df=8
	How big is the difference?
	Mean of column A	1
	Mean of column B	0.595
	Difference between means (B - A) ± SEM	-0.4050 ± 0.06295
	95% confidence interval	-0.5501 to -0.2598
	R squared (eta squared)	0.838
	F test to compare variances
	F, DFn, Dfd	2.619, 4, 4
	P value	0.3737
	P value summary	ns
	Significantly different (P < 0.05)?	No
	Data analyzed
	Sample size, column A	5
	Sample size, column B	5
