# Supplementary material for: Hyperfunction of post-synaptic density protein 95 promotes seizure response in early-stage aβ pathology
Source: EMBO Rep. 2024 Feb 27;25(3):19. doi: 10.1038/s44319-024-00090-0 (PMC10933348; doi:10.1038/s44319-024-00090-0)
Supplement: Supplementary file 5 — Source Data Fig. 4 [file 44319_2024_90_MOESM5_ESM.zip]

Archive with 6 entries (3 files):
- Figure 4 Source Data/4A/
- Figure 4 Source Data/4A/4A.tif
- Figure 4 Source Data/4B/
- Figure 4 Source Data/4B/4B.xlsx
- Figure 4 Source Data/4C/
- Figure 4 Source Data/4C/4C.xlsx
