# Supplementary material for: Hyperfunction of post-synaptic density protein 95 promotes seizure response in early-stage aβ pathology
Source: EMBO Rep. 2024 Feb 27;25(3):19. doi: 10.1038/s44319-024-00090-0 (PMC10933348; doi:10.1038/s44319-024-00090-0)
Supplement: Supplementary file 5 — Source Data Fig. 4 [file 44319_2024_90_MOESM5_ESM.zip › Figure 4 Source Data/4B/4B.xlsx]

## Sheet: Sheet1
		log (fold change)	- log(p-value)
	Guf1	0.294825	4.57528
	Sptb	-0.15626	3.95131
	Got1	0.287569	3.73189
	Ndufs8	0.323104	3.22144
	Dld	0.39944	3.1295
	Chid1	0.401515	3.09938
	Krtcap2	0.250151	2.93088
	Mtus2	0.315609	2.89398
	Sec61b	0.240345	2.88576
	Mdga2	0.345557	2.86422
	Lyrm4	0.295573	2.77334
	Ndufv3	0.333117	2.76349
	Dad1	0.449351	2.71306
	Cldn11	-0.11439	2.68252
	Uqcrb	0.314679	2.66659
	Hnrnpa1	0.37214	2.65285
	Acat1	0.26211	2.63854
	Camk2d	0.085474	2.61963
	Pafah1b1	0.196672	2.60554
	Omg	0.13522	2.55963
	Rab3d	0.191953	2.54739
	Thy1	0.248707	2.49211
	Auh	0.334315	2.48782
	Ndufb2	0.345201	2.47338
	Mcat	0.198457	2.42985
	Ndufs4	0.335096	2.40959
	Cycs	0.337901	2.39616
	Srsf1	0.430823	2.35943
	Vps29	0.250232	2.32815
	Ewsr1	0.588561	2.32798
	Txndc5	0.518451	2.3143
	Tmem55a	0.252123	2.30951
	Tenm4	0.242011	2.30129
	Psma1	0.270543	2.29451
	Mtco1	0.254058	2.28912
	Pdk3	0.197035	2.28618
	Decr1	0.116983	2.27191
	Dcakd	0.195889	2.26356
	Hip1	0.288464	2.26197
	Cdr2l	0.191046	2.25547
	Picalm	0.168737	2.253
	Ubap2l	0.322294	2.25116
	Ntng1	0.30279	2.24763
	Grpel1	0.291811	2.24321
	App;APP	0.525629	2.24276
	Mrps10	0.235485	2.24025
	Rbfox3	0.320788	2.23764
	Uqcrq	0.348618	2.23575
	Aldh2	0.239047	2.232
	Cs	0.256856	2.22909
	D10Jhu81e	0.322043	2.22187
	Arf6	0.035181	2.21951
	Ppa2	0.457678	2.21057
	Rps7	0.298694	2.20281
	Rhob	0.138922	2.19496
	Ppp2r5b	-0.59361	2.19436
	Pitrm1	0.175404	2.18864
	Cox5a	0.212373	2.18584
	Gadd45gip1	0.291806	2.18263
	Mmgt1	0.289369	2.16772
	C1qbp	0.278432	2.16457
	Ssr4	0.323416	2.16318
	Mllt4	0.119846	2.13363
	Psmb4	0.461553	2.1248
	Cox6a1	0.366182	2.12408
	Atp6v1g1	0.273161	2.11685
	Ccdc47	0.248075	2.11542
	Enah	0.204155	2.115
	Mavs	0.206361	2.10508
	Echs1	0.360689	2.10246
	Mrps25	0.173291	2.10002
	Chchd3	0.334612	2.08547
	Snap47	0.188396	2.08171
	Trio	-0.11967	2.07736
	Matn4	0.355482	2.07191
	Mrpl28	0.216681	2.05459
	Marcks	0.281735	2.05406
	Gpd1l		2.0538
	Glg1	0.207251	2.05033
	Syt3	0.191228	2.05024
	Gpm6a	0.185692	2.04438
	Srsf3	0.301536	2.04298
	Rpl28	0.116016	2.03765
	Hnrnpd;Hnrnpdl;UBA1B	0.376735	2.0375
	C1qc	0.27145	2.03736
	Hsd17b10	0.387653	2.03303
	Actr1a	0.166712	2.0314
	Mapre3	0.103254	2.02919
	Atad3	0.154669	2.0282
	Atp6v1g2	0.400666	2.02651
	Ntm	0.182646	2.02393
	Mrps28	0.360341	2.01809
	Prdx5	0.224408	2.01575
	Cst3	0.316633	2.01039
	Myo1d	-0.17085	2.0019
	Vma21	0.292404	1.99553
	Letmd1	0.10928	1.9894
	Grcc10	0.17974	1.98563
	Dynlt3	0.286669	1.98458
	Rab8b;RABE1D;RABE1C;RABE1A;RABE1E	0.179955	1.97774
	Atp5o	0.307562	1.9758
	Hcn2;Hcn4	0.182128	1.97539
	Gdap1l1	0.187977	1.97439
	Hnrnpa3	0.306142	1.96458
	Pycr2	0.183849	1.96109
	Rpl23	0.213143	1.96071
	Hccs	0.684947	1.96022
	Pdk2	0.210644	1.94849
	Mrpl30	0.308407	1.94815
	Casc4	0.293391	1.94389
	Gstm7;Gstm2;Gstm1;Gstm5	0.636206	1.93865
	Fh	0.367284	1.93824
	Hspd1	0.29735	1.93758
	Lphn3	0.305694	1.93587
	Ndufv2	0.311697	1.93088
	Ndel1	0.27834	1.93031
	Eif3g;EIF3G	0.318594	1.92943
	Cpne2	0.168109	1.92915
	Spryd7	0.312066	1.92757
	Chchd6	0.276606	1.92417
	Mrpl49	0.310792	1.92298
	Mtfp1	0.446234	1.92115
	Mrpl44	0.190623	1.91635
	Sept9	0.217393	1.9131
	Usmg5	0.371136	1.91191
	Mogs	0.161632	1.90722
	Igsf21	0.246099	1.9002
	Pdhx	0.317323	1.89962
	Agk	0.211385	1.89421
	Rp2	0.173685	1.88366
	Acot13	0.312581	1.88326
	Crtac1	0.329722	1.88232
	Usp30	0.100731	1.87942
	Sec23a	0.151097	1.87802
	Ppp2r2c	0.085519	1.87328
	Rab1b	0.199941	1.87229
	Ndufv1	0.264647	1.87086
	Rhog	-0.08372	1.86836
	Shmt2	0.198248	1.86431
		0.216009	1.86182
	Acaa2	0.161499	1.86151
	Atp6ap2	0.231642	1.86049
	Tbl2	0.220332	1.85861
	Dap3	0.172913	1.85847
	Hspa2	0.271861	1.85578
	Tmem205	0.287257	1.84783
	Mrps18b	0.163745	1.84741
	Emc3	0.305133	1.84538
	Ndufaf4	0.308659	1.84471
	Rps24	0.158107	1.8375
	Syt5	0.226849	1.83662
	Mrpl12	0.223695	1.83532
	Ndufa6	0.327054	1.8314
	Emc2	0.28433	1.83016
	Mtx2	0.198197	1.8299
	Uqcr10	0.311306	1.82952
	Hspa4l	0.177188	1.8277
	Rab18	0.11717	1.82212
	Rap2b	0.12435	1.81925
	Brsk1	0.141872	1.81755
	Pgrmc1	0.263072	1.81461
	Cyth2	0.137281	1.81333
	Erp29	0.359001	1.81173
	Pam16	0.325117	1.81007
	Begain	0.353373	1.80535
	Pgam1	0.365324	1.80446
	Rab3c	0.147537	1.80344
	Tmem35	0.214783	1.801
	Rab5b	0.205176	1.79692
	Mul1	0.197207	1.79668
	Vdac3	0.220625	1.79331
	Fam81a	0.13972	1.79263
	Slc25a11	0.243603	1.79241
	Slc3a2	0.239457	1.79154
	Hsdl2	0.165921	1.79132
	Idh2	0.2664	1.7872
	Got2	0.294225	1.78349
	Ctnna2	-0.04948	1.78069
	Cbr1	0.283468	1.78012
	Tnc;TNC	0.2701	1.77727
	Idh3a	0.246744	1.77467
	Kiaa1045	0.274152	1.77417
	Atp5f1	0.239384	1.77289
	Sdha	0.338454	1.77167
	Cbr4	0.338288	1.76833
	Tppp	0.28182	1.76811
	Slc25a14	0.221904	1.76753
	Spred1;Spred2;SPRED2;SPRED1	0.223915	1.7664
	Apoo	0.31945	1.76608
	Phb	0.374798	1.76584
	Isoc2a	0.273531	1.76485
	Rps21		1.76355
	Aifm1	0.273623	1.75752
	Aldh18a1	0.205747	1.75727
	Endod1	0.185138	1.75683
	Tfam	0.25457	1.75511
	Bckdha	0.326998	1.75503
	Gpx4	0.185496	1.75472
	Slc25a20	0.323661	1.75357
	Sfxn1	0.436247	1.75278
	Grik5		1.75111
	Apoa1bp	0.352434	1.75028
	Epb41l3	0.075938	1.74775
	Cct5	0.219765	1.74669
	Negr1	0.241151	1.74471
	Cadm3	0.256784	1.74442
	B3gat3	0.296097	1.74123
	Lasp1	0.279383	1.73926
	Nfs1	0.232384	1.73811
	Mrpl11	0.262747	1.73641
	Hepacam	0.258336	1.73563
	Tomm40l	0.229884	1.73374
	Tmod2;TMOD2	0.32659	1.73357
	Mdga1	0.431625	1.72908
	Hsd17b8	0.311168	1.72555
	Uqcrc2	0.29682	1.72501
	Sfxn3	0.289352	1.72482
	Cttn	0.239356	1.72239
	Ptn;PTN	0.194409	1.72044
	Ssr3	0.261165	1.71936
		0.200314	1.71839
	Bnip3	0.144825	1.71795
	Aldh1b1	0.294891	1.71768
	Cds2	0.173406	1.71625
	Prdx3	0.24595	1.71609
	Qil1	0.310472	1.71345
	Ndrg2	0.190962	1.71281
	Rgs17	0.194907	1.70714
	SLC25A13;Slc25a13	0.308917	1.70558
	Mrpl17	0.243866	1.70424
	Phactr1	0.176869	1.70301
	Clpb	0.183124	1.70043
	RPN11;Psmd14	0.202942	1.69981
	Uqcrfs1	0.221047	1.69968
	Rmnd1	0.18778	1.69938
	Aldoc	0.329143	1.69841
	Rab39a	0.228047	1.698
	Tmem126a	0.225926	1.69507
	Pex5l	0.334171	1.6927
	Calr	0.344421	1.69233
	Slc25a16	0.192146	1.69098
	Surf1	0.290167	1.68403
	Rpl26	0.221762	1.68332
	Cox7a2	0.391683	1.68251
	Atp1b2	0.231567	1.68146
	Ndufs5	0.29792	1.68008
	Ccdc127	0.219683	1.67934
	Mrps36	0.224254	1.67785
	Ralb	0.170576	1.67723
	Ndufs6	0.204559	1.67711
	Lrrc57	0.111711	1.67643
	Gnao1	0.114305	1.67283
	Vdac1	0.28413	1.67177
	Scn2b	0.218713	1.67164
	Mras	0.156132	1.67043
	Atp5a1	0.323497	1.67035
	Nebl	0.244562	1.6702
	Ppp2cb	0.217421	1.66999
	Rps18	0.179336	1.66989
	Ppp1r9b	0.261647	1.66982
	Mrps21	0.331469	1.66924
	Necap1	0.36258	1.66894
	Cox6c	0.364669	1.6676
	Vdac2	0.198861	1.66209
	Map7	0.304325	1.66109
	Mpc2	0.224204	1.65843
	Mpp6	0.270731	1.65763
	Kiaa1107	0.176526	1.6548
	Ccdc92	0.663851	1.65258
	Mdh2;MDH2	0.336501	1.65103
	Opalin	-0.76405	1.64986
	Phb2	0.397343	1.6495
	Mrpl1	0.30761	1.64887
	Eef1d	0.3609	1.64664
	Atp5b	0.401691	1.64629
	Lgi1	0.172795	1.64538
	Actr10	0.510773	1.64516
	Sod2	0.295283	1.64435
	Bcas1	0.127726	1.64247
	Xrcc6bp1	0.42228	1.64115
	Oxct1	0.23868	1.63932
	Mtfr1l	0.211436	1.63915
	Slc25a22	0.222552	1.63914
	Ap1b1	0.157561	1.63775
	Vamp4	0.276704	1.63538
	Fech	0.215226	1.63214
	G3bp1	0.403535	1.6318
	Hexa	0.341715	1.63139
	Srprb	0.418348	1.6301
	Tmod1;TMOD1	0.195996	1.6297
	Mrps35	0.128595	1.627
	Pigk	0.125252	1.62622
	Mobp	-0.14759	1.62504
	Acad10	0.248761	1.62352
	Agfg1	0.304001	1.62182
	Bcap31	0.230881	1.62149
	GABARAPL2;Gabarapl2	0.200092	1.62077
	Mrm1	0.234305	1.6182
	Arpc2	0.231084	1.61748
	Ndufa2	0.504783	1.61514
	Mrpl19	0.238064	1.61501
	Vti1b	0.205069	1.61495
	Rpl22l1	0.382741	1.61463
	Rab7a	0.278777	1.61388
	Ssr1	0.160389	1.61361
	Timm23	0.329445	1.61156
	Eef1g	0.199842	1.61094
	Vapb	0.279571	1.61061
	Dlg2	0.049356	1.61035
	Mthfd1	0.067783	1.61026
	Aco2	0.266057	1.60843
	Dctn3	0.374678	1.60777
	Serbp1	0.450074	1.60707
	Map4	0.16003	1.60556
	Lin7c	0.273191	1.60379
	Lrch1	-0.70216	1.60095
	Pdha1	0.284398	1.59999
	Hspa9	0.301429	1.59921
	Ppp2r2a	0.148688	1.59898
	Mtx1	0.245552	1.59709
	Cd38	0.561792	1.59654
	Tmem50b	0.237889	1.59625
	Gdap1	0.211728	1.59604
	Fis1	0.330041	1.59077
	Arpc4	0.17752	1.58893
	Atp6v1c1	0.211546	1.58845
	mt-Co3	0.189692	1.58652
	Tmed9	0.309221	1.58649
	Pccb	0.243615	1.58539
	Ppp1ca	0.1191	1.58437
	Tbc1d24	-0.13425	1.58419
	Mff	0.197155	1.58003
	Eif2s3x;Eif2s3;Eif2s3y;EIF2S3;EIF2S3L	0.23181	1.57915
	Dzank1	0.120836	1.57906
	Grsf1	0.244782	1.57737
	Pdhb	0.286917	1.57589
	Atp5j2	0.383182	1.57512
	Arpc1a	0.222027	1.57399
	Ptprn2	0.313779	1.57301
	Ap1m1	0.151261	1.57282
	Cntfr;CNTFR	0.157494	1.57271
	Cspg5	0.372524	1.57266
	Dhrs7b	0.209072	1.57191
	Rps25	0.180399	1.57084
	Ndufb7	0.244867	1.56914
	Adam22	0.125544	1.56589
	Lrrc47	0.281396	1.56474
	Ndufb4	0.241895	1.5641
	Mrps22	0.244639	1.56199
	Iqsec1	0.026049	1.56086
	Nme1	0.312401	1.56022
	Fbxo2	0.275938	1.55784
	Carkd	0.178522	1.55603
	Cct7	0.237707	1.55601
	Syn1	0.247686	1.55557
	Hk1	0.212962	1.55472
	Mrrf	0.260337	1.55411
	Nceh1	0.158193	1.55353
	Rab35	0.126729	1.54882
	Prrc2a	0.3518	1.54841
	Hadha	0.197974	1.54673
	Rab2a;RABB1B;RABB1C	0.235511	1.54625
	Fus	0.3207	1.5448
	Homer1	0.193083	1.54283
	Rims1	0.033128	1.54278
	Nrxn3	0.160344	1.54263
	Dpp10	0.19542	1.54075
	Mrpl9	0.211696	1.53885
	Cct8	0.188919	1.53691
	Cfl1	0.182331	1.53525
	Ndufa7	0.308463	1.53502
	Emc4	0.277245	1.53474
	Sept3	0.253713	1.53453
	Comtd1	0.271066	1.53385
	Hsp90b1	0.282926	1.52889
	Ociad1	0.289074	1.5268
	Emc1	0.244104	1.52591
	Cltb	0.266515	1.52423
	Ndufs3	0.310491	1.52322
	Mtpap	0.220401	1.52319
	Mrpl43	0.235506	1.52076
	Bag2	0.408481	1.52073
	Mrs2	0.251466	1.5204
	Atl2	0.182439	1.5203
	Kcnma1;KCNMA1	0.150325	1.51846
	Sept5;SEPT5	0.238471	1.51831
	Emc7	0.321896	1.51786
	Map1lc3b	0.196557	1.51746
	Kras	0.145145	1.51707
	Ndufa13	0.251566	1.51696
	Acan;ACAN	-0.14699	1.51642
	Lzts3	0.178851	1.51607
	Slirp	0.287467	1.5157
	Ntng2	0.251328	1.51554
	Fam162a	0.302762	1.51363
	Csnk2a1	0.121658	1.51272
	Canx;CANX	0.287379	1.51227
	Vim	0.314767	1.51194
	Ccny	0.134205	1.51147
	Mthfd1l	0.170599	1.51062
	Rpl7a	0.139908	1.51052
	Fam98a	0.200781	1.51005
	Rpl29	0.16426	1.50932
	Gipc1	0.265872	1.50829
	Hexb	0.276043	1.50804
	Farsb	0.224721	1.50741
	Capza2	0.182341	1.50733
	Mog	-0.11821	1.50727
	Abat	0.259707	1.50631
	Aldh5a1	0.273084	1.50577
	Ndufb11	0.237428	1.50568
	P4hb	0.300313	1.50538
	Hax1	0.292605	1.50467
	Atp5i	0.414118	1.50386
	Rpl10;Rpl10l	0.115252	1.50278
	Ckap4	0.205114	1.5027
	Erlin2	0.308108	1.50214
	Ncam1	0.13117	1.50193
	Pygb;Pygm	0.245445	1.50167
	Sept11	0.254658	1.50114
	Cep170	0.198142	1.50105
	Slc25a42	0.180599	1.49846
	Kcna6	0.207962	1.49758
	Eif5a;Eif5a2	0.250274	1.49736
	Sept7	0.198372	1.49201
	Rpl12	0.201571	1.49111
	Plec	-0.17649	1.49044
	Rps14	0.189204	1.49021
	Mgst3	0.151878	1.49006
	Wasf1	0.154332	1.48967
	Suclg1	0.249946	1.48904
	Rptor	0.108347	1.48711
	Srgap3	0.176918	1.48686
	Tubg2;Tubg1	0.118349	1.48671
	Mccc2	0.210016	1.48617
	HSPA1L;Hspa1l	0.258938	1.48548
	Ndufa12	0.245126	1.4844
	Cyb5r3	0.358497	1.48343
	Gnb5	0.250449	1.48328
	Prrc2c	0.304322	1.48282
	Slc25a12	0.242233	1.48267
	Cacnb1	0.298016	1.48161
	Dpysl2	0.195945	1.48102
	Mapt	0.374368	1.48009
	Ndufb3	0.283479	1.47935
	Mprip	-0.31646	1.47864
	Bckdk	0.187673	1.4769
	Ablim1	0.150868	1.47661
	Rpl13	0.204601	1.47552
	Rplp0	0.225326	1.47464
	Map6	0.202431	1.47433
	Slc25a36;Slc25a33	0.28726	1.47335
	Nav3	-0.64167	1.47244
	Snap91	0.175114	1.47162
	Ppap2b	0.282981	1.47111
	Coro1c	0.092452	1.47008
	Eef1b	0.267037	1.4699
		0.297024	1.46976
	Ndufa10	0.214392	1.46913
	Mrps2	0.167133	1.46894
	Rpl23a	0.253048	1.46832
	Fmnl1	0.144752	1.46651
	Tpi1	0.249361	1.46541
	Dbt	0.234685	1.46444
	Rhot1;RHOT1	0.170425	1.46271
	Ndufa9	0.244907	1.46214
	Gfap	0.251688	1.46061
	Rab6a;Rab6b;RABH1B	0.159893	1.46046
	Tm2d2	0.308777	1.45936
	Strn4	0.208642	1.45894
	Nt5e	0.31796	1.45884
	Rps4x	0.139897	1.45865
	Gsn	0.217254	1.45766
	Nubpl	0.225451	1.45514
	Lgi2	0.281263	1.4549
	Ndufs2	0.240469	1.45483
	Gria1	0.114597	1.45274
	Rpl21	0.154052	1.45224
	Pdia6	0.308849	1.45153
	Syt1	0.184627	1.45085
	Tamm41	0.269626	1.45027
	Ckmt1	0.264005	1.44992
	Gdi1	0.195809	1.4494
	Maoa	0.245752	1.44939
	Syngr3	0.206953	1.44928
	Ndufb9	0.256683	1.44866
	Pomgnt2	0.153089	1.44808
	Ndufb6	0.242957	1.44621
	Ca4	0.238644	1.44596
	Dst	-0.19135	1.44481
	Sfxn5	0.282628	1.4439
	Ywhab	0.151763	1.44329
	Rpn1	0.243731	1.44187
	Grm7	0.116971	1.44129
	Ctnnb1;CTNNB1	0.082366	1.44094
	C1qb	0.312403	1.43715
	Lrrc4c	0.243162	1.43701
	Wasf3	0.2525	1.43517
	Rars	0.284297	1.43487
	Rpn2	0.209731	1.43378
	Nlrx1	0.141016	1.43274
	Cct6a	0.182416	1.43184
	Farp1	-0.08703	1.43135
	Nptn	0.262774	1.43102
	Cntnap2	0.153035	1.43067
	Rpl19	0.133929	1.43011
	Dync1li1	0.129151	1.43
	Nck2	0.264504	1.42936
	Apc	0.151617	1.42908
	Iars2	0.244915	1.42622
	Ahcyl2	0.340682	1.42562
	Il19	0.175789	1.42402
	Homer2	0.224259	1.42338
	Fkbp8	0.175818	1.42245
	Gsk3b	0.10478	1.42219
	Tmx2	0.271024	1.42191
	Cpm	0.128986	1.42165
	Atp6v1e1	0.299119	1.42043
	Gpx1	0.331039	1.41998
	Pitpnm1	0.210999	1.41972
		0.396741	1.41944
	Slc25a4	0.225746	1.41835
	Atp6ap1	0.203561	1.41756
	Hspa1a;Hspa1b;HSPA1B;HSPA1A	0.170037	1.41713
	Elavl1	0.356361	1.41697
	Dlat	0.278379	1.41573
	Eef1e1	0.263796	1.41447
	Prnp	0.189483	1.41407
	Ndufs1	0.264951	1.41328
	Mrpl48	0.129741	1.41238
	Atp5l	0.288555	1.41175
	Hnrnpul1	0.49338	1.40999
	Hyou1	0.310596	1.40951
	Slc25a3	0.291492	1.40922
	Atp6v1b2	0.242704	1.40915
	Dnajc3;DNAJC3	0.594938	1.4088
	Gprin3	0.459935	1.40868
	Acad8	0.538998	1.40811
	Mlec	0.190619	1.40628
	Cntn1;CNTN1	0.191644	1.40597
	Rab3a	0.186821	1.40558
	Taok1	0.103643	1.40472
	Atp6v1d	0.303156	1.40378
	Afg3l2	0.19937	1.40297
	Samm50	0.20248	1.39955
	Hapln1	0.167552	1.39921
	Ndufaf1	0.370102	1.39895
	Agap2	0.079899	1.39833
	Rps16	0.123824	1.39725
	Rpl6	0.197005	1.39723
	Ncald	0.040359	1.39422
	Myadm	0.181848	1.39199
	Cnbp	0.342	1.39162
	Pgap1	0.265025	1.39091
	Ogdh	0.166496	1.39028
	Mrps9	0.216448	1.38923
	Palm	0.112657	1.38918
	Gnaz	0.109133	1.38892
	Chchd1	0.279968	1.38682
	Tmco1	0.253979	1.38474
	Yme1l1	0.199771	1.38451
	Fscn1	0.148579	1.38417
	Sept2;SEPT2	0.33891	1.38301
	Atp5c1	0.349291	1.38294
	Apoe	0.29129	1.3826
	Celf2	0.429109	1.38201
	Diras2	0.106439	1.38189
	Hnrnpm	0.226163	1.38143
	Ywhag	0.166331	1.38115
	Synpo	0.217322	1.3793
	Ndufab1	0.221271	1.37929
	Mtnd1	0.233283	1.37905
	Rpl4	0.116753	1.37787
	Gnaq	0.107195	1.37599
	Gabra1	0.148332	1.37555
	Ddx5	0.226575	1.3749
	Il1rapl1	-0.33227	1.37485
	Mrps30	0.179517	1.37441
	Pigs	0.488867	1.37411
	Aak1	0.159413	1.37392
	Pgam5	0.264043	1.37351
	Cox7a2l	0.197948	1.37323
	Stxbp1	0.192821	1.37188
	Btbd17	0.209277	1.3717
	Atp5h	0.273555	1.3695
	Ddx1	0.206175	1.36806
	Cacna2d1	0.189014	1.36785
	Ezr;EZR	0.194033	1.36647
	Ndufa5	0.334017	1.36599
	Uqcrh	0.276985	1.36526
	Aldoa	0.268419	1.36446
	Snph	0.155533	1.36356
	Dpysl5	0.163446	1.36329
	Mpp2	0.142276	1.36286
	Lsamp	0.214444	1.36118
	Sucla2	0.263995	1.36106
	Clu	0.266326	1.36003
	Rrbp1	0.254959	1.35982
	Hadhb	0.247304	1.35924
	Gnb1	0.147959	1.35807
	Slc1a2	0.179827	1.35721
	Rpl34	0.187706	1.35658
	Mtnd2	0.2635	1.3562
	Prps1;Prps2	0.176544	1.35564
	Rpl36a	0.183201	1.35524
	Sirpa	0.188841	1.35473
	Abhd12	0.118476	1.35112
	Cyb5r1	0.395348	1.35036
	Rpl11	0.136668	1.3493
	Flot2	0.155582	1.34929
	Aldh6a1	0.226007	1.34878
	Shank3	0.218122	1.34872
	Bri3bp	0.169617	1.3483
	Rab8a	0.191911	1.34702
	Spata2l	0.08134	1.34619
	Bin1	0.23847	1.3455
	Dpp6	0.216376	1.34473
	Mtnd3	0.229477	1.34329
	Lrrc59	0.197882	1.3425
	Rcn2	0.309343	1.341
	Nlgn3	0.129753	1.33985
	Rpl22	0.202057	1.33935
	Pld3	0.251149	1.33928
	Lin7b	0.203575	1.33779
	Vps33a;VPS33A	0.133668	1.33727
	Gls	0.168266	1.33558
	Napa	0.182719	1.33546
	Tagln3	0.226519	1.33535
	Ap2s1	0.153402	1.33473
	Srcin1	0.118038	1.33333
	Endog	0.288047	1.33281
	Matr3	0.216861	1.33236
	Atp6v1a	0.233348	1.33193
	Ncl	0.271882	1.33059
	Pdia3	0.343789	1.33038
	Slc25a51	0.17686	1.32835
	Ndufb10	0.292769	1.32789
	Dhrs4	0.196429	1.32762
	Angel2	0.248508	1.32756
	Yars	0.230811	1.32696
	Ahcy	0.269419	1.32669
	Pcmt1	0.243531	1.32607
	Ptrh2	0.21037	1.32535
	Slc6a1	0.177238	1.32409
	Eif2s2	0.432868	1.32308
	Mrpl4	0.213918	1.32272
	Mrps15	0.216228	1.32196
	Uqcrc1	0.268753	1.32184
	Jph4	0.148543	1.32171
	Macf1	-0.1482	1.3215
	Pip5k1c	0.126412	1.31919
	Pitpnm2	0.196512	1.31878
	Gpi	0.234427	1.31841
	Rab14	0.18065	1.31818
	Hnrnph2	0.303178	1.31799
	Mtch2	0.210792	1.3178
	Vps41	0.087322	1.31716
	Coro1a	0.17993	1.31623
	Slc25a5	0.216359	1.31552
	Prmt1	0.189252	1.31486
	Camsap3	0.061219	1.31403
	Rps9	0.139143	1.31235
	Fgf12;Fgf14	0.175191	1.31164
	Mapk1;mapk1	0.158038	1.30964
	Rpsa	0.277353	1.30964
	Cpt1c	0.18203	1.30923
	Smap1	0.181787	1.30912
	Sdhb	0.331006	1.30885
	Mylk	0.267874	1.30874
	Col2a1	0.326466	1.30839
	Baiap2	0.179567	1.30768
	Eef1a1;EEF1A1	0.172176	1.30644
	Glul	0.123595	1.3061
	Erc1	0.241533	1.30594
	Psmd12	0.258271	1.30563
	Eif3f	0.347136	1.30534
	Fxyd1	0.295387	1.30505
	Mrps16	0.167531	1.30357
	Slc25a23	0.188046	1.30319
	Plxnb2	0.120656	1.30143
	Katnal2;CDC48B;Spata5	0.2669	1.30075
	Galnt16	0.167654	1.30017
	Pgk1	0.295591	1.29937
	Ncan	0.269328	1.29884
	Chmp6	0.166307	1.29856
	Dlst	0.279293	1.29705
	Rpl18a	0.134694	1.29687
	Amer2	0.275974	1.2961
	Cyc1	0.235837	1.29556
	Exog	0.222528	1.29513
	Ndufa8	0.24939	1.29381
	Vcp;VCP	0.238351	1.29158
	Nsf	0.137639	1.29084
	Nipsnap1	0.214022	1.2901
	Ddx6	0.153969	1.28969
	Pdk1	0.213144	1.28737
	Fxr1	0.172311	1.28643
	Ddx17	0.157941	1.2829
	Ostc	0.214311	1.28218
	Ap2a1	0.174036	1.2807
	Eif4a2	0.199514	1.28016
	Hnrnpk	0.230413	1.27996
	Cacnb4;CACNB4	0.19797	1.2795
	Mcu	0.232792	1.27942
	Arhgef15	0.44285	1.27705
	Ckb	0.223689	1.27694
	Nt5dc3	0.194608	1.27627
	Rpl8	0.187112	1.27582
	Ndufb8	0.212988	1.27555
	Dlg1	0.150561	1.27394
	PA2G4;Pa2g4	0.361653	1.27319
	Olfm3	0.180718	1.2726
	Gabrg2	0.18885	1.27191
	Ndufa1	0.400839	1.27154
	Dnajb6	0.196264	1.27133
	Ap2b1	0.135273	1.27023
	Rpl35	0.181714	1.26903
	Capza1	0.33669	1.26638
	Pnpla6	0.200361	1.26634
	Eno2	0.601785	1.26631
	Golga2	0.269254	1.26608
	Actr3b	0.08314	1.263
	Crip2	0.165917	1.26277
	Sec11a	0.399861	1.26176
	Mrpl50	0.171344	1.26139
	Mrps23	0.202731	1.26031
	Rmdn3	0.187092	1.25994
	Elavl2	0.350924	1.25977
	Ctbp1	0.243692	1.25972
	Mrpl13	0.218418	1.25931
	Cfl2	0.289307	1.25876
	Hacd3	0.17001	1.25873
	Prkag2;Prkag1	0.146446	1.25812
	Csnk2b;CSNK2B	0.078005	1.25794
	Rtn1	0.133372	1.25753
	Pura	0.215453	1.25677
	Rps6	0.199213	1.25619
	Ptprz1	0.266075	1.25431
	Tom1l2;TOM1L2	0.08795	1.25309
	Slc25a1	0.200974	1.2529
	Lactb	0.160393	1.25269
	Rps3	0.154624	1.25203
	Slc25a46	0.278947	1.25097
	Armc1	0.149748	1.25029
	Rab10	0.153171	1.24935
	Atp6v1f	0.252304	1.248
	Tmem261	0.18743	1.2479
	Mrpl39	0.208534	1.24757
	Lamtor1	0.189763	1.24631
	Itm2c	0.156532	1.24567
	Vps45	0.196513	1.24525
	Git1	0.120683	1.24515
	Psd3	0.120217	1.2447
	Supv3l1;SUPV3L1	0.194705	1.24469
		0.233925	1.24124
	Pnpla8	0.249823	1.23884
	Acad9	0.246635	1.23821
	Cct2;CCT2	0.216045	1.23766
	Arfgap1	0.155243	1.23751
	Porcn	0.193991	1.23604
	HIST1H2BK;Hist2h2bb;HIST1H2BL;HIST1H2BM;HIST1H2BH;Hist1h2bp;Hist1h2bk;Hist1h2bc;HIST1H2BN;Hist1h2bh;Hist1h2bb;HIST1H2BC;HIST1H2BD;Hist1h2bm;Hist1h2bf;HIST1H2BJ;HIST1H2BO;HIST1H2BB;HIST2H2BE;Hist2h2be;Hist3h2bb;HIST3H2BB;Hist3h2ba	0.270795	1.23562
	Rps10	0.183315	1.23429
	Znf365	0.197193	1.23405
	Ttc7b	0.173462	1.2335
	Tmem256	0.466862	1.2331
	Arhgap21	-0.04063	1.23286
	Gpaa1;GPAA1	0.25981	1.23234
	Ankrd63	0.203881	1.23118
	Glipr2	0.784908	1.23069
	Mrpl45	0.209461	1.23041
	Lonp1	0.189471	1.23013
	Mtmr1	0.213917	1.22921
	Rps23;RPS23A;RPS23B	0.172085	1.22898
	Camsap1	0.111325	1.22844
	Gng3	0.183411	1.22842
	Rab5c	0.154084	1.22809
	Diras1	0.137598	1.22791
	Arf1;Arf3;Arf2;ARF2-A;ARF1;ARF2-B;Arf5	0.134672	1.2276
	Hecw2		1.22682
	Ttyh1	0.205987	1.22636
	Emc8	0.263209	1.22631
	Dbnl	0.492797	1.22603
	Sorcs2	0.207433	1.22429
	Adam23;ADAM23	0.154061	1.22313
	Prpsap2	0.192131	1.22168
	Mrpl24	0.259968	1.21999
	Bdh1	0.193217	1.21936
	Arhgap23	0.048413	1.21936
	Itsn1	0.263771	1.21924
	Rasal1	0.146092	1.21882
	L1cam	0.231253	1.21837
	Gabrb3;GABRB3	0.185512	1.2181
	Ahcyl1	0.238365	1.21802
	Cct3	0.161525	1.21766
	Ldhb	0.180801	1.21718
	Numbl	0.229996	1.21652
		0.197352	1.21603
	Tubb6	-0.6535	1.216
	Map7d1	0.248149	1.21541
	Rpl31	0.241507	1.21517
	Coa3	0.248843	1.21447
	Timm50	0.167376	1.21443
	Hspa5	0.289825	1.21422
	Slc4a4	0.269685	1.21265
	Vcan;VCAN	0.226247	1.20985
	Atp6v0d1	0.247521	1.20856
	Ppp2ca	0.207877	1.20839
	Gjc2	-0.10436	1.20708
	Ak4	0.272764	1.20519
	Erc2	0.233727	1.2033
	Hspa8;HSPA8	0.251397	1.20241
	Dnajc5	0.259768	1.20233
	Stoml2	0.293844	1.20224
	Rpl15	0.085701	1.20215
	Gabrb2	0.220427	1.20134
	Mrpl10	0.196229	1.20081
	Syncrip;SYNCRIP	0.287916	1.19967
	Purb	0.252199	1.19957
	Gnai1	0.097405	1.19874
	Pkm;PKM	0.225536	1.19769
	Rps27;Rps27l	0.134552	1.19648
	Tusc3	0.197128	1.19619
	Agpat5	0.225359	1.19522
	Kcna2;KCNA2	0.131904	1.19291
	Psmc2	0.328559	1.19248
	Dnajb11	0.304899	1.19204
	Kcnab2	0.149525	1.19045
	Ptprd	0.298254	1.189
	Atp1b1	0.206449	1.1889
	Cnp	-0.07622	1.18865
	Immt	0.209053	1.18831
	Gnb4	0.157524	1.18783
	Rps15a	0.130034	1.18776
	Psmc4;PSMC4	0.238879	1.18774
	Pllp	0.182287	1.18509
	Rab12	0.291621	1.18479
	Jakmip1;Jakmip3	0.157391	1.18478
	Rpl27a;RPL27A	0.148007	1.1827
	G3bp2	0.357207	1.18208
	Wipf3	0.299737	1.18161
	Clta	0.228031	1.18105
	Ap2a2	0.162488	1.18037
	Dnaja3	0.285965	1.18031
	Mrpl18	0.208329	1.17745
	Ndufa11	0.23025	1.17422
	Napg	0.241115	1.17294
	Vps26b	0.285199	1.17208
	Sgip1	0.164467	1.17192
	Mmaa	0.390928	1.16878
	Sccpdh	0.169451	1.1685
	Them6	0.192642	1.16801
	Pabpc1	0.2735	1.16792
	Dnm1	0.131765	1.16784
	Adck1	0.260578	1.16605
	Ppp1cb	0.068838	1.16579
	Cox5b	0.205825	1.16566
	ACTG1;Actg1	0.127125	1.16512
	Dbn1	0.106546	1.16495
	Grm3	0.127951	1.1644
	Cacna2d3	0.194204	1.16421
	Atp1a1	0.166928	1.16405
	Ywhah	0.091828	1.16348
	Iglon5	0.194493	1.16253
	Grm2	0.141296	1.16213
	Eif4e	0.194981	1.162
	Anks1b	0.073376	1.16195
	Mtif2	0.217104	1.16106
	Amph	0.240767	1.16096
	Cdipt	0.201602	1.15882
	Dnajb1	0.282192	1.15861
	Camkv	0.074859	1.15827
	Prdx2	0.102461	1.15804
	Spcs2	0.521923	1.15676
	Ndufa3	0.651677	1.15665
	Slc32a1	0.249796	1.15634
	Lamtor3	0.256166	1.15568
	Rab2b	0.205881	1.15455
	Letm1	0.170882	1.15452
	Snd1	0.202948	1.15445
	Rab21	0.138146	1.15396
	Psma3	0.530143	1.15289
	Chtf8	0.280981	1.15274
	Csnk1d	0.109531	1.15271
	Sh3kbp1	0.293782	1.15209
	Flrt2	-0.23628	1.15198
	Rplp2	-0.17169	1.15074
	Ddost	0.253078	1.14863
	Rps5	0.175553	1.14831
	Kcnd2	0.172743	1.14766
	Sept8;SEPT8	0.144845	1.14761
	Gabrd	0.277061	1.14738
	Acsl6	0.150351	1.14703
	Cntn4	0.190004	1.14702
	Syt17	0.227782	1.147
	Farsa	0.211748	1.14447
	Ppia	0.299014	1.14345
	Fam171a2	0.168344	1.14344
	Atp2b4	0.158642	1.14256
	Gnal	0.126466	1.14213
	Exoc7	0.265285	1.14085
	Cacnb2	0.200913	1.14085
	Ctsd	0.206153	1.14053
	Ppm1l	0.277274	1.1401
	Eef1a2;EEF1A2	0.1838	1.14008
	Crmp1	0.133029	1.13978
	Cyfip2	0.099258	1.13977
	Shank2	0.155525	1.13839
	Atp6v0a1	0.211625	1.13803
	Cpne5	0.105974	1.13775
	Sept6;SEPT6	0.165876	1.13633
	Trappc9	-0.07896	1.13439
	Fsd1	0.174101	1.13324
	Eno1	0.334051	1.13297
	Kcna1;Kcna3	0.113136	1.13248
	Dnm3	0.177179	1.13159
	Tdrkh	0.187217	1.13151
	Cacng3	-0.04469	1.13116
	Olfm1	0.165762	1.13075
	Rpusd3	0.306292	1.12561
	Stx7	0.124901	1.12552
	Gprin1	0.138736	1.1254
	Hspa4	0.22659	1.12513
	Adam11	0.178037	1.12499
	Etf1	0.199599	1.12465
	Map9	0.284356	1.12448
	Gapdh	0.177279	1.12387
	Mrpl38	0.167372	1.12349
	Cox6b1	0.540405	1.12136
	Elmod1	0.167988	1.12079
	Bcan	0.200224	1.11944
	Epb41l1	0.053382	1.11833
	Rpl38	0.276925	1.11804
	Fxr2	0.250813	1.11756
	Pex14	0.258951	1.117
	Slc25a18	0.147825	1.1166
	Prkar2a	0.081696	1.11652
	Actr3	0.1896	1.11629
	Dynll2	0.39014	1.11326
	Mrps27	0.16807	1.11237
	Ppp3ca	0.190166	1.11079
	Tomm20	0.17556	1.1094
	Mtdh	0.108301	1.10893
	Psmd4	0.471846	1.1082
	Ptprs	0.233754	1.10754
	Numb	0.265626	1.10576
	Wdr1	0.158415	1.10565
	Rpl9	0.181521	1.10529
	Prdx4	0.168367	1.10469
	Prkar2b	0.126448	1.10417
	Chrm1	0.127655	1.10313
	Cdk5	0.164444	1.10216
	Ina	0.160177	1.1017
	Dnajc11	0.163082	1.10133
	Maob	0.199331	1.09896
	Arhgdia	0.21868	1.09867
	Vars	0.208383	1.09693
	Capzb	0.086554	1.09673
	Atp1a2	0.205035	1.09665
	Rps12	0.080621	1.09521
	Rpl14	0.138183	1.09404
	Mrpl14	0.20294	1.09402
	Stx12	0.125154	1.09253
	Nrcam	0.255666	1.09217
	Dmtn	0.227463	1.09117
	Homer3	0.228285	1.08952
	Frrs1l	0.133217	1.08797
	Uba1;UBA1	0.213257	1.08759
	Tnr	0.160931	1.08749
	Ap3m2	0.1248	1.08348
	Myl6	0.155243	1.08266
	Sorbs1	0.119474	1.08107
	Rpl30	0.172964	1.08103
	Qars	0.244662	1.08076
	Htra1	0.357213	1.0806
	Reps2	0.258073	1.0801
	Cntn2	0.209491	1.07929
	Mrpl40	0.2259	1.07799
	Mrpl55	0.257717	1.07624
	Ppib	0.229346	1.07414
	Sec22b	0.290004	1.07399
	Rab11fip5	0.183535	1.07292
	Sec61a2	0.256765	1.07262
	Hs2st1	0.253104	1.07144
	Cyp46a1	0.151752	1.07134
	Cox4i1	0.209761	1.07107
	Mrpl37	0.162343	1.07017
	Trim23	0.198997	1.06781
	B3galt6	0.229272	1.06672
	Gak	0.187187	1.06591
	Cisd3	0.135315	1.06556
	Pacsin1	0.235815	1.06322
	Rpl32	0.139084	1.06237
	Atad1	0.144326	1.06199
	Ergic1	0.245565	1.06166
	Elavl3	0.558083	1.06145
	Abcg2	0.276735	1.06061
	Ldha	0.210481	1.06018
	Eps15l1	0.234388	1.05896
	Cdc42ep4	0.238468	1.05817
	Sec11c	0.369648	1.05794
	C2cd2l	0.170615	1.05742
	Ablim2	0.078758	1.05692
	Mrps11	0.198061	1.05691
	Rnmtl1	0.22037	1.0549
	Preb	0.252024	1.05434
	Mal2	0.248874	1.05367
	Klc2;Klc4	0.096551	1.05258
	Aqp4	0.202638	1.05229
	Atp1a3	0.197804	1.05216
	Pebp1	0.304975	1.05188
	Mboat7	0.242387	1.05179
	Tkt	0.154282	1.05174
	Cadps	0.087084	1.05124
	Eif4b	0.311216	1.05027
	Psmd1	0.126483	1.04977
	Emc10	0.296807	1.04816
	Upf1	0.216298	1.0475
	Ociad2	0.230675	1.04735
		0.35196	1.04547
	Rps13	0.140704	1.04543
	Ndufa4	0.314689	1.04466
	Stxbp5	0.160875	1.04351
	Gfra2	0.178813	1.04324
	Mrps24	0.126029	1.04277
	Rhof	0.091099	1.04275
	Slc4a10	0.164165	1.04184
	Eif2s1	0.203072	1.03926
	Lrrc8a	0.245896	1.03887
	Cacna1e	0.116427	1.03662
	Tars2	0.180834	1.03605
	Mtch1	0.200275	1.03479
	Trim2	0.150797	1.03423
	Dpm1	0.147469	1.03419
	Sv2a	0.183505	1.03244
	Rpl36	0.189505	1.03238
	Shisa9	0.151436	1.03217
	Src	0.100419	1.03214
	Abi2	0.263262	1.02693
	Prkaca	0.123188	1.02669
	Srd5a3	0.290747	1.0259
	Dync1i1;DYNC1I1	0.125406	1.02574
	Rhoa;Rhoc	0.108155	1.02561
	Mrpl21	0.159835	1.02557
	Rpl17	0.144374	1.02537
	Slc9a3r1	0.659668	1.02501
	Sdf2	0.314684	1.0248
	Lsm12	0.324092	1.02354
	Mrpl3	0.160676	1.0235
	Syngr1	0.176238	1.0234
	Rhot2;RHOT2	0.159643	1.02314
	Mtco2	0.216463	1.02309
	Tomm40	0.147945	1.02289
	Elavl4	0.264749	1.02257
	Ccsap	0.099612	1.02197
	Kcnc3	0.229369	1.02035
	Wbscr17	0.680275	1.01991
	Aifm3	0.110276	1.01946
	Trim3	0.12298	1.01878
	Mrps6	0.191944	1.01867
	Actr2	0.094233	1.01846
	Mrpl23	0.206533	1.01736
	Nefm	0.131705	1.01709
	Ywhaz	0.12516	1.01697
	Psma7;Psma8	0.224726	1.01635
	Psmd2	0.152236	1.0148
	Ap2m1	0.139083	1.01422
	Cct4	0.149892	1.01332
	Rps17	0.159978	1.0127
	Plekha6	-0.18443	1.01134
	Cars	0.235581	1.00966
	Csnk1g3	0.109912	1.00955
	Apool	0.164149	1.00911
	Hsd17b12	0.174104	1.009
	Purg	0.19156	1.00748
	Tfb1m	0.073773	1.00726
	Slc30a9	0.201688	1.00563
	Twf1	0.146181	1.00529
	Cryab	0.392348	1.00449
	Dnajc6	0.108248	1.00309
	Sco2	0.184435	1.00299
	Cisd1	0.248756	1.00255
	Clcn6	0.343734	1.00185
	Dlg3	0.118906	1.00107
	Tjp2	0.182326	0.999068
	Dctn2	0.218914	0.999024
	Gphn	0.073519	0.998503
	Gk	0.157454	0.998321
	Cacna2d2	0.218376	0.998232
	Olfm2	0.149712	0.99747
	Abhd6	0.309445	0.997172
	Atat1	0.160295	0.997043
	Hnrnpa0	0.273063	0.995632
	Icam5	0.208686	0.995541
	Trim32	0.146178	0.995146
	Rogdi	0.148464	0.994349
	Mrpl22	0.179565	0.993871
	Msi2	0.439157	0.993511
	Slc27a4	0.150681	0.993329
	Slc25a19	0.128212	0.992856
	Plgrkt	0.215263	0.992589
	Syne1	-0.04645	0.990186
	Cdk17;Cdk16;Cdk18	0.087595	0.988461
	Syn2	0.174551	0.984541
	Dmwd	0.131242	0.983775
	Daam1	0.186115	0.983763
	Syt11	0.15894	0.983135
	Glud1	0.165559	0.980928
	Rgs6	0.102432	0.980472
	Slc25a31	0.220867	0.978891
	Fam213a	0.164734	0.978877
	Ndufaf3	0.329991	0.978417
	Yes1	0.138541	0.978153
	Col4a3	0.96907	0.976822
	Pc	0.124013	0.976612
	Cnrip1	0.139347	0.976538
	Hip1r	0.165626	0.97651
	Gng7	0.25809	0.976058
	Ecsit	0.136439	0.975898
	Pddc1	0.331075	0.975702
	Sh3bgrl2	0.27991	0.973662
	Rpl27	0.180655	0.973222
	Aimp2	0.20713	0.972559
	Timm13	0.198382	0.972341
	Micu3	0.223601	0.971873
	C1qa	0.145464	0.969386
	Bcl2l13	0.274173	0.9687
	Ndufs7	0.169736	0.967655
	Ndufc2	0.275967	0.966821
	Eprs	0.231182	0.966097
	Slc25a10	0.252878	0.964516
	Serac1	0.323502	0.964434
	Qki	0.175988	0.964246
	Kiaa1549	0.137747	0.962406
	Htra2	0.494954	0.962318
	Caskin1	0.101934	0.960275
	Mapk10;Mapk9	0.121198	0.959379
	Palm2	0.088834	0.955284
	Mapre1	0.18198	0.953546
	Aimp1	0.174034	0.951788
	Kif5b	-0.42112	0.951506
		0.504239	0.951496
	Atp6v1h	0.190385	0.951451
	Ablim3	0.152382	0.951192
	Slc27a1	0.166977	0.950898
	Fmr1	0.213239	0.950588
	Opa1	0.12321	0.950013
	Nefl	0.175416	0.948463
	Scamp5	0.236926	0.948041
	Tomm70a	0.166638	0.946901
	Gnai3	0.141463	0.946613
	Mink1;MINK1	0.097774	0.945931
	Tsc22d4	0.23377	0.945801
	Rap1a	0.092772	0.945669
	Fmn2	0.077537	0.945602
	Gpm6b	0.199081	0.945206
	Hapln2	0.099009	0.94502
	Psma2	0.212998	0.944916
	Igsf8	0.076985	0.944643
	Grm5	0.138471	0.944353
	Atp8a1	0.151649	0.942117
	Zswim8	0.316347	0.942091
	Abi1;ABI1	0.264755	0.939355
	C1qtnf4	0.190175	0.938925
	Cadm2	0.162733	0.938792
	Rps8	0.113206	0.935509
	Psmc6	0.250354	0.93535
	Erlin1	0.287806	0.935198
	Atp5e	0.329438	0.934951
	Hapln4	0.158416	0.933218
	Rap1b	0.159711	0.931195
	Bai2	0.103774	0.926826
	Rtn4r	0.067039	0.92585
	Ubtf	0.359866	0.923752
	Ndufb5	0.168288	0.92349
	Myh14	-0.09723	0.92095
	Rftn2	0.345822	0.920825
	Trim46	-0.11156	0.920681
	Map7d2	0.176267	0.920588
	Pip4k2b	0.105787	0.919548
	Arvcf	-0.18088	0.918908
	Hnrnph1	0.338801	0.916667
	Taok2	0.092988	0.916415
	Lppr4	0.100113	0.916185
	Nap1l1	0.230624	0.916039
	Pacs1	0.080917	0.915725
	Gnai2	0.067668	0.91498
	Cldnd1	0.1232	0.914718
	Gap43	0.141461	0.914436
	Sybu	0.141636	0.913927
	Cadm1	0.241563	0.909928
	Astn2	0.142536	0.909322
	Ppp2r5e	0.08254	0.909235
	Mrpl15	0.217493	0.908706
	Tmem14c	1.06242	0.908419
	Ass1	0.137241	0.908335
	Serpine2	0.19298	0.905405
	Lin7a	0.17496	0.90263
	Sh3gl2	0.159771	0.901357
	Sema7a	0.125887	0.901141
	Asap1	0.088463	0.901017
	Sdcbp	0.138044	0.900396
	Napb	0.121344	0.899486
	Flot1	0.166583	0.899226
	Exoc1	0.080455	0.898551
	Cntn6	0.261182	0.897921
	Rpl3	0.146615	0.896765
	Syt2	0.108946	0.895945
	Hsp90ab1;HSP90AB1	0.099479	0.895657
	Ly6h	0.17706	0.895641
	Micu1	0.146929	0.892368
	Ncdn	0.078018	0.891806
	Lancl2	0.078549	0.891548
	Eif3i	0.118483	0.890944
	Magi2	0.198077	0.890192
	Gabra3	0.183803	0.888744
	Cc2d1a	0.135719	0.887941
	Tmem11	0.142311	0.887407
	Pcdhga4	0.178519	0.887298
	Hcn1	0.237399	0.88699
	Rps2;RPS2	0.164847	0.886227
	Nlgn2	0.346499	0.885511
	Scn1b	0.186267	0.884711
	Ddah1	0.283847	0.882871
	Nfasc	0.08026	0.882726
	Rph3a	0.115539	0.881633
	Nap1l4	0.519619	0.881378
	Psmd11	0.174983	0.881326
	Kcnq5	-0.105	0.880924
	Atp13a1	0.213967	0.880916
	Eif3b	0.221627	0.880562
	Brinp1	0.10162	0.880546
	Pfn2	0.171662	0.880338
	Erlec1	0.433765	0.877172
	Sfpq;Nono	0.31451	0.876969
	Fkbp3	0.313033	0.876546
	Cpne4	0.152869	0.875673
	Hnrnpu	0.147399	0.874428
	Dgkz	0.102907	0.873884
	Ppp1r12a	0.165026	0.873325
	Map2k1	0.069188	0.872842
	Igsf9b	-0.12595	0.871036
	Lppr2	0.142172	0.869365
	Rundc3a	0.178042	0.867875
	Slc1a4	0.155532	0.867185
	Ctsb	0.284583	0.866876
	Abr	0.055401	0.866776
	Gys1	0.153442	0.865857
	Dnajb12	0.231477	0.865371
	IDH3G;Idh3g	0.127146	0.864371
	Scn3a;Scn9a	0.105107	0.864265
	Ghitm	0.198421	0.864155
	Npm1	0.384732	0.863764
	Rps3a	0.122289	0.862572
	Ildr2	0.099196	0.862362
	Psma5;PAE2;PAE1	-0.92644	0.861219
	Marc2	0.148266	0.859989
	Bsg	0.137015	0.858479
	Psma6;PAA2;PAA1	0.346348	0.857331
	Tpm3;Tpm2	0.221467	0.857224
	Rasgrf1	0.068084	0.854888
	Mdh1;MDH1	0.097575	0.854712
	Gpd2	0.15113	0.853602
	Kalrn	-0.05962	0.851723
	Twf2	0.168934	0.851514
	Tmem57	0.188849	0.850818
	Mrps14	0.142387	0.85052
	Tcp1;TCP1	0.168468	0.849508
	Slc1a3	0.202621	0.84705
	Eif3c	0.156081	0.845082
	Tenm2	0.11208	0.844
	Araf	0.098901	0.843075
	Rgs7bp	0.473037	0.842908
	Synj1	0.241693	0.842034
	Rae1	0.243347	0.840653
	Armc10	0.186585	0.84008
	Gabbr1	0.079184	0.837904
	Pcca	0.207414	0.836465
	Acsl3	0.15658	0.836118
	Ank3	-0.03191	0.835953
	Des;DES	0.16496	0.833478
	Pycrl	0.151317	0.833186
	Nrn1	0.174897	0.832917
	Acadm	0.347714	0.832252
	Fyn	0.093336	0.832196
	Tomm22	0.19154	0.831757
	Tpm1	0.284358	0.831738
	Dars	0.10704	0.830982
	Ict1	0.229235	0.830321
	Ngef	-0.05799	0.829969
	Lrp1	0.19798	0.828948
	Mrpl53	0.571684	0.828464
	Atp2b2	0.124546	0.828356
	Ccdc177	0.118275	0.827594
	Aldh3b1	-0.11577	0.827211
	Dnajc16	0.141772	0.826892
	Mrpl16	0.122875	0.826336
	Rpl24	0.145611	0.825949
	Fxyd6	0.165508	0.825512
	Gnb2	0.155935	0.822703
	Gas7	0.155834	0.820003
	C2cd4cC2CD4 family	0.260092	0.819527
	Syp;SYP	0.110489	0.816193
	Rpl5	0.084335	0.815985
	Map2	0.137833	0.815634
	Iqsec2	-0.03695	0.814026
	Wdr20	0.147925	0.813929
	Atpif1	0.370717	0.813398
	Kcnb1	0.134911	0.810967
	Strn	0.17667	0.809112
	Ppfia3	0.09055	0.808835
	Iba57	0.339883	0.808725
	Cep170b	0.10829	0.80857
	Csrp1	0.09156	0.808297
	Hspe1	0.487367	0.807954
	Dpysl3	0.189736	0.807646
	Adcy1	0.154051	0.806618
	Lrrtm4	0.074507	0.806514
	Asrgl1	0.125218	0.8056
	Cdh13	0.264343	0.805326
	Rps26	0.117945	0.805203
	Dgke	0.12827	0.803599
	Tceb2	0.402482	0.803383
	Map1b	0.048693	0.803327
		0.239437	0.803265
	Ykt6	0.058998	0.802171
	Tubb4b	0.067345	0.800994
	Soga3	0.120511	0.799867
	Stim1	0.61921	0.799685
	Acsbg1	0.152069	0.799262
	Acad11	0.225508	0.795977
	Tln2	-0.08301	0.79488
	Itpr1;ITPR1	0.183033	0.79447
	Mtnd5	0.169088	0.79443
	Map1a	0.063918	0.794374
	Eif3h	0.305064	0.793063
	Trpv2	0.213877	0.792401
	Tecr	0.111814	0.791144
	Mfn2	0.241579	0.790263
	Psmb2	0.103383	0.789948
	Gucy1b3	0.130328	0.789739
	Mest	0.194303	0.788572
	Ap3d1	0.111028	0.787257
	Mrps12	0.169833	0.787069
	Slc8a1	0.185481	0.786492
	Abhd16a	0.232528	0.786236
	Sez6l	0.260264	0.784661
	Mpp1	0.229139	0.78414
	Surf4	0.145646	0.782981
	Rab11a;Rab11b;RABA1B	0.141482	0.782912
	Rpl37a	0.122866	0.782795
	Sv2b	0.164075	0.779803
	Akap5	0.205858	0.779733
	Jph3	0.089811	0.779091
	Rtcb	0.197949	0.77873
	Pptc7	0.295235	0.777069
	Gtpbp1;GTPBP1	0.19701	0.7762
	Skt	0.086576	0.776151
	Mrps5	0.165164	0.77608
	Nova1	0.183298	0.775492
	Mrps31	0.121247	0.774868
	Rpl18	0.124223	0.77328
	Eif3a	0.197331	0.771732
	Rapgef2	-0.13005	0.771669
	Phldb1	-0.06349	0.771616
	Mrps7	0.162517	0.77089
	Aldh7a1	0.11685	0.770347
	Alg2	0.088351	0.769247
	Itfg1	0.17985	0.769049
	Ppfia2	0.05383	0.768403
	Dstn	0.135518	0.767419
	Pdpk1	0.129795	0.767094
	Rars2	0.169001	0.765485
	Spry2	0.175835	0.764224
	Ptcd3	0.131655	0.762386
	Clip2	0.173405	0.761428
	Add1	0.038053	0.760694
	Cltc	0.116289	0.759545
	Cd47	0.157857	0.758363
	Cap1	0.136806	0.757467
	Rab11fip2	0.159431	0.757247
	Hist3h2a;H2afj;HIST1H2AC;HIST1H2AB;Hist1h2af;Hist1h2ak;Hist1h2ah;HIST3H2A;HIST1H2AH;HIST1H2AG;HIST2H2AA3;Hist2h2aa1;HIST2H2AC;Hist2h2ac;HIST1H2AD;HIST1H2AJ;H2afv;H2afz;H2afx;HIST1H2AA	0.164684	0.756951
	Psmb5	0.111789	0.75632
	Actn4	0.052379	0.754877
	Eps8	0.192547	0.754477
	Eif1ax;Eif1a	0.286609	0.752375
	Vps11	0.114249	0.750722
	Slc12a5	0.173192	0.749019
	Mrps17	0.060144	0.746997
	Tmem55b	0.200708	0.740949
	Mgll		0.740419
	Nptx1	0.16609	0.739605
	Map1lc3a	0.136634	0.739587
	Mbp	0.139945	0.739539
	Cnot1;CNOT1		0.739355
	Tomm6	0.626724	0.738393
	Atp9a	0.18736	0.738153
	Dlgap4	0.046505	0.736192
	Atp5d	0.145776	0.735433
	Prkacb	0.105474	0.73506
	Lap3	0.179187	0.73379
	Kpnb1	0.110027	0.733629
	Esyt2	0.303159	0.731977
	Dab2ip	0.06107	0.731838
	Rgs7	0.165402	0.731465
	Lphn1	0.116564	0.731139
	Stx6	0.130764	0.731094
	Efr3a	0.067028	0.73098
	Cdh11	-0.45883	0.730824
	Pcbp2;Pcbp3	0.124521	0.730756
	Timm9	0.600027	0.729187
	Skp1;SKP1	0.114752	0.726568
	Sptan1	0.041302	0.725817
	Trp53i11		0.725234
	Tardbp	0.106714	0.723416
	Gnas	0.072703	0.722349
	Atxn2l	0.213883	0.721918
	Gda	0.149818	0.721692
	Dlgap3	0.0543	0.721532
	Snap25	0.112276	0.72127
	Ugp2	0.205004	0.721229
	Rpl39	0.201965	0.72011
	Cldn12	0.095296	0.719316
	Fbxl16	0.213842	0.718671
	Ktn1	0.134958	0.718276
	Ak3	0.40232	0.716767
	Tenm1	0.347626	0.716015
	Gria3	0.062908	0.715444
	Tmed10	0.172644	0.715414
	Tars;TARS	0.171327	0.714136
	Rps19	0.185513	0.712604
	Extl2	0.163725	0.712261
	Ppp2r5c	0.046874	0.711122
	Mtg1	0.180732	0.710905
	Pam	0.26004	0.710883
	Usp5	0.184322	0.710511
	Tjp1;TJP1	0.157879	0.709133
	Gas2l1	0.1007	0.707856
	Astn1	0.09349	0.705919
	Ncam2	0.117171	0.705586
	Mark4	0.04058	0.703969
	Sorl1	0.240176	0.703743
	Mtatp8	0.445981	0.70254
	Parl	0.340571	0.702536
	Ptprg	0.26409	0.701931
	Nrxn1	0.038427	0.699469
	Lrrc8b	0.180347	0.69818
	P2ry12	0.158575	0.69737
	Slc2a1	0.091692	0.697247
	Gstp1;Gstp2	0.107685	0.696642
	Aldh1l1	0.149017	0.696062
		0.072258	0.695563
	Myrip	0.253783	0.694523
	Ywhae	0.126245	0.69363
	Rac1	0.041766	0.692016
	Cacnb3	0.226258	0.690333
	Prdx1	0.121228	0.690134
	Myo6	-0.05959	0.68936
	Fam120c;FAM120C	0.102971	0.68834
	Slc8a2	0.138362	0.687171
	Sarm1;SARM1	0.151062	0.685294
	Luzp1	0.220793	0.685206
	Ddx3x;DDX3X;D1Pas1	0.107625	0.684234
	Trappc3	0.209068	0.684206
	Fam73b	0.196786	0.684081
	Hdlbp	0.233658	0.679174
	Psmc5;RPT6A;RPT6B	0.42309	0.678978
	Myh9;MYH9	-0.05945	0.676929
	Arpc3	0.134834	0.676176
	Uqcc1	0.485082	0.675258
	Ube2v1;Ube2v2	0.371093	0.674747
	Hnrnpa2b1	0.367029	0.673697
	Dnpep	0.261534	0.672871
	Mtif3	0.162223	0.671831
	Pdzd8	0.251411	0.669024
	Myo1c	-0.3291	0.668552
	Etfb	0.450181	0.667313
	Atp2b1	0.126824	0.666791
	Mrpl57	0.25858	0.666323
	Rpl7	0.091561	0.665764
	Tmem30a	0.137025	0.665713
	Arhgap39	0.032174	0.664379
	Psma4	0.11779	0.662683
	Mrps34	0.157183	0.662419
	Fahd2	0.261979	0.661056
	Tollip	0.096039	0.660216
	Dclk1	-0.04629	0.659981
	Rbfox1;Rbfox2	0.202006	0.659972
	Specc1	0.093123	0.659627
	Tsg101;TSG101	0.235909	0.657096
	Rasa3	0.065801	0.657056
	Emc6	0.210371	0.656914
	Faim2	0.156814	0.656777
	Csnk2a2	-0.13457	0.656335
	Acadsb	0.17767	0.655858
	Smpd3	0.122515	0.655458
	Abcb9	0.178647	0.652579
	Syn3	0.189205	0.652452
	Tpp2	0.138866	0.652446
	Pkp4	0.036487	0.651813
	Bai1	-0.07231	0.65092
	Mark2	0.06535	0.65075
	Hpca;HPCA	-0.06269	0.649027
	Slc12a2	0.100015	0.648939
	Ap3s1	-0.08778	0.648404
	Sirt2	0.056047	0.647613
	Gpc1	0.08707	0.647563
	Tubb4a	-0.04152	0.647466
	Tefm	0.173872	0.646775
	Eif4a1	0.098311	0.645993
	Epha4	0.167556	0.644766
	Dock7	-0.15461	0.643934
	Myo5a	-0.05202	0.643629
	Prkaa2	0.180874	0.643056
	Armcx3	0.132954	0.642823
	Ncln	0.153151	0.641403
	Shisa6	0.183286	0.64042
	Erp44	0.200962	0.639153
	Plcb1	0.089428	0.638909
	Mag	-0.04637	0.638902
	Cacng8	0.076193	0.637057
	Strn3	0.150271	0.636563
	Nptxr	0.199695	0.63608
	Mrpl2	0.239194	0.631863
	Rras2;Rras	0.083685	0.630954
	Synj2bp	0.167308	0.62905
	Bnip3l	0.226024	0.628955
	Tf	0.865188	0.628906
	Gcdh	0.062301	0.627
	Dock9	0.070584	0.62552
	Ca2	0.139224	0.625115
	Vps39	0.060368	0.624139
	Gbas	0.319636	0.621808
	Mrps26	0.142352	0.620288
	Mpp3	0.15409	0.620041
	Rab1A	0.147149	0.619944
	EIF3E;Eif3e	0.11881	0.619453
	Add2	0.088063	0.616737
	Mapk8ip2	0.071306	0.614428
	Alb	0.813601	0.614321
	Stx1b	0.102867	0.6141
		0.474387	0.613068
	Lars	0.091339	0.612913
	Rab39b	0.214863	0.612807
	Atp2a2	0.084918	0.612425
	Eif3l	0.148972	0.611281
	S1pr1	0.243984	0.610811
	Hsd17b4	0.172646	0.607249
	Tpp1	0.146082	0.605708
	Tufm	0.066916	0.605403
	Ybx1;Ybx2;Ybx3	0.215914	0.605134
	Kcnab3	0.272953	0.60477
	Csde1	0.143395	0.604638
	Rps20	0.152331	0.603743
	Tmeff1	0.066505	0.603498
	Vamp1	0.12211	0.603076
	Gria4	-0.15783	0.602901
	Nefh	0.073048	0.600185
	Stub1	0.29055	0.599859
	Cntnap1	0.10729	0.599346
	Acly;ACLY	0.175262	0.598894
	Tmem160	0.224498	0.598067
	Abcb7	0.158982	0.597738
	Vamp2	0.102718	0.596165
	Cend1	0.132929	0.595869
	Csnk1a1	0.078756	0.595154
	Rpl13a;RPL13A	0.066386	0.595111
	Slc25a25	0.293964	0.594817
	Mrpl27	0.475482	0.593855
	Myh10	0.049766	0.593475
	Lingo1	0.13773	0.593278
	Dgkb	0.081229	0.591885
	Mrpl41	0.208198	0.590208
	Grik2	-0.05994	0.588254
	Uba52;Rps27a;Ubb;Ubc	0.113896	0.587566
	Coro6	0.106326	0.587058
	Dmxl2;DMXL2	0.114272	0.586953
	Tnik	0.04495	0.583311
	Ptpmt1	0.141301	0.58198
	Mios	0.070834	0.581965
	Acadl	0.290486	0.574629
	Hspa12a	0.028421	0.571945
	Opa3	-0.25803	0.569197
	Capn5	0.050568	0.568661
	Kctd12	0.118885	0.56558
	Cpt1a	0.207815	0.565226
	Grin1	0.028032	0.561787
	Kcnj10	0.307327	0.56112
	Map1s	0.151055	0.558969
	Gng2	0.309214	0.558783
	Dyrk1a;Dyrk1b	0.186527	0.557113
	Sec61a1	0.272508	0.556616
	Zdhhc17	0.240635	0.554906
	Dtna	0.141323	0.554905
	Hdac11	0.090205	0.554361
	Ptdss1	0.1573	0.554116
	Tmub1	0.208685	0.553576
	Ppp1cc	0.078981	0.552775
	Mark3	0.050877	0.551141
	Cnksr2	-0.09377	0.549911
	Svil	0.097709	0.549354
	Dock1	-0.44132	0.54844
	Gna13	0.098574	0.548106
	Bsn	0.098332	0.543996
	Pdp1	0.189463	0.543466
	Gmfb	0.199683	0.542069
	Eef2;EEF2	0.105359	0.541261
	Actn1	-0.02376	0.540982
	Rpl10a	0.073488	0.538169
	Cyb5b	0.118037	0.538137
	Gnb2l1	0.103473	0.538011
	Hpcal4	-0.13971	0.535659
	Gna11;GNA11	0.077571	0.535307
	Erbb2ip	0.119748	0.535048
	Cecr6	0.061841	0.534657
	Ywhaq	0.049832	0.53437
	Asph	0.051149	0.534097
	Sptbn1	-0.01555	0.53208
	Limch1	-0.04627	0.531617
	Kctd16	0.054362	0.529226
	Dynll1	0.169677	0.529032
	Osbpl8	0.154522	0.524941
	Ptpra	0.284979	0.524349
	Tmem59	0.145323	0.522655
	Prrt1	0.242766	0.522451
	Grin2a	-0.0336	0.522061
	Arhgap26	0.037136	0.521897
	Spg7	0.236409	0.521683
	Dlgap1	0.045985	0.519478
	Ttn	0.088867	0.519323
	Pde10a	0.140392	0.51925
	Pin1;PIN1	0.399003	0.518539
	Ryr2	0.180348	0.518354
	Shisa7	0.038468	0.516322
	Lpcat4	0.132592	0.515869
	Uqcc2	0.173951	0.514028
	Vapa	0.100435	0.513872
	Cpne8	-0.23442	0.512066
	Gdi2	0.358371	0.511427
	Grk6	0.152829	0.510207
	Psmd3	0.112703	0.508464
	Camsap2	0.090267	0.505645
	S100a16	0.079602	0.504358
	Itm2b	0.087325	0.502974
	Fam131b	0.240923	0.501243
	Adrbk1	0.057607	0.500149
	Exoc3	0.06943	0.500106
	Elmo1	0.054579	0.498827
	Mtnd4	0.150818	0.498064
	Hbb-b1	-0.12388	0.497716
	Psmc3	0.10399	0.497432
	Dync1i2	-0.08639	0.496908
	Dnajb14	0.119105	0.496054
	Atp6v0c	0.182218	0.495875
	Pfkl	0.070001	0.495311
	Unc13a	-0.04115	0.492051
	Stx1a	0.068714	0.491399
	Cdh6	-0.16148	0.490399
	Arpc5l	0.121469	0.487523
	Kif2a	0.040473	0.486729
	Pacsin3	0.126898	0.486215
	Nckap1	0.053256	0.485906
	Rps11;RPS11	0.083233	0.485199
	Rimbp2	0.035539	0.485067
	Tmpo	0.247151	0.483638
	Lyn	0.171943	0.483629
	Iqsec3	0.068527	0.482342
	Asphd2	0.125521	0.478951
	Srp54	0.079477	0.475584
	Lrpprc	0.122258	0.475498
	Lrrtm2	0.119715	0.47482
	Golga7	0.111606	0.472809
	Kcnj2;Kcnj14	0.091218	0.47064
	Atp12a	0.892219	0.469345
	Snta1	0.113235	0.469295
	Pde2a	0.090279	0.469178
	Arhgap33	0.078509	0.46728
	Hsph1	0.129714	0.466467
	Cyfip1	0.069649	0.465208
	Actbl2	-0.25407	0.465026
	Exd2	0.115718	0.464696
	Tmed2	0.140752	0.463534
	Nomo1	0.260931	0.461967
	Mrpl20	0.079942	0.460085
	Ppp3r1	-0.13978	0.459998
	Gabbr2	-0.06243	0.459924
	Ufsp2	0.154362	0.459582
	Stt3b;STT3B	0.143489	0.459426
	Kazn	0.304303	0.45787
	Dpysl4	0.092775	0.456238
	Hagh	0.132346	0.456031
	Traf3	0.041033	0.455407
	Sncb	0.326319	0.454577
	Actr1b	0.119245	0.452692
	Camk2g	-0.05297	0.450973
	Hsf2	0.211469	0.44993
	Coro2a	0.022704	0.449483
	GOLGA7B	0.159588	0.448333
	Shank1	0.056418	0.448171
	Coro1b	0.137355	0.447983
	Dnaja1	0.106543	0.447067
	Nwd2	0.041951	0.445771
	Tuba1c;TUBA8;Tuba8	-0.8381	0.445721
	Cpeb2	0.051001	0.445453
	Acbd5	0.11385	0.445231
	Emd	0.099413	0.444554
	Ap3b2	-0.08652	0.444514
	Apoa1	1.53428	0.440371
	Serpinh1;SERPINH1	0.220286	0.435946
	Slc17a7;Slc17a6	0.083486	0.434857
	Psd	-0.04383	0.434622
	Cd81	0.093375	0.434258
	Epha5;Epha6;Epha7;Epha3	0.145322	0.433302
	Fxyd7	0.216909	0.433292
	Agap1	-0.1692	0.430956
	Plxna4;Plxna2	0.126052	0.430394
	Dhx36;DHX36	0.128184	0.430304
	Hnrnpf	0.223424	0.429925
	Add3	0.030504	0.428521
	Ptp4a1;Ptp4a2	-0.26111	0.425527
	Eps15	0.212482	0.424737
	Atp1b3	-0.12326	0.423527
	Bag5	0.090347	0.422878
	Elfn2	-0.04603	0.420192
	Ppp1r12c	0.170253	0.418347
	Fasn	0.041898	0.417158
	Basp1	0.164527	0.415289
	Arhgap31	0.105196	0.413093
	Cyth1	-0.06639	0.412268
	Arhgef2	0.023327	0.40805
	Hbb-b2		0.407821
	Rfc1		0.407821
	Tyro3		0.407821
	Six3		0.407821
	Phf8		0.407821
	Thtpa		0.407821
	Mapk11		0.407821
	Nme4		0.407821
	Ppp1r12b		0.407821
	Hsp90aa1	0.064271	0.406439
	Cadm4	0.061871	0.403832
	Hacd2	0.215918	0.403646
	Prkar1a	0.099975	0.403138
	Kmt2d	0.197649	0.402709
	Plekhb1	0.069135	0.400698
	Dnm1l	0.037434	0.399255
	Mars	0.134974	0.39785
	Ufl1	0.143046	0.396346
	Cacna1b	0.079356	0.393996
	Wdr7	0.068339	0.391174
	Mrpl46	0.093869	0.388734
	Ubash3b	0.087131	0.388224
	Sco1	0.151671	0.387869
	Gng4	0.173952	0.3878
	Pclo	0.046383	0.386857
	Hectd3	0.134322	0.384054
	PRICKLE1;Prickle1	-0.17044	0.382021
	Zdhhc5	0.169094	0.381909
	Cpeb3;Cpeb4	0.051487	0.380554
	Nbea	-0.07794	0.3753
	Caprin1;CAPRIN1	0.164423	0.374644
	Rac3	0.076654	0.374291
	HIST1H4A;Hist1h4a	0.144903	0.3736
	Epb41l2	0.037579	0.370976
	Dync1li2	-0.03899	0.369696
	Cttnbp2	0.071598	0.369025
	Etfa	-0.90109	0.368652
	Reep3	0.145688	0.368099
	Wdr37	0.077807	0.365969
	Sept4	0.086109	0.365666
	Rims2	-0.04503	0.365585
	Mia3	0.095737	0.365581
	Tktl1	-0.32444	0.364678
	Ckap5	-0.05021	0.36383
	Exoc4	0.04669	0.36354
	Gpr158	0.087151	0.362121
	Larp1	0.062065	0.360831
	Gfra1	-0.15912	0.360268
	Stxbp5l;STXBP5L	0.045307	0.360143
	Eif3m	0.082436	0.358449
	Ntrk2	0.087987	0.358279
	Cask	0.016052	0.355226
	Exoc6b	-0.10029	0.355129
	Actn2	-0.0143	0.352626
	Aldh3a2;Aldh3a1	0.060442	0.351882
	Mrpl32	0.128589	0.351697
	Qdpr	0.104535	0.350959
	Rapgef4;RAPGEF4	-0.0154	0.35027
	Slc39a7	0.047805	0.349686
	Lrrc7	-0.02462	0.349589
	Lmtk3	0.025242	0.349062
	Dnajb2;DNAJB2	0.130322	0.347283
	Sbf1	0.05726	0.345578
	Rala	0.074743	0.344702
	Fmnl2;Fmnl3	0.066357	0.344466
	Nsg2	0.15876	0.344153
	Pfkm	0.045797	0.344001
	Pnpt1	0.154288	0.343673
	Lnp	0.205852	0.343078
	Magi1	0.148621	0.34297
	A2m	0.956647	0.342295
	Edc4	0.963833	0.342052
	Coro2b	-0.02195	0.339438
	Myl12b;Myl9	0.049223	0.339417
	Plp1;PLP1	-0.01831	0.336469
	Kif3b;KIF3C;Kif3c	0.089383	0.335367
	Fbxo41	0.04568	0.334631
	Sphkap	0.124261	0.33089
	Csnk1g2	-0.13148	0.33067
	Clasp1	0.045322	0.329029
	Elmo2	-0.02349	0.326731
	Rap2a;Rap2c	0.091751	0.326494
	Prpsap1	0.065857	0.325759
	Mmp17;MMP17	0.046923	0.325209
	Dlgap2	-0.02415	0.322687
	Yars2	0.111083	0.322173
	Spire1	0.014597	0.321761
	Kcnq2	-0.08009	0.32123
	Tdrd3	0.236585	0.321135
	Ptges2	0.071119	0.318271
	Arhgef9	0.03131	0.317186
	Itsn2	-0.17648	0.316492
	Rtn4	0.04695	0.313595
	Lancl1	0.048561	0.311643
	Trappc5	0.232357	0.309416
	Dock4;DOCK4	0.045772	0.308906
	Gpc4	-0.08044	0.307971
	Asic1	-0.20951	0.304282
	Rpl35a	0.041218	0.304114
	Tubb5	0.028383	0.303032
	Ahsa1	0.128193	0.302429
	Acox1	-0.12823	0.301736
	Tubb2b	0.076045	0.30115
	Hsdl1	0.106149	0.300305
	Cdc42bpb	-0.04098	0.297668
	Pi4ka	0.034583	0.294852
	Pfkp	0.039482	0.291877
		0.090018	0.291007
	Lpgat1	0.088884	0.290839
	Bckdhb	0.240188	0.290731
	Spcs3	0.143051	0.290109
	Abcb8	0.090674	0.288569
	Dclk2	-0.02346	0.288559
	Faf2	0.173894	0.286667
	Dnajc30	0.122318	0.284547
	Csnk1e	0.018945	0.284442
	Kcnq3	0.076791	0.283563
	Ighm	0.308642	0.283492
	Exoc5	-0.05533	0.28331
	Kif5c	0.04671	0.282662
	Lgi3	0.026947	0.282306
	Dnaja2	0.067917	0.281595
	Nedd4l;NEDD4L	-0.23335	0.280232
	Srpk2	0.044424	0.278605
	Alpl	0.176579	0.275458
	Tmem240	0.043655	0.274744
	Gad1	-0.14618	0.274681
	Mtmr10	0.061025	0.274417
	Grm1	0.200788	0.274171
	Pcbp1	0.057442	0.273319
	Arpc5	0.114151	0.272574
	Calcoco1	0.082186	0.270167
	SNCA;Snca	0.033282	0.26899
	Eif4g1	-0.12269	0.267879
	Llgl1	-0.04307	0.267717
	44990	-0.09796	0.264387
	Lmtk2	-0.06222	0.26409
	Grin2b	0.009125	0.263632
	Scai	0.019751	0.261811
	Uggt1	0.146962	0.261372
	Mrpl54	-0.15897	0.260771
	Tmem33	0.12002	0.259998
	Higd1a	0.096167	0.259319
	Fn1	-0.57368	0.258432
	Fbxl17	0.171223	0.2582
	Fam163b	-0.07668	0.25801
	Cd9	-0.03257	0.257719
	Arhgap32	-0.0193	0.257159
	Usp7	0.049819	0.256221
	Dctn4	0.06728	0.254945
	Jcad	0.069631	0.253321
	Ddx3y	-0.12569	0.252114
	Seh1l	0.050133	0.252069
	FAM120A	0.127166	0.248627
	Cpe	-0.11203	0.24762
	Tmem143	0.148202	0.247242
	Ccdc136	0.10873	0.244607
	Dnajc10	-0.06633	0.243588
	Eif4g2	0.043726	0.243056
	Oxr1	0.060546	0.243056
	Adcy9	-0.36529	0.242934
	Pnkd	-0.09962	0.242186
	Pip4k2c	0.070052	0.239321
	Trappc10	0.028789	0.23926
	Sfn	-0.11538	0.237447
	Mrpl47	-0.09024	0.236842
	Prkcb	-0.03741	0.235142
	Stau1	-0.13221	0.23407
	Cdh10	-0.03534	0.233673
	Lrrtm3	-0.05929	0.232304
	Gdpd1	0.100836	0.231479
	Ddb1	0.205184	0.231438
	Enpp6	-0.00859	0.231422
	Jup;JUP	0.027815	0.230657
	Rab15	0.044053	0.229702
	Prmt8	0.040675	0.22558
	Mrps33	-0.12391	0.216114
	Vps18	0.04265	0.212955
	Crocc	-0.06329	0.212164
	Ppp3cb	0.052863	0.212069
	Gabra4	0.140661	0.210889
	Ddrgk1	0.115135	0.209306
	Sipa1l1	-0.01996	0.208794
	Sec62	0.166518	0.208007
	Tarsl2	0.202898	0.205246
	Ctnna1	0.058558	0.203923
	Actn3	0.06071	0.201964
	Fkbp15	-0.13895	0.201877
	Aurkaip1	0.166166	0.201429
	Tbc1d10b	-0.02822	0.201139
	Myo18a	0.013571	0.20089
	Eif4g3	0.159913	0.200716
	Tubb3	-0.02478	0.200664
	Ptk2b	-0.01246	0.200331
	Ehd3	0.065923	0.200152
	Ctnnd2	0.026011	0.198776
	Bcr	0.068276	0.193395
	Dagla	0.03026	0.192832
	Adgra1	0.072328	0.192153
	Dctn1	0.025257	0.192018
	Dock10;DOCK10	-0.05664	0.190715
	Gm996	0.017405	0.187268
	Mrps18a	0.061914	0.187082
	Arc	-0.02385	0.186781
	Doc2a	-0.08368	0.184689
	Mlf2	0.097726	0.183282
	RtcA	0.047539	0.181136
	Ctnnd1	0.039173	0.178018
	Nsmf	0.032489	0.177279
	Ppp2r1a	0.017983	0.177108
	Wdr47	-0.01051	0.175705
	Brsk2	0.087247	0.170762
	Hras	0.066201	0.170563
	Dnajb5	0.036642	0.1667
	Iap	0.068557	0.163003
	Vps51	0.014598	0.162188
	Jph1	0.04778	0.161958
	Abcf2	-0.11218	0.160785
	Wdr48	0.03047	0.160586
	Kcnab1	0.050123	0.160111
	Epb41	0.023895	0.159343
	Med15	0.077093	0.157215
	Thsd7a	0.067654	0.156243
	Dgkg	0.025795	0.154046
	Eif3d	0.053832	0.153498
	GAD2;Gad2	0.093769	0.150069
	Strap	0.05292	0.148213
	Fut8	0.071244	0.147601
	Pip4k2a	-0.01433	0.146849
	Kbtbd11	-0.01512	0.146549
	Fnbp1l	0.03234	0.146169
	Arhgap44	0.035241	0.145112
	Srr	0.062036	0.143904
	Abcd3	0.014464	0.143619
	Tsfm	0.057082	0.143229
	Srgap1;Srgap2	-0.05275	0.142651
	Fth1	0.045927	0.141287
	Mlycd	0.046155	0.139996
	Bai3	-0.04335	0.139654
	Rer1	0.074003	0.137951
	Lrrc8c	0.061681	0.136139
	Fam126b	0.029891	0.135605
	Mob4	0.036984	0.135379
	Robo2	0.016637	0.134773
	Mark1	0.012787	0.133992
	Kctd8	-0.00929	0.132491
	Snx27	0.070506	0.132432
	Tanc2	0.024209	0.132124
	Mlip	0.013521	0.130533
	Asphd1	0.070437	0.130217
	Map2k4	-0.12668	0.129495
	Vps35;VPS35	0.028654	0.126527
	Rgs14	0.079208	0.126373
	Fam73a	0.057516	0.125552
	Abcd2	0.030083	0.124702
	Tfrc	0.074652	0.123172
	Sqstm1	0.055183	0.121856
	Iars	0.031402	0.121357
	Dock2	0.045246	0.120553
	Myo1b	-0.0355	0.120423
	Rgma	0.154658	0.119244
	Stx8	-0.06202	0.115165
	Arl8b;Arl8a	-0.0363	0.11478
	Ogt	0.024547	0.114046
	Pisd	0.018551	0.111696
	Prr7	0.012963	0.111022
	Gabrb1	0.227549	0.109158
	Acaa1a;Acaa1b	-0.12086	0.10854
	Map6d1	0.023084	0.107702
	Dock3	-0.02431	0.106569
[truncated: 117 more rows]
