# Supplementary material for: Hyperfunction of post-synaptic density protein 95 promotes seizure response in early-stage aβ pathology
Source: EMBO Rep. 2024 Feb 27;25(3):19. doi: 10.1038/s44319-024-00090-0 (PMC10933348; doi:10.1038/s44319-024-00090-0)
Supplement: Supplementary file 5 — Source Data Fig. 4 [file 44319_2024_90_MOESM5_ESM.zip › Figure 4 Source Data/4C/4C.xlsx]

## Sheet: Sheet1
		APP	GluA1	Neuroligin3	Shank3	Homer1	Homer2	Map1lc3b	Map4	Map6	Mapt	Cofilin1	Cacnb1	Cacna2d1	CamK2d	Begain	Ncam1	Neuroplastin	Gprin3
	WT1	20.5493	32.12	36.8067	8.22311	43.6804	18.9782	17.2074	49.8981	32.802	20.1197	42.3062	6.30947	15.033	64.0552	15.0935	54.476	32.9466	19.9518
	WT2	0	0	0	0	0	0	0	1.75291	4.36011	0	0	0	0	35.8915	0	0	9.13709	0
	WT3	12.8446	23.1561	21.8149	23.6575	42.6661	33.3572	38.2366	17.6245	20.2973	9.75489	25.7563	6.89456	16.5124	0	20.1673	20.0301	0	5.69976
	WT4	9.58589	14.4278	48.4241	14.5851	14.2568	8.41314	26.1323	0	0	9.19378	25.679	12.3079	23.16	45.0705	12.1525	45.3053	46.214	11.2761
	APP1	96.0824	100	100	100	100	100	100	100	100	74.4992	100	100	100	100	100	100	100	100
	APP2	100	39.2998	44.1737	61.0683	88.9091	74.3827	76.8761	94.5123	91.1721	100	91.0697	57.5076	82.6865	89.8018	59.8058	72.3326	88.7575	64.1449
	APP3	63.8772	36.4695	47.4826	49.5173	66.5436	49.6421	63.9768	56.1423	41.7715	31.3073	51.4044	40.0371	37.3367	39.6349	55.5036	37.5449	22.828	40.0051
	APP4	75.503	57.3503	61.0159	42.9747	59.9309	50.7025	62.4971	37.1258	40.0616	76.9645	69.3076	44.5745	57.6604	80.7428	53.5317	83.2833	76.0266	29.602
