# Supplementary material for: Hyperfunction of post-synaptic density protein 95 promotes seizure response in early-stage aβ pathology
Source: EMBO Rep. 2024 Feb 27;25(3):19. doi: 10.1038/s44319-024-00090-0 (PMC10933348; doi:10.1038/s44319-024-00090-0)
Supplement: Supplementary file 6 — Source Data Fig. 5 [file 44319_2024_90_MOESM6_ESM.zip]

Archive with 16 entries (12 files):
- Figure 5 Source Data/5A/
- Figure 5 Source Data/5A/5A.xlsx
- Figure 5 Source Data/5A/5A_WT_Ab.tif
- Figure 5 Source Data/5A/5A_WT_Scr.tif
- Figure 5 Source Data/5B/
- Figure 5 Source Data/5B/5B.xlsx
- Figure 5 Source Data/5B/5B_PSD Het_Ab.tif
- Figure 5 Source Data/5B/5B_PSD Het_Scr.tif
- Figure 5 Source Data/5C/
- Figure 5 Source Data/5C/5C.xlsx
- Figure 5 Source Data/5C/5C_KO_Ab.tif
- Figure 5 Source Data/5C/5C_KO_Scr.tif
- Figure 5 Source Data/5D/
- Figure 5 Source Data/5D/5D.xlsx
- Figure 5 Source Data/5D/5D_KO_PSD_Ab.tif
- Figure 5 Source Data/5D/5D_KO_PSD_Scr.tif
