# Supplementary material for: Hyperfunction of post-synaptic density protein 95 promotes seizure response in early-stage aβ pathology
Source: EMBO Rep. 2024 Feb 27;25(3):19. doi: 10.1038/s44319-024-00090-0 (PMC10933348; doi:10.1038/s44319-024-00090-0)
Supplement: Supplementary file 6 — Source Data Fig. 5 [file 44319_2024_90_MOESM6_ESM.zip › Figure 5 Source Data/5A/5A.xlsx]

## Sheet: Sheet1
	Synapse number	Scr	Aβ42		PSD-95 puncta number	Scr	Aβ42		Synapsin 1 puncta number	Scr	Aβ42
		0.675032	0.771424			0.3766	1.3666			0.388	0.618935
		0.507706	0.727678			0.5036	1.4324			0.302	0.644184
		0.450179	0.962221			0.672	1.3012			0.248	0.600132
		0.525872	0.470101			1.3922	1.0666			0.504	0.469726
		0.489883	0.765507			0.9613	1.1649			0.347	0.687399
		0.500369	0.738221			1.136	1.5751			0.495	1.0523
		0.797111	0.60655			0.868	1.1715			0.645	0.956194
		0.570884	0.767424			0.597	1.1102			0.536	0.546673
		0.323188	0.957398			0.689	1.4626			0.395	0.865518
		0.686317	0.727316			0.736	1.2901			0.574	0.782057
		0.620064	0.558372			0.881	0.9592			0.528	0.610837
		0.583524	0.446494			0.72	0.8483			0.481	0.495881
		0.621366	0.780401			0.843	1.1366			0.459	0.744883
			0.893038				1.24				0.888842
	Test for normal distribution				Test for normal distribution				Test for normal distribution
	Shapiro-Wilk test				Shapiro-Wilk test				Shapiro-Wilk test
	W	0.9838	0.9291		W	0.962	0.9907		W	0.9778	0.954
	P value	0.993	0.2962		P value	0.7844	0.9997		P value	0.9672	0.6239
	Passed normality test (alpha=0.05)?	Yes	Yes		Passed normality test (alpha=0.05)?	Yes	Yes		Passed normality test (alpha=0.05)?	Yes	Yes
	P value summary	ns	ns		P value summary	ns	ns		P value summary	ns	ns
	Number of values	13	14		Number of values	13	14		Number of values	13	14
	Table Analyzed	synapse number			Table Analyzed	puncta number - PSD-95			Table Analyzed	puncta number - Synapsin1
	Column B	Aβ42			Column B	Aβ42			Column B	Aβ42
	vs.	vs.			vs.	vs.			vs.	vs.
	Column A	Scr			Column A	Scr			Column A	Scr
	Unpaired t test				Unpaired t test				Unpaired t test
	P value	0.0069			P value	<0.0001			P value	0.0001
	P value summary	**			P value summary	****			P value summary	***
	Significantly different (P < 0.05)?	Yes			Significantly different (P < 0.05)?	Yes			Significantly different (P < 0.05)?	Yes
	One- or two-tailed P value?	Two-tailed			One- or two-tailed P value?	Two-tailed			One- or two-tailed P value?	Two-tailed
	t, df	t=2.942, df=25			t, df	t=4.719, df=25			t, df	t=4.476, df=25
	How big is the difference?				How big is the difference?				How big is the difference?
	Mean of column A	0.5655			Mean of column A	0.7981			Mean of column A	0.454
	Mean of column B	0.7266			Mean of column B	1.223			Mean of column B	0.7117
	Difference between means (B - A) ± SEM	0.1611 ± 0.05476			Difference between means (B - A) ± SEM	0.4251 ± 0.09008			Difference between means (B - A) ± SEM	0.2577 ± 0.05757
	95% confidence interval	0.04831 to 0.2739			95% confidence interval	0.2396 to 0.6106			95% confidence interval	0.1391 to 0.3762
	R squared (eta squared)	0.2572			R squared (eta squared)	0.4711			R squared (eta squared)	0.4449
	F test to compare variances				F test to compare variances				F test to compare variances
	F, DFn, Dfd	1.764, 13, 12			F, DFn, Dfd	1.780, 12, 13			F, DFn, Dfd	2.450, 13, 12
	P value	0.3345			P value	0.3159			P value	0.1309
	P value summary	ns			P value summary	ns			P value summary	ns
	Significantly different (P < 0.05)?	No			Significantly different (P < 0.05)?	No			Significantly different (P < 0.05)?	No
	Data analyzed				Data analyzed				Data analyzed
	Sample size, column A	13			Sample size, column A	13			Sample size, column A	13
	Sample size, column B	14			Sample size, column B	14			Sample size, column B	14
