# Supplementary material for: Hyperfunction of post-synaptic density protein 95 promotes seizure response in early-stage aβ pathology
Source: EMBO Rep. 2024 Feb 27;25(3):19. doi: 10.1038/s44319-024-00090-0 (PMC10933348; doi:10.1038/s44319-024-00090-0)
Supplement: Supplementary file 6 — Source Data Fig. 5 [file 44319_2024_90_MOESM6_ESM.zip › Figure 5 Source Data/5B/5B.xlsx]

## Sheet: Sheet1
	Synapse number	Scr	Aβ42		PSD-95 puncta number	Scr	Aβ42		Synapsin-1 puncta number	Scr	Aβ42
		0.60244	0.857005			0.479227	0.504745			0.397283	0.441702
		0.540384	0.680382			0.438998	0.416237			0.340299	0.370011
		0.537753	0.619073			0.306056	0.341219			0.243495	0.306705
		0.568076	0.441648			0.377753	0.265442			0.319669	0.256825
		0.586133	0.720193			0.51774	0.213949			0.448417	0.324222
		0.495341	0.55889			0.3329	0.40696			0.276048	0.28763
		0.414789	0.694728			0.42282	0.502636			0.31873	0.583297
		0.613868	0.36662			0.376489	0.398792			0.405179	0.241786
		0.626697	0.649562			0.442794	0.433537			0.456263	0.373027
		0.640422	0.58643			0.506717	0.463913			0.286837	0.429039
		0.675381	0.591793			0.503084	0.477413			0.411842	0.348622
		0.45662	0.572426			0.393925	0.371318			0.369305	0.310389
		0.690146	0.599213				0.271526			0.364728	0.157007
		0.577972	0.368796
			0.432159
	Test for normal distribution				Test for normal distribution				Test for normal distribution
	Shapiro-Wilk test				Shapiro-Wilk test				Shapiro-Wilk test
	W	0.969	0.9532		W	0.9508	0.9318		W	0.969	0.9633
	P value	0.8636	0.5765		P value	0.6483	0.3599		P value	0.8815	0.8037
	Passed normality test (alpha=0.05)?	Yes	Yes		Passed normality test (alpha=0.05)?	Yes	Yes		Passed normality test (alpha=0.05)?	Yes	Yes
	P value summary	ns	ns		P value summary	ns	ns		P value summary	ns	ns
	Number of values	14	15		Number of values	12	13		Number of values	13	13
	Table Analyzed	Synapse number			Table Analyzed	PSD-95 puncta			Table Analyzed	Synapsin1 puncta
	Column B	Aβ42			Column B	Aβ42			Column B	Aβ42
	vs.	vs.			vs.	vs.			vs.	vs.
	Column A	Scr			Column A	Scr			Column A	Scr
	Unpaired t test				Unpaired t test				Unpaired t test
	P value	0.8249			P value	0.302			P value	0.6488
	P value summary	ns			P value summary	ns			P value summary	ns
	Significantly different (P < 0.05)?	No			Significantly different (P < 0.05)?	No			Significantly different (P < 0.05)?	No
	One- or two-tailed P value?	Two-tailed			One- or two-tailed P value?	Two-tailed			One- or two-tailed P value?	Two-tailed
	t, df	t=0.2234, df=27			t, df	t=1.056, df=23			t, df	t=0.4612, df=24
	How big is the difference?				How big is the difference?				How big is the difference?
	Mean of column A	0.5733			Mean of column A	0.4249			Mean of column A	0.3568
	Mean of column B	0.5826			Mean of column B	0.3898			Mean of column B	0.3408
	Difference between means (B - A) ± SEM	0.009307 ± 0.04166			Difference between means (B - A) ± SEM	-0.03505 ± 0.03320			Difference between means (B - A) ± SEM	-0.01599 ± 0.03466
	95% confidence interval	-0.07618 to 0.09479			95% confidence interval	-0.1037 to 0.03363			95% confidence interval	-0.08752 to 0.05555
	R squared (eta squared)	0.001845			R squared (eta squared)	0.04623			R squared (eta squared)	0.008786
	F test to compare variances				F test to compare variances				F test to compare variances
	F, DFn, Dfd	2.948, 14, 13			F, DFn, Dfd	1.819, 12, 11			F, DFn, Dfd	2.545, 12, 12
	P value	0.0593			P value	0.3313			P value	0.1193
	P value summary	ns			P value summary	ns			P value summary	ns
	Significantly different (P < 0.05)?	No			Significantly different (P < 0.05)?	No			Significantly different (P < 0.05)?	No
	Data analyzed				Data analyzed				Data analyzed
	Sample size, column A	14			Sample size, column A	12			Sample size, column A	13
	Sample size, column B	15			Sample size, column B	13			Sample size, column B	13
