# Supplementary material for: Hyperfunction of post-synaptic density protein 95 promotes seizure response in early-stage aβ pathology
Source: EMBO Rep. 2024 Feb 27;25(3):19. doi: 10.1038/s44319-024-00090-0 (PMC10933348; doi:10.1038/s44319-024-00090-0)
Supplement: Supplementary file 6 — Source Data Fig. 5 [file 44319_2024_90_MOESM6_ESM.zip › Figure 5 Source Data/5C/5C.xlsx]

## Sheet: Sheet1
	Synapse number	Scr	Aβ42		Homer1b/c puncta number	Scr	Aβ42		Synapsin-1 puncta number	Scr	Aβ42
		0.587004	0.362649			0.888	0.372			0.565	0.386
		0.338613	0.554266			0.367	0.833			0.271	0.59
		0.558085	0.276693			0.391	0.231			0.35	0.278
		0.568509	0.459243			0.368	0.269			0.277	0.263
		0.64611	0.788236			0.488	0.361			0.475	0.299
		0.571982	0.618491			0.542	0.424			0.412	0.391
		0.420942	0.717501			0.491	0.674			0.504	0.471
		0.658908	0.709526			0.471	0.473			0.44	0.483
		0.922693	0.487839			0.366	0.634			0.198	0.559
		0.662027	0.595006			0.919	0.315			0.539	0.365
		0.72592	0.571211			1.035	0.613			0.469	0.544
		0.692971	0.508768			0.466	0.549			0.45	0.534
		0.52545	0.540355			0.662	0.453			0.554	0.414
		0.447407	0.675751			0.497	0.539			0.356	0.54
		0.52647	0.735381			0.409	0.636			0.377	0.705
		0.675138	0.807241			0.514	0.462			0.541	0.513
		0.463825				0.431				0.508
	Test for normal distribution				Test for normal distribution				Test for normal distribution
	Shapiro-Wilk test				Shapiro-Wilk test				Shapiro-Wilk test
	W	0.9671	0.9696		W	0.7834	0.9779		W	0.9346	0.9641
	P value	0.7665	0.8325		P value	0.0012	0.9451		P value	0.2597	0.7361
	Passed normality test (alpha=0.05)?	Yes	Yes		Passed normality test (alpha=0.05)?	No	Yes		Passed normality test (alpha=0.05)?	Yes	Yes
	P value summary	ns	ns		P value summary	**	ns		P value summary	ns	ns
	Number of values	17	16		Number of values	17	16		Number of values	17	16
	Table Analyzed	Ctrl GFP synapse number			Table Analyzed	Ctrl GFP puncta number - Homer1b/c			Table Analyzed	Ctrl GFP puncta number - Synapsin1
	Column B	Aβ42			Column B	Aβ42			Column B	Aβ42
	vs.	vs.			vs.	vs.			vs.	vs.
	Column A	Scr			Column A	Scr			Column A	Scr
	Unpaired t test				Mann Whitney test				Unpaired t test
	P value	0.9962			P value	0.5814			P value	0.4667
	P value summary	ns			Exact or approximate P value?	Exact			P value summary	ns
	Significantly different (P < 0.05)?	No			P value summary	ns			Significantly different (P < 0.05)?	No
	One- or two-tailed P value?	Two-tailed			Significantly different (P < 0.05)?	No			One- or two-tailed P value?	Two-tailed
	t, df	t=0.004863, df=31			One- or two-tailed P value?	Two-tailed			t, df	t=0.7369, df=31
					Sum of ranks in column A,B	305 , 256
	How big is the difference?				Mann-Whitney U	120			How big is the difference?
	Mean of column A	0.5878							Mean of column A	0.4286
	Mean of column B	0.588			Difference between medians				Mean of column B	0.4584
	Difference between means (B - A) ± SEM	0.0002419 ± 0.04975			Median of column A	0.4880, n=17			Difference between means (B - A) ± SEM	0.02985 ± 0.04050
	95% confidence interval	-0.1012 to 0.1017			Median of column B	0.4675, n=16			95% confidence interval	-0.05276 to 0.1125
	R squared (eta squared)	7.628e-07			Difference: Actual	-0.0205			R squared (eta squared)	0.01722
					Difference: Hodges-Lehmann	-0.0285
	F test to compare variances								F test to compare variances
	F, DFn, Dfd	1.197, 15, 16							F, DFn, Dfd	1.276, 15, 16
	P value	0.724							P value	0.6334
	P value summary	ns							P value summary	ns
	Significantly different (P < 0.05)?	No							Significantly different (P < 0.05)?	No
	Data analyzed								Data analyzed
	Sample size, column A	17							Sample size, column A	17
	Sample size, column B	16							Sample size, column B	16
