# Supplementary material for: Hyperfunction of post-synaptic density protein 95 promotes seizure response in early-stage aβ pathology
Source: EMBO Rep. 2024 Feb 27;25(3):19. doi: 10.1038/s44319-024-00090-0 (PMC10933348; doi:10.1038/s44319-024-00090-0)
Supplement: Supplementary file 6 — Source Data Fig. 5 [file 44319_2024_90_MOESM6_ESM.zip › Figure 5 Source Data/5D/5D.xlsx]

## Sheet: Sheet1
	Synapse number	Scr	Aβ42		Homer1b/c puncta number	Scr	Aβ42		Synapsin1 puncta number	Scr	Aβ42
		0.477369	0.767399			0.301	0.756			0.303	0.431
		0.677615	0.981763			0.616	0.715			0.567	0.706
		0.461525	0.75427			0.3	0.532			0.309	0.521
		0.350615	0.666173			0.32	0.512			0.321	0.445
		0.480488	0.736059			0.419	0.514			0.4	0.525
		0.593851	0.789174			0.505	0.53			0.46	0.509
		0.718819	0.671189			0.489	0.879			0.482	0.548
		0.54863	0.666365			0.364	0.61			0.403	0.56
		0.719459	0.704838			0.447	0.714			0.418	0.782
		0.442066	0.521603			0.442	0.486			0.355	0.409
		0.73134	0.889404			0.55	0.676			0.559	0.485
		0.611376	0.704459			0.581	0.776			0.48	0.699
		0.474698	0.776717			0.365	0.527			0.287	0.56
		0.540686	0.929978			0.467	0.532			0.387	0.558
		0.61006	0.659016			0.46	0.526			0.386	0.403
		0.625152	0.729839			0.538	0.734			0.599	0.673
			0.891172				0.694				0.563
	Test for normal distribution				Test for normal distribution				Test for normal distribution
	Shapiro-Wilk test				Shapiro-Wilk test				Shapiro-Wilk test
	W	0.9515	0.9515		W	0.9605	0.8835		W	0.9402	0.9304
	P value	0.5135	0.481		P value	0.6713	0.0363		P value	0.351	0.2211
	Passed normality test (alpha=0.05)?	Yes	Yes		Passed normality test (alpha=0.05)?	Yes	No		Passed normality test (alpha=0.05)?	Yes	Yes
	P value summary	ns	ns		P value summary	ns	*		P value summary	ns	ns
	Number of values	16	17		Number of values	16	17		Number of values	16	17
	Table Analyzed	PSD_95 GFP synapse number			Table Analyzed	PSD_95 GFP puncta number - Homer1b/c			Table Analyzed	PSD_95 GFP puncta number - Synapsin1
	Column B	Aβ42			Column B	Aβ42			Column B	Aβ42
	vs.	vs.			vs.	vs.			vs.	vs.
	Column A	Scr			Column A	Scr			Column A	Scr
	Unpaired t test				Mann Whitney test				Unpaired t test
	P value	<0.0001			P value	0.0001			P value	0.0009
	P value summary	****			Exact or approximate P value?	Exact			P value summary	***
	Significantly different (P < 0.05)?	Yes			P value summary	***			Significantly different (P < 0.05)?	Yes
	One- or two-tailed P value?	Two-tailed			Significantly different (P < 0.05)?	Yes			One- or two-tailed P value?	Two-tailed
	t, df	t=4.741, df=31			One- or two-tailed P value?	Two-tailed			t, df	t=3.654, df=31
					Sum of ranks in column A,B	171 , 390
	How big is the difference?				Mann-Whitney U	35			How big is the difference?
	Mean of column A	0.5665							Mean of column A	0.4198
	Mean of column B	0.7553			Difference between medians				Mean of column B	0.5516
	Difference between means (B - A) ± SEM	0.1888 ± 0.03981			Median of column A	0.4535, n=16			Difference between means (B - A) ± SEM	0.1318 ± 0.03608
	95% confidence interval	0.1076 to 0.2700			Median of column B	0.6100, n=17			95% confidence interval	0.05825 to 0.2054
	R squared (eta squared)	0.4204			Difference: Actual	0.1565			R squared (eta squared)	0.3011
					Difference: Hodges-Lehmann	0.1765
	F test to compare variances								F test to compare variances
	F, DFn, Dfd	1.039, 16, 15							F, DFn, Dfd	1.248, 16, 15
	P value	0.9448							P value	0.6727
	P value summary	ns							P value summary	ns
	Significantly different (P < 0.05)?	No							Significantly different (P < 0.05)?	No
	Data analyzed								Data analyzed
	Sample size, column A	16							Sample size, column A	16
	Sample size, column B	17							Sample size, column B	17
