# Supplementary material for: Hyperfunction of post-synaptic density protein 95 promotes seizure response in early-stage aβ pathology
Source: EMBO Rep. 2024 Feb 27;25(3):19. doi: 10.1038/s44319-024-00090-0 (PMC10933348; doi:10.1038/s44319-024-00090-0)
Supplement: Supplementary file 7 — Source Data Fig. 6 [file 44319_2024_90_MOESM7_ESM.zip]

Archive with 16 entries (12 files):
- Figure 6 Source Data/6A/
- Figure 6 Source Data/6A/6A.xlsx
- Figure 6 Source Data/6A/6A_WT_Ab_GluA1.tif
- Figure 6 Source Data/6A/6A_WT_Scr_GluA1.tif
- Figure 6 Source Data/6B/
- Figure 6 Source Data/6B/6B.xlsx
- Figure 6 Source Data/6B/6B_WT_Ab_GluA2.tif
- Figure 6 Source Data/6B/6B_WT_Scr_GluA2.tif
- Figure 6 Source Data/6C/
- Figure 6 Source Data/6C/6C.xlsx
- Figure 6 Source Data/6C/6C_Het_Ab_GluA1.tif
- Figure 6 Source Data/6C/6C_Het_Scr_GluA1.tif
- Figure 6 Source Data/6D/
- Figure 6 Source Data/6D/6D.xlsx
- Figure 6 Source Data/6D/6D_Het_Ab_GluA2.tif
- Figure 6 Source Data/6D/6D_Het_Scr_GluA2.tif
