# Supplementary material for: Hyperfunction of post-synaptic density protein 95 promotes seizure response in early-stage aβ pathology
Source: EMBO Rep. 2024 Feb 27;25(3):19. doi: 10.1038/s44319-024-00090-0 (PMC10933348; doi:10.1038/s44319-024-00090-0)
Supplement: Supplementary file 7 — Source Data Fig. 6 [file 44319_2024_90_MOESM7_ESM.zip › Figure 6 Source Data/6A/6A.xlsx]

## Sheet: Sheet1
	Surface expression	Scr	Aβ42		Total expression	Scr	Aβ42
		0.7475	0.931			0.397	0.4964
		0.8172	0.6149			0.4579	0.5368
		0.8587	1.21			0.2715	0.3887
		0.732	0.6307			0.309	0.6586
		0.4812	1.3026			0.7656	0.337
		0.59	1.04			0.5298	0.485
		0.849	0.625			0.3982	0.6071
		0.722518	0.7243			0.5338	0.4691
		0.459288	0.9486			0.5358	0.5979
		0.5995	1.0944			0.544	0.4057
		0.7298	0.6036			0.4846	0.5515
		0.7993	1.1279			0.2619	0.3661
		0.9194	0.8049			0.466	0.5213
		0.5959	0.683			0.4755	0.5964
		0.7172	0.6542			0.3159	0.4509
		0.7683	0.7774			0.4504	0.6545
		0.6191	0.8563			0.559	0.4416
			0.8209				0.2432
	Test for normal distribution				Test for normal distribution
	Shapiro-Wilk test				Shapiro-Wilk test
	W	0.9564	0.9188		W	0.9339	0.9744
	P value	0.566	0.1231		P value	0.2531	0.8753
	Passed normality test (alpha=0.05)?	Yes	Yes		Passed normality test (alpha=0.05)?	Yes	Yes
	P value summary	ns	ns		P value summary	ns	ns
	Number of values	17	18		Number of values	17	18
	Table Analyzed	WT GluA1 surface expression			Table Analyzed	WT GluA1 total
	Column B	Aβ42			Column B	Aβ42
	vs.	vs.			vs.	vs.
	Column A	Scr			Column A	Scr
	Unpaired t test				Unpaired t test
	P value	0.0192			P value	0.42
	P value summary	*			P value summary	ns
	Significantly different (P < 0.05)?	Yes			Significantly different (P < 0.05)?	No
	One- or two-tailed P value?	Two-tailed			One- or two-tailed P value?	Two-tailed
	t, df	t=2.462, df=33			t, df	t=0.8167, df=33
	How big is the difference?				How big is the difference?
	Mean of column A	0.7062			Mean of column A	0.4562
	Mean of column B	0.8583			Mean of column B	0.4893
	Difference between means (B - A) ± SEM	0.1521 ± 0.06177			Difference between means (B - A) ± SEM	0.03309 ± 0.04052
	95% confidence interval	0.02641 to 0.2778			95% confidence interval	-0.04935 to 0.1155
	R squared (eta squared)	0.1552			R squared (eta squared)	0.01981
	F test to compare variances				F test to compare variances
	F, DFn, Dfd	2.848, 17, 16			F, DFn, Dfd	1.220, 16, 17
	P value	0.042			P value	0.6873
	P value summary	*			P value summary	ns
	Significantly different (P < 0.05)?	Yes			Significantly different (P < 0.05)?	No
	Data analyzed				Data analyzed
	Sample size, column A	17			Sample size, column A	17
	Sample size, column B	18			Sample size, column B	18
