# Supplementary material for: Hyperfunction of post-synaptic density protein 95 promotes seizure response in early-stage aβ pathology
Source: EMBO Rep. 2024 Feb 27;25(3):19. doi: 10.1038/s44319-024-00090-0 (PMC10933348; doi:10.1038/s44319-024-00090-0)
Supplement: Supplementary file 7 — Source Data Fig. 6 [file 44319_2024_90_MOESM7_ESM.zip › Figure 6 Source Data/6B/6B.xlsx]

## Sheet: Sheet1
	Surface expression	Scr	Aβ42		Total expression	Scr	Aβ42
		0.8673	0.9208			0.2768	0.3017
		0.9727	1.0687			0.3	0.2912
		0.7181	0.7181			0.2858	0.3431
		0.7967	0.9975			0.2468	0.2986
		0.5197	0.9574			0.2554	0.3177
		0.8411	1.0659			0.1933	0.2847
		0.7752	1.04			0.379	0.2975
		0.5518	1.1025			0.4149	0.3526
		0.9292	0.7617			0.4629	0.6202
		0.5892	1.1021			0.6446	0.3779
		0.9313	1.347			0.5482	0.3776
		1.1627	1.1479			0.4114	0.6073
		0.8198	1.0879			0.4508	0.5431
		0.8628	1.3026			0.2984	0.4859
		0.9976	1.663			0.3677	0.3993
		1.2773	0.9371			0.4581	0.6623
			0.9317				0.4915
			1.1169				0.4704
			1.0439				0.5675
			1.2094				0.5909
	Test for normal distribution				Test for normal distribution
	Shapiro-Wilk test				Shapiro-Wilk test
	W	0.9648	0.9243		W	0.9552	0.8961
	P value	0.7492	0.1199		P value	0.5765	0.0349
	Passed normality test (alpha=0.05)?	Yes	Yes		Passed normality test (alpha=0.05)?	Yes	No
	P value summary	ns	ns		P value summary	ns	*
	Number of values	16	20		Number of values	16	20
	Table Analyzed	WT GluA2 surface expression			Table Analyzed	WT GluA2 total
	Column B	Aβ42			Column B	Aβ42
	vs.	vs.			vs.	vs.
	Column A	Scr			Column A	Scr
	Unpaired t test				Mann Whitney test
	P value	0.0025			P value	0.1584
	P value summary	**			Exact or approximate P value?	Exact
	Significantly different (P < 0.05)?	Yes			P value summary	ns
	One- or two-tailed P value?	Two-tailed			Significantly different (P < 0.05)?	No
	t, df	t=3.273, df=34			One- or two-tailed P value?	Two-tailed
					Sum of ranks in column A,B	251 , 415
	How big is the difference?				Mann-Whitney U	115
	Mean of column A	0.8508
	Mean of column B	1.076			Difference between medians
	Difference between means (B - A) ± SEM	0.2253 ± 0.06885			Median of column A	0.3734, n=16
	95% confidence interval	0.08540 to 0.3652			Median of column B	0.3886, n=20
	R squared (eta squared)	0.2395			Difference: Actual	0.01525
					Difference: Hodges-Lehmann	0.05455
	F test to compare variances
	F, DFn, Dfd	1.025, 19, 15
	P value	0.9758
	P value summary	ns
	Significantly different (P < 0.05)?	No
	Data analyzed
	Sample size, column A	16
	Sample size, column B	20
