# Supplementary material for: Hyperfunction of post-synaptic density protein 95 promotes seizure response in early-stage aβ pathology
Source: EMBO Rep. 2024 Feb 27;25(3):19. doi: 10.1038/s44319-024-00090-0 (PMC10933348; doi:10.1038/s44319-024-00090-0)
Supplement: Supplementary file 7 — Source Data Fig. 6 [file 44319_2024_90_MOESM7_ESM.zip › Figure 6 Source Data/6C/6C.xlsx]

## Sheet: Sheet1
	Surface expression	Scr	Aβ42		Total expression	Scr	Aβ42
		0.7802	0.9807			0.5645	0.552
		0.7469	0.6652			0.6431	0.8778
		0.7018	0.5352			0.3893	0.651
		0.9793	0.8649			0.4874	0.4391
		0.8388	0.7315			0.4857	0.5727
		0.6819	0.776			0.4845	0.5392
		0.6291	0.8188			0.4693	0.5746
		0.6025	0.5936			0.7061	0.5802
		0.8215	0.772			0.4828	0.331
		0.4666	0.7925			0.2864	0.4473
		0.7009	0.7596			0.4861	0.5597
		0.6028	0.6651			0.4762	0.5105
		0.5947	0.6118			0.3981	0.5452
		0.6435				0.3964
	Test for normal distribution				Test for normal distribution
	Shapiro-Wilk test				Shapiro-Wilk test
	W	0.97	0.978		W	0.9213	0.8784
	P value	0.8765	0.9681		P value	0.2296	0.0678
	Passed normality test (alpha=0.05)?	Yes	Yes		Passed normality test (alpha=0.05)?	Yes	Yes
	P value summary	ns	ns		P value summary	ns	ns
	Number of values	14	13		Number of values	14	13
	Table Analyzed	PSD-95 HET GluA1 surface expression			Table Analyzed	PSD-95 HET GluA1 total
	Column B	Aβ42			Column B	Aβ42
	vs.	vs.			vs.	vs.
	Column A	Scr			Column A	Scr
	Unpaired t test				Unpaired t test
	P value	0.4539			P value	0.1311
	P value summary	ns			P value summary	ns
	Significantly different (P < 0.05)?	No			Significantly different (P < 0.05)?	No
	One- or two-tailed P value?	Two-tailed			One- or two-tailed P value?	Two-tailed
	t, df	t=0.7609, df=25			t, df	t=1.561, df=25
	How big is the difference?				How big is the difference?
	Mean of column A	0.6993			Mean of column A	0.4826
	Mean of column B	0.7359			Mean of column B	0.5523
	Difference between means (B - A) ± SEM	0.03659 ± 0.04810			Difference between means (B - A) ± SEM	0.06977 ± 0.04470
	95% confidence interval	-0.06246 to 0.1356			95% confidence interval	-0.02229 to 0.1618
	R squared (eta squared)	0.02263			R squared (eta squared)	0.0888
	F test to compare variances				F test to compare variances
	F, DFn, Dfd	1.120, 13, 12			F, DFn, Dfd	1.442, 12, 13
	P value	0.85			P value	0.5218
	P value summary	ns			P value summary	ns
	Significantly different (P < 0.05)?	No			Significantly different (P < 0.05)?	No
	Data analyzed				Data analyzed
	Sample size, column A	14			Sample size, column A	14
	Sample size, column B	13			Sample size, column B	13
