# Supplementary material for: Hyperfunction of post-synaptic density protein 95 promotes seizure response in early-stage aβ pathology
Source: EMBO Rep. 2024 Feb 27;25(3):19. doi: 10.1038/s44319-024-00090-0 (PMC10933348; doi:10.1038/s44319-024-00090-0)
Supplement: Supplementary file 7 — Source Data Fig. 6 [file 44319_2024_90_MOESM7_ESM.zip › Figure 6 Source Data/6D/6D.xlsx]

## Sheet: Sheet1
	Surface expression	Scr	Aβ42		Total expression	Scr	Aβ42
		1.0269	1.2632			0.3689	0.2873
		0.9743	1.0763			0.55	0.2953
		1.0447	1.3183			0.3003	0.4963
		0.9064	1.0261			0.3308	0.3667
		1.1976	0.8079			0.3566	0.7903
		0.7361	0.3717			0.2727	0.8655
		0.8707	0.7826			0.7278	0.82
		1.3246	0.8215			1.1704	0.7595
		0.8999	0.7392			0.7458	0.7458
		0.9051	0.8864			0.8106	0.781
		0.503	0.8057			0.8896	0.8164
		0.7597	0.8476			0.7591	0.8389
		0.8497	0.7445			0.7811	0.7936
						0.945
	Test for normal distribution				Test for normal distribution
	Shapiro-Wilk test				Shapiro-Wilk test
	W	0.9688	0.9205		W	0.9192	0.7605
	P value	0.8801	0.255		P value	0.2138	0.0024
	Passed normality test (alpha=0.05)?	Yes	Yes		Passed normality test (alpha=0.05)?	Yes	No
	P value summary	ns	ns		P value summary	ns	**
	Number of values	13	13		Number of values	14	13
	Table Analyzed	PSD-95 HET GluA2 surface expression			Table Analyzed	PSD-95 HET GluA2 total
	Column B	Aβ42			Column B	Aβ42
	vs.	vs.			vs.	vs.
	Column A	Scr			Column A	Scr
	Unpaired t test				Mann Whitney test
	P value	0.6643			P value	0.659
	P value summary	ns			Exact or approximate P value?	Exact
	Significantly different (P < 0.05)?	No			P value summary	ns
	One- or two-tailed P value?	Two-tailed			Significantly different (P < 0.05)?	No
	t, df	t=0.4395, df=24			One- or two-tailed P value?	Two-tailed
					Sum of ranks in column A,B	186.5 , 191.5
	How big is the difference?				Mann-Whitney U	81.5
	Mean of column A	0.923
	Mean of column B	0.8839			Difference between medians
	Difference between means (B - A) ± SEM	-0.03905 ± 0.08887			Median of column A	0.7368, n=14
	95% confidence interval	-0.2225 to 0.1444			Median of column B	0.7810, n=13
	R squared (eta squared)	0.007982			Difference: Actual	0.0442
					Difference: Hodges-Lehmann	0.01995
	F test to compare variances
	F, DFn, Dfd	1.406, 12, 12
	P value	0.5645
	P value summary	ns
	Significantly different (P < 0.05)?	No
	Data analyzed
	Sample size, column A	13
	Sample size, column B	13
