# Supplementary material for: Hyperfunction of post-synaptic density protein 95 promotes seizure response in early-stage aβ pathology
Source: EMBO Rep. 2024 Feb 27;25(3):19. doi: 10.1038/s44319-024-00090-0 (PMC10933348; doi:10.1038/s44319-024-00090-0)
Supplement: Supplementary file 8 — Source Data Fig. 7 [file 44319_2024_90_MOESM8_ESM.zip]

Archive with 8 entries (4 files):
- Figure 7 Source Data/7A/
- Figure 7 Source Data/7A/7A.tif
- Figure 7 Source Data/7B/
- Figure 7 Source Data/7B/7B.xlsx
- Figure 7 Source Data/7C/
- Figure 7 Source Data/7C/7C.xlsx
- Figure 7 Source Data/7D/
- Figure 7 Source Data/7D/7D.xlsx
