# Supplementary material for: Hyperfunction of post-synaptic density protein 95 promotes seizure response in early-stage aβ pathology
Source: EMBO Rep. 2024 Feb 27;25(3):19. doi: 10.1038/s44319-024-00090-0 (PMC10933348; doi:10.1038/s44319-024-00090-0)
Supplement: Supplementary file 8 — Source Data Fig. 7 [file 44319_2024_90_MOESM8_ESM.zip › Figure 7 Source Data/7B/7B.xlsx]

## Sheet: Sheet1
	Susceptibility	WT	APP/PS1	PSD-95+/-	APP/PS1 x PSD-95+/-		Lethality	WT	APP/PS1	PSD-95+/-	APP/PS1 x PSD-95+/-
	Score 4 or above	5	12	2	10		Dead	2	9	1	0
	Score 3 or below	8	0	9	4		Survived	11	3	11	14
	All four groups						All four groups
	Table Analyzed	Seizure Susceptibility_Graphing					Table Analyzed	Lethality_Graphing
	P value and statistical significance						P value and statistical significance
	Test	Fisher's exact test					Test	Fisher's exact test
	P value	<0.0001					P value	<0.0001
	P value summary	****					P value summary	****
	One- or two-sided	NA					One- or two-sided	NA
	Statistically significant (P < 0.05)?	Yes					Statistically significant (P < 0.05)?	Yes
	Data analyzed						Data analyzed
	Number of rows	2					Number of rows	2
	Number of columns	4					Number of columns	4
	WT vs APP/PS1						WT vs APP/PS1
	Table Analyzed	Seizure Susceptibility_Graphing					Table Analyzed	Lethality_Graphing
	P value and statistical significance						P value and statistical significance
	Test	Fisher's exact test					Test	Fisher's exact test
	P value	0.0016					P value	0.0048
	P value summary	**					P value summary	**
	One- or two-sided	Two-sided					One- or two-sided	Two-sided
	Statistically significant (P < 0.05)?	Yes					Statistically significant (P < 0.05)?	Yes
	Data analyzed	WT	APP/PS1	Total			Data analyzed	WT	APP/PS1	Total
	Score 4 or above	5	12	17			Dead	2	9	11
	Score 3 or below	8	0	8			Survived	11	3	14
	Total	13	12	25			Total	13	12	25
	Percentage of row total	WT	APP/PS1				Percentage of row total	WT	APP/PS1
	Score 4 or above	29.41%	70.59%				Dead	18.18%	81.82%
	Score 3 or below	100.00%	0.00%				Survived	78.57%	21.43%
	Percentage of column total	WT	APP/PS1				Percentage of column total	WT	APP/PS1
	Score 4 or above	38.46%	100.00%				Dead	15.38%	75.00%
	Score 3 or below	61.54%	0.00%				Survived	84.62%	25.00%
	Percentage of grand total	WT	APP/PS1				Percentage of grand total	WT	APP/PS1
	Score 4 or above	20.00%	48.00%				Dead	8.00%	36.00%
	Score 3 or below	32.00%	0.00%				Survived	44.00%	12.00%
	WT vs. PSD-95+/-						WT vs. PSD-95+/-
	Table Analyzed	Seizure Susceptibility_Graphing					Table Analyzed	Lethality_Graphing
	P value and statistical significance						P value and statistical significance
	Test	Fisher's exact test					Test	Fisher's exact test
	P value	0.3864					P value	>0.9999
	P value summary	ns					P value summary	ns
	One- or two-sided	Two-sided					One- or two-sided	Two-sided
	Statistically significant (P < 0.05)?	No					Statistically significant (P < 0.05)?	No
	Data analyzed	WT	PSD-95+/-	Total			Data analyzed	WT	PSD-95+/-	Total
	Score 4 or above	5	2	7			Dead	2	1	3
	Score 3 or below	8	9	17			Survived	11	11	22
	Total	13	11	24			Total	13	12	25
	Percentage of row total	WT	PSD-95+/-				Percentage of row total	WT	PSD-95+/-
	Score 4 or above	71.43%	28.57%				Dead	66.67%	33.33%
	Score 3 or below	47.06%	52.94%				Survived	50.00%	50.00%
	Percentage of column total	WT	PSD-95+/-				Percentage of column total	WT	PSD-95+/-
	Score 4 or above	38.46%	18.18%				Dead	15.38%	8.33%
	Score 3 or below	61.54%	81.82%				Survived	84.62%	91.67%
	Percentage of grand total	WT	PSD-95+/-				Percentage of grand total	WT	PSD-95+/-
	Score 4 or above	20.83%	8.33%				Dead	8.00%	4.00%
	Score 3 or below	33.33%	37.50%				Survived	44.00%	44.00%
	APP/PS1 vs. APP/PS1 x PSD-95+/-						APP/PS1 vs. APP/PS1 x PSD-95+/-
	Table Analyzed	Seizure Susceptibility_Graphing					Table Analyzed	Lethality_Graphing
	P value and statistical significance						P value and statistical significance
	Test	Fisher's exact test					Test	Fisher's exact test
	P value	0.1001					P value	<0.0001
	P value summary	ns					P value summary	****
	One- or two-sided	Two-sided					One- or two-sided	Two-sided
	Statistically significant (P < 0.05)?	No					Statistically significant (P < 0.05)?	Yes
	Data analyzed	APP/PS1	APP/PS1 x PSD-95+/-	Total			Data analyzed	APP/PS1	APP/PS1 x PSD-95+/-	Total
	Score 4 or above	12	10	22			Dead	9	0	9
	Score 3 or below	0	4	4			Survived	3	14	17
	Total	12	14	26			Total	12	14	26
	Percentage of row total	APP/PS1	APP/PS1 x PSD-95+/-				Percentage of row total	APP/PS1	APP/PS1 x PSD-95+/-
	Score 4 or above	54.55%	45.45%				Dead	100.00%	0.00%
	Score 3 or below	0.00%	100.00%				Survived	17.65%	82.35%
	Percentage of column total	APP/PS1	APP/PS1 x PSD-95+/-				Percentage of column total	APP/PS1	APP/PS1 x PSD-95+/-
	Score 4 or above	100.00%	71.43%				Dead	75.00%	0.00%
	Score 3 or below	0.00%	28.57%				Survived	25.00%	100.00%
	Percentage of grand total	APP/PS1	APP/PS1 x PSD-95+/-				Percentage of grand total	APP/PS1	APP/PS1 x PSD-95+/-
	Score 4 or above	46.15%	38.46%				Dead	34.62%	0.00%
	Score 3 or below	0.00%	15.38%				Survived	11.54%	53.85%
	PSD-95+/- vs. APP/PS1 x PSD-95+/-						PSD-95+/- vs. APP/PS1 x PSD-95+/-
	Table Analyzed	Seizure Susceptibility_Graphing					Table Analyzed	Lethality_Graphing
	P value and statistical significance						P value and statistical significance
	Test	Fisher's exact test					Test	Fisher's exact test
	P value	0.0154					P value	0.4615
	P value summary	*					P value summary	ns
	One- or two-sided	Two-sided					One- or two-sided	Two-sided
	Statistically significant (P < 0.05)?	Yes					Statistically significant (P < 0.05)?	No
	Data analyzed	PSD-95+/-	APP/PS1 x PSD-95+/-	Total			Data analyzed	PSD-95+/-	APP/PS1 x PSD-95+/-	Total
	Score 4 or above	2	10	12			Dead	1	0	1
	Score 3 or below	9	4	13			Survived	11	14	25
	Total	11	14	25			Total	12	14	26
	Percentage of row total	PSD-95+/-	APP/PS1 x PSD-95+/-				Percentage of row total	PSD-95+/-	APP/PS1 x PSD-95+/-
	Score 4 or above	16.67%	83.33%				Dead	100.00%	0.00%
	Score 3 or below	69.23%	30.77%				Survived	44.00%	56.00%
	Percentage of column total	PSD-95+/-	APP/PS1 x PSD-95+/-				Percentage of column total	PSD-95+/-	APP/PS1 x PSD-95+/-
	Score 4 or above	18.18%	71.43%				Dead	8.33%	0.00%
	Score 3 or below	81.82%	28.57%				Survived	91.67%	100.00%
	Percentage of grand total	PSD-95+/-	APP/PS1 x PSD-95+/-				Percentage of grand total	PSD-95+/-	APP/PS1 x PSD-95+/-
	Score 4 or above	8.00%	40.00%				Dead	3.85%	0.00%
	Score 3 or below	36.00%	16.00%				Survived	42.31%	53.85%
