# Supplementary material for: Hyperfunction of post-synaptic density protein 95 promotes seizure response in early-stage aβ pathology
Source: EMBO Rep. 2024 Feb 27;25(3):19. doi: 10.1038/s44319-024-00090-0 (PMC10933348; doi:10.1038/s44319-024-00090-0)
Supplement: Supplementary file 8 — Source Data Fig. 7 [file 44319_2024_90_MOESM8_ESM.zip › Figure 7 Source Data/7C/7C.xlsx]

## Sheet: Sheet1
	Highest score	APP/PS1	APP/PS1 x PSD-95+/-		Latency	APP/PS1	APP/PS1 x PSD-95+/-
		5	5			16	43
		5	5			16	22
		5	4			21	29
		5	4			14	28
		5	3			25	60
		5	2			24	60
		5	5			21	35
		5	5			27	29
		5	5			20	28
		4	5			38	25
		5	5			36	17
		5	2			13	60
			2				60
			5				32
	Table Analyzed	Ave. of highest score			Table Analyzed	Latency
	Column B	APP/PS1 x PSD-95+/-			Column B	APP/PS1 x PSD-95+/-
	vs.	vs.			vs.	vs.
	Column A	APP/PS1			Column A	APP/PS1
	Mann Whitney test				Mann Whitney test
	P value	0.0496			P value	0.0031
	Exact or approximate P value?	Exact			Exact or approximate P value?	Exact
	P value summary	*			P value summary	**
	Significantly different (P < 0.05)?	Yes			Significantly different (P < 0.05)?	Yes
	One- or two-tailed P value?	Two-tailed			One- or two-tailed P value?	Two-tailed
	Sum of ranks in column A,B	193 , 158			Sum of ranks in column A,B	106.5 , 244.5
	Mann-Whitney U	53			Mann-Whitney U	28.5
	Difference between medians				Difference between medians
	Median of column A	5.000, n=12			Median of column A	21.00, n=12
	Median of column B	5.000, n=14			Median of column B	30.50, n=14
	Difference: Actual	0			Difference: Actual	9.5
	Difference: Hodges-Lehmann	0			Difference: Hodges-Lehmann	12
