# Supplementary material for: Hyperfunction of post-synaptic density protein 95 promotes seizure response in early-stage aβ pathology
Source: EMBO Rep. 2024 Feb 27;25(3):19. doi: 10.1038/s44319-024-00090-0 (PMC10933348; doi:10.1038/s44319-024-00090-0)
Supplement: Supplementary file 8 — Source Data Fig. 7 [file 44319_2024_90_MOESM8_ESM.zip › Figure 7 Source Data/7D/7D.xlsx]

## Sheet: Sheet1
	Susceptibility	WT	PSD-95+/-		Lethality	WT	PSD-95+/-		Highest score	WT	PSD-95+/-		Latency	WT	PSD-95+/-
	Score 4 or above	7	7		Dead	7	6			5	4			5	25
	Score 3 or below	1	1		Survived	1	2			5	5			3	13
										5	5			9	6
										1	2			60	60
										5	5			6	12
										5	5			8	13
										5	5			9	10
										5	5			7	4
	Table Analyzed	Susceptibility - graphing			Table Analyzed	Lethality - graphing			Table Analyzed	Average highest score			Table Analyzed	Latency to score 4
	P value and statistical significance				P value and statistical significance				Column B	PSD-95+/-			Column B	PSD-95+/-
	Test	Fisher's exact test			Test	Fisher's exact test			vs.	vs.			vs.	vs.
	P value	>0.9999			P value	>0.9999			Column A	WT			Column A	WT
	P value summary	ns			P value summary	ns
	One- or two-sided	Two-sided			One- or two-sided	Two-sided			Mann Whitney test				Mann Whitney test
	Statistically significant (P < 0.05)?	No			Statistically significant (P < 0.05)?	No			P value	>0.9999			P value	0.1552
									Exact or approximate P value?	Exact			Exact or approximate P value?	Exact
	Data analyzed	WT	PSD-95+/-	Total	Data analyzed	WT	PSD-95+/-	Total	P value summary	ns			P value summary	ns
	Score 4 or above	7	7	14	Dead	7	6	13	Significantly different (P < 0.05)?	No			Significantly different (P < 0.05)?	No
	Score 3 or below	1	1	2	Survived	1	2	3	One- or two-tailed P value?	Two-tailed			One- or two-tailed P value?	Two-tailed
	Total	8	8	16	Total	8	8	16	Sum of ranks in column A,B	71 , 65			Sum of ranks in column A,B	54 , 82
									Mann-Whitney U	29			Mann-Whitney U	18
	Percentage of row total	WT	PSD-95+/-		Percentage of row total	WT	PSD-95+/-
	Score 4 or above	50.00%	50.00%		Dead	53.85%	46.15%		Difference between medians				Difference between medians
	Score 3 or below	50.00%	50.00%		Survived	33.33%	66.67%		Median of column A	5.000, n=8			Median of column A	7.500, n=8
									Median of column B	5.000, n=8			Median of column B	12.50, n=8
	Percentage of column total	WT	PSD-95+/-		Percentage of column total	WT	PSD-95+/-		Difference: Actual	0			Difference: Actual	5
	Score 4 or above	87.50%	87.50%		Dead	87.50%	75.00%		Difference: Hodges-Lehmann	0			Difference: Hodges-Lehmann	4
	Score 3 or below	12.50%	12.50%		Survived	12.50%	25.00%
	Percentage of grand total	WT	PSD-95+/-		Percentage of grand total	WT	PSD-95+/-
	Score 4 or above	43.75%	43.75%		Dead	43.75%	37.50%
	Score 3 or below	6.25%	6.25%		Survived	6.25%	12.50%
