# Supplementary material for: Hyperfunction of post-synaptic density protein 95 promotes seizure response in early-stage aβ pathology
Source: EMBO Rep. 2024 Feb 27;25(3):19. doi: 10.1038/s44319-024-00090-0 (PMC10933348; doi:10.1038/s44319-024-00090-0)
Supplement: Supplementary file 9 — Source Data EVs Figures [file 44319_2024_90_MOESM9_ESM.zip]

Archive with 9 entries (7 files):
- Figure EV1 Source Data/EV1A/
- Figure EV1 Source Data/EV1A/EV1A.xlsx
- Figure EV1 Source Data/EV1B/
- Figure EV1 Source Data/EV1B/EV1B.xlsx
- Figure EV2 Source Data/EV2.tif
- Figure EV2 Source Data/EV2.xlsx
- Figure EV3 Source Data/EV3.tif
- Figure EV3 Source Data/EV3.xlsx
- Figure EV4 Source Data/mEPSC_APP and PSD95 het mice_1211-2023.xlsx
