# Supplementary material for: Hyperfunction of post-synaptic density protein 95 promotes seizure response in early-stage aβ pathology
Source: EMBO Rep. 2024 Feb 27;25(3):19. doi: 10.1038/s44319-024-00090-0 (PMC10933348; doi:10.1038/s44319-024-00090-0)
Supplement: Supplementary file 9 — Source Data EVs Figures [file 44319_2024_90_MOESM9_ESM.zip › Figure EV1 Source Data/EV1A/EV1A.xlsx]

## Sheet: Sheet1
	Seizure susceptibility	Male	Female		Lethality	Male	Female	Highest score	Male	Female
	Score 4 or above	5	6		Dead	3	3		5	5
	Score 3 or below	2	1		Survived	4	4		5	5
									3	3
									5	5
									5	5
									5	5
									2	5
	Table Analyzed	Seizure Susceptibility_Graphing			Table Analyzed	Lethality_Graphing			Table Analyzed	Ave. of highest score
	P value and statistical significance				P value and statistical significance				Column B	Female
	Test	Fisher's exact test			Test	Fisher's exact test			vs.	vs.
	P value	>0.9999			P value	>0.9999			Column A	Male
	P value summary	ns			P value summary	ns
	One- or two-sided	Two-sided			One- or two-sided	Two-sided			Mann Whitney test
	Statistically significant (P < 0.05)?	No			Statistically significant (P < 0.05)?	No			P value	0.7308
									Exact or approximate P value?	Exact
	Data analyzed	Male	Female	Total	Data analyzed	Male	Female	Total	P value summary	ns
	Score 4 or above	5	6	11	Dead	3	3	6	Significantly different (P < 0.05)?	No
	Score 3 or below	2	1	3	Survived	4	4	8	One- or two-tailed P value?	Two-tailed
	Total	7	7	14	Total	7	7	14	Sum of ranks in column A,B	48.50 , 56.50
									Mann-Whitney U	20.5
	Percentage of row total	Male	Female		Percentage of row total	Male	Female
	Score 4 or above	45.45%	54.55%		Dead	50.00%	50.00%		Difference between medians
	Score 3 or below	66.67%	33.33%		Survived	50.00%	50.00%		Median of column A	5.000, n=7
									Median of column B	5.000, n=7
	Percentage of column total	Male	Female		Percentage of column total	Male	Female		Difference: Actual	0
	Score 4 or above	71.43%	85.71%		Dead	42.86%	42.86%		Difference: Hodges-Lehmann	0
	Score 3 or below	28.57%	14.29%		Survived	57.14%	57.14%
	Percentage of grand total	Male	Female		Percentage of grand total	Male	Female
	Score 4 or above	35.71%	42.86%		Dead	21.43%	21.43%
	Score 3 or below	14.29%	7.14%		Survived	28.57%	28.57%
