# Supplementary material for: Hyperfunction of post-synaptic density protein 95 promotes seizure response in early-stage aβ pathology
Source: EMBO Rep. 2024 Feb 27;25(3):19. doi: 10.1038/s44319-024-00090-0 (PMC10933348; doi:10.1038/s44319-024-00090-0)
Supplement: Supplementary file 9 — Source Data EVs Figures [file 44319_2024_90_MOESM9_ESM.zip › Figure EV1 Source Data/EV1B/EV1B.xlsx]

## Sheet: Sheet1
	Seizure susceptibility	Male	Female		Lethality	Male	Female		Highest score	Male	Female
	Score 4 or above	5	7		Dead	4	5			5	5
	Score 3 or below	0	0		Survived	1	2			5	5
										5	5
										5	5
										5	4
											5
											5
	Table Analyzed	Seizure Susceptibility_Graphing			Table Analyzed	Lethality_Graphing				Table Analyzed	Ave. of highest score
	P value and statistical significance				P value and statistical significance					Column B	Female
	Test	Fisher's exact test			Test	Fisher's exact test				vs.	vs.
	P value	>0.9999			P value	>0.9999				Column A	Male
	P value summary	ns			P value summary	ns
	One- or two-sided	Two-sided			One- or two-sided	Two-sided				Mann Whitney test
	Statistically significant (P < 0.05)?	No			Statistically significant (P < 0.05)?	No				P value	>0.9999
										Exact or approximate P value?	Exact
	Data analyzed	Male	Female	Total	Data analyzed	Male	Female	Total		P value summary	ns
	Score 4 or above	5	7	12	Dead	4	5	9		Significantly different (P < 0.05)?	No
	Score 3 or below	0	0	0	Survived	1	2	3		One- or two-tailed P value?	Two-tailed
	Total	5	7	12	Total	5	7	12		Sum of ranks in column A,B	35 , 43
										Mann-Whitney U	15
	Percentage of row total	Male	Female		Percentage of row total	Male	Female
	Score 4 or above	41.67%	58.33%		Dead	44.44%	55.56%			Difference between medians
	Score 3 or below				Survived	33.33%	66.67%			Median of column A	5.000, n=5
										Median of column B	5.000, n=7
	Percentage of column total	Male	Female		Percentage of column total	Male	Female			Difference: Actual	0
	Score 4 or above	100.00%	100.00%		Dead	80.00%	71.43%			Difference: Hodges-Lehmann	0
	Score 3 or below	0.00%	0.00%		Survived	20.00%	28.57%
	Percentage of grand total	Male	Female		Percentage of grand total	Male	Female
	Score 4 or above	41.67%	58.33%		Dead	33.33%	41.67%
	Score 3 or below	0.00%	0.00%		Survived	8.33%	16.67%
