# Supplementary material for: Hyperfunction of post-synaptic density protein 95 promotes seizure response in early-stage aβ pathology
Source: EMBO Rep. 2024 Feb 27;25(3):19. doi: 10.1038/s44319-024-00090-0 (PMC10933348; doi:10.1038/s44319-024-00090-0)
Supplement: Supplementary file 9 — Source Data EVs Figures [file 44319_2024_90_MOESM9_ESM.zip › Figure EV2 Source Data/EV2.xlsx]

## Sheet: Sheet1
		Scr	Aβ42
		0.582364	1.00912
		1.41764	1.10401
		1.04235	0.985349
		0.934636	1.00278
		0.944906	0.847617
		1.07811	0.918167
		1.39274	1.40473
		1.04973	0.567689
		0.590168	0.522635
		Test for normal distribution
		Shapiro-Wilk test
		W	0.9045	0.957
		P value	0.245	0.751
		Passed normality test (alpha=0.05)?	Yes	Yes
		P value summary	ns	ns
		Number of values	10	10
		Table Analyzed	Mdm2-eIF1α
		Column B	Aβ42
		vs.	vs.
		Column A	Scr
		Unpaired t test
		P value	0.4605
		P value summary	ns
		Significantly different (P < 0.05)?	No
		One- or two-tailed P value?	Two-tailed
		t, df	t=0.7541, df=18
		How big is the difference?
		Mean of column A	1
		Mean of column B	0.9094
		Difference between means (B - A) ± SEM	-0.09060 ± 0.1201
		95% confidence interval	-0.3430 to 0.1618
		R squared (eta squared)	0.03063
		F test to compare variances
		F, DFn, Dfd	1.132, 9, 9
		P value	0.8566
		P value summary	ns
		Significantly different (P < 0.05)?	No
		Data analyzed
		Sample size, column A	10
		Sample size, column B	10
