# Supplementary material for: Hyperfunction of post-synaptic density protein 95 promotes seizure response in early-stage aβ pathology
Source: EMBO Rep. 2024 Feb 27;25(3):19. doi: 10.1038/s44319-024-00090-0 (PMC10933348; doi:10.1038/s44319-024-00090-0)
Supplement: Supplementary file 9 — Source Data EVs Figures [file 44319_2024_90_MOESM9_ESM.zip › Figure EV3 Source Data/EV3.xlsx]

## Sheet: Sheet1
		Scr	Aβ42
		0.9936	0.7147
		0.6793	0.9861
		0.7652	0.7692
		1.5619	1.113
		1.445	0.7903
		0.8866	0.8206
		0.913	0.9175
		0.7553
		Test for normal distribution
		Shapiro-Wilk test
		W	0.8375	0.935
		P value	0.0711	0.594
		Passed normality test (alpha=0.05)?	Yes	Yes
		P value summary	ns	ns
		Number of values	8	7
		Table Analyzed	Cell - Synapsin 1
		Column B	Aβ42
		vs.	vs.
		Column A	Scr
		Unpaired t test
		P value	0.3604
		P value summary	ns
		Significantly different (P < 0.05)?	No
		One- or two-tailed P value?	Two-tailed
		t, df	t=0.9481, df=13
		How big is the difference?
		Mean of column A	1
		Mean of column B	0.8731
		Difference between means (B - A) ± SEM	-0.1269 ± 0.1339
		95% confidence interval	-0.4162 to 0.1623
		R squared (eta squared)	0.06467
		F test to compare variances
		F, DFn, Dfd	5.473, 7, 6
		P value	0.0549
		P value summary	ns
		Significantly different (P < 0.05)?	No
		Data analyzed
		Sample size, column A	8
		Sample size, column B	7
