# Supplementary material for: Hyperfunction of post-synaptic density protein 95 promotes seizure response in early-stage aβ pathology
Source: EMBO Rep. 2024 Feb 27;25(3):19. doi: 10.1038/s44319-024-00090-0 (PMC10933348; doi:10.1038/s44319-024-00090-0)
Supplement: Supplementary file 9 — Source Data EVs Figures [file 44319_2024_90_MOESM9_ESM.zip › Figure EV4 Source Data/mEPSC_APP and PSD95 het mice_1211-2023.xlsx]

## Sheet: Data
		23922002-100	23929004-100	23929009-100	23929018-100	23929023-100	23929028-100	23o06002-100	23o06006-10-100	23o13002-100	23o13008-100	23o13014-100	23o13017-23-100	23d07004-100	23d07009-100	23d07012-100	23d07021-100										Mean	SD	SE	N	t-test	t-test	t-test		Amplitude	APP WT, PSD WT	APP Het, PSD WT	APP WT, PSD Het	APP Het, PSD Het			Amplitude	APP WT, PSD WT	APP Het, PSD WT	APP WT, PSD Het	APP Het, PSD Het
APP WT, PSD WT	Amplitude	12.7289	10.2234	11.9019	10.2051	11.3633	10.0489	15.5213	11.7035	9.23157	10.9341	10.5377	13.0727	9.47265	9.17058	11.6251	9.90297								APP WT, PSD WT	Amplitude	11.1027	1.61549	0.403874	16	0.523181	0.915634	0.927976		Mean	11.1027	11.4997	11.1659	11.1609			SE	0.403874	0.437999	0.406818	0.466989
APP WT, PSD WT	Frequency	1.05212	0.763194	3.46162	1.09861	0.581326	0.607836	1.12419	1.45515	2.88371	1.08789	0.669992	2.10854	1.02367	2.8811	0.50485	2.12875								APP WT, PSD WT	Frequency	1.46453	0.907582	0.226895	16	0.937716	0.863028	0.452199
																																			Frequency	APP WT, PSD WT	APP Het, PSD WT	APP WT, PSD Het	APP Het, PSD Het			Frequency	APP WT, PSD WT	APP Het, PSD WT	APP WT, PSD Het	APP Het, PSD Het
		23926012-100	23o11010-100	23o11016-20-100	23o23008-100	23o23016-100	23o23021-100	23o23025-100	23o30020-100	23n01016-100	23n28001-100	23n28008-100	23n28016-100	23n28035-100	23n28046-100	23d01005-100	23d01010-100	23d01029-100									Mean	SD	SE	N	t-test	t-test			Mean	1.46453	1.44195	1.40777	1.25295			SE	0.226895	0.159618	0.220307	0.143217
APP Het, PSD WT	Amplitude	14.5416	9.64154	10.8193	10.4981	11.5204	9.61612	10.5225	12.2467	9.8816	12.3413	10.1318	11.0932	12.3505	12.677	16.5069	9.58556	11.5204							APP Het, PSD WT	Amplitude	11.4997	1.80592	0.437999	17	0.591808	0.611727
APP Het, PSD WT	Frequency	3.18339	0.413024	1.65996	2.01573	0.692593	1.6077	1.28008	1.28109	1.89967	0.977087	0.929992	1.05277	1.37913	0.946294	0.951266	2.13336	2.11005							APP Het, PSD WT	Frequency	1.44195	0.658121	0.159618	17	0.903807	0.399533
		23o02001-100	23o02003	23o02016-100	23o03002-100	23o03010-100	23o03016-100	23o03019-100	23o03028-100	23o03034-100	23o10011-18-100	23o10023-100	23016017-100	23016021-100	23d08004-100	23d08008-100	23d08013-100	23d08017-100									Mean	SD	SE	N	t-test
APP WT, PSD Het	Amplitude	11.9873	12.1857	9.91822	9.01797	13.4278	11.7837	11.8469	14.4928	9.89382	13.3719	9.63209	8.81657	11.5113	10.1104	9.69239	9.46354	12.6678							APP WT, PSD Het	Amplitude	11.1659	1.67735	0.406818	17	0.993766
APP WT, PSD Het	Frequency	0.861109	0.77704	0.994936	2.01147	1.91977	0.683299	0.810621	1.67384	0.853104	0.521027	0.434159	3.13612	3.64491	1.10455	1.03968	2.47739	0.98898							APP WT, PSD Het	Frequency	1.40777	0.908351	0.220307	17	0.572505
		23o02001-100	23o04003-100	23o04008-100	23o04016-20-100	23o24009-100	23o24016-100	23o31020-100	23d05001-100	23d05009-100	23d05016-100	23d05017-100	23d05023-100	23d06002-100	23d06015-100	23d06022-100	23d06026-100										Mean	SD	SE	N
APP Het, PSD Het	Amplitude	11.9873	10.7174	10.0036	12.715	11.3587	11.2152	10.4614	9.83886	9.18883	17.273	12.7808	9.68325	10.6375	10.1105	10.3546	10.2478								APP Het, PSD Het	Amplitude	11.1609	1.86796	0.466989	16
APP Het, PSD Het	Frequency	0.861109	2.11883	2.51729	0.369215	1.62664	0.875603	0.895762	1.24752	2.01539	1.20942	1.72366	1.06828	0.613306	0.966835	0.785586	1.15269								APP Het, PSD Het	Frequency	1.25295	0.572868	0.143217	16

## Sheet: statistical analysis
	mEPSC amplitude										mEPSC frequency
	ANOVAOneWay										ANOVAOneWay
	Descriptive Statistics										Descriptive Statistics
		N Analysis	N Missing	Mean	Standard Deviation	SE of Mean						N Analysis	N Missing	Mean	Standard Deviation	SE of Mean
	APP WT, PSD WT	16	0	11.1027	1.66848	0.41712					APP WT, PSD WT	16	0	1.46453	0.93735	0.23434
	APP Het, PSD WT	17	0	11.4997	1.8615	0.45148					APP Het, PSD WT	17	0	1.44195	0.67838	0.16453
	APP WT, PSD Het	17	0	11.1659	1.72898	0.41934					APP WT, PSD Het	17	0	1.40777	0.93631	0.22709
	APP Het, PSD Het	16	0	11.1609	1.92922	0.4823					APP Het, PSD Het	16	0	1.25295	0.59166	0.14791
	ANOVA										ANOVA
	Overall ANOVA										Overall ANOVA
		DF	Sum of Squares	Mean Square	F Value	Prob>F						DF	Sum of Squares	Mean Square	F Value	Prob>F
	Model	3	1.63993	0.54664	0.16874	0.91709					Model	3	0.44016	0.14672	0.22844	0.87625
	Error	62	200.858	3.23964							Error	62	39.8199	0.64226
	Total	65	202.498								Total	65	40.2601
	Fit Statistics										Fit Statistics
		R-Square	Coeff Var	Root MSE	Data Mean							R-Square	Coeff Var	Root MSE	Data Mean
		0.0081	0.1602	1.7999	11.2353							0.01093	0.57539	0.80141	1.3928
	Means Comparisons										Means Comparisons
	Tukey Test										Tukey Test
		MeanDiff	SEM	q Value	Prob	Alpha	Sig	LCL	UCL			MeanDiff	SEM	q Value	Prob	Alpha	Sig	LCL	UCL
	APP Het, PSD WT vs. APP WT, PSD WT	0.39695	0.62693	0.89542	0.92094	0.05	0	-1.25822	2.05211		APP Het, PSD WT vs. APP WT, PSD WT	-0.02258	0.27914	0.1144	0.99981	0.05	0	-0.75955	0.71439
	APP WT, PSD Het vs. APP WT, PSD WT	0.06317	0.62693	0.1425	0.99963	0.05	0	-1.592	1.71834		APP WT, PSD Het vs. APP WT, PSD WT	-0.05677	0.27914	0.2876	0.99699	0.05	0	-0.79373	0.6802
	APP WT, PSD Het vs. APP Het, PSD WT	-0.33378	0.61736	0.76459	0.94871	0.05	0	-1.96367	1.29612		APP WT, PSD Het vs. APP Het, PSD WT	-0.03419	0.27488	0.17588	0.9993	0.05	0	-0.7599	0.69153
	APP Het, PSD Het vs. APP WT, PSD WT	0.05814	0.63636	0.1292	0.99972	0.05	0	-1.62192	1.73819		APP Het, PSD Het vs. APP WT, PSD WT	-0.21159	0.28334	1.05608	0.8777	0.05	0	-0.95964	0.53646
	APP Het, PSD Het vs. APP Het, PSD WT	-0.33881	0.62693	0.76428	0.94877	0.05	0	-1.99398	1.31636		APP Het, PSD Het vs. APP Het, PSD WT	-0.18901	0.27914	0.95756	0.90539	0.05	0	-0.92597	0.54796
	APP Het, PSD Het vs. APP WT, PSD Het	-0.00504	0.62693	0.01136	1	0.05	0	-1.6602	1.65013		APP Het, PSD Het vs. APP WT, PSD Het	-0.15482	0.27914	0.78436	0.94495	0.05	0	-0.89179	0.58215
